# Supplementary material for: The complete mitochondrial genome of the early flowering plant Nymphaea colorata is highly repetitive with low recombination
Source: BMC Genomics. 2018 Aug 14;19:614. doi: 10.1186/s12864-018-4991-4 (PMC6092842; doi:10.1186/s12864-018-4991-4)
Supplement: Supplementary file 7 — FASTA.fa. Seventy-four recombined reads detected for homologous recombination involving ten repeat pairs in our study. (FA 807 kb) [file 12864_2018_4991_MOESM7_ESM.fa]

>prolog/000012353/0_7642
CCTCCGCAGTACCTCACTGGCCATTCGAAGGGAAGGGCTCAACTTATTCACTATTGCTTTCCTTGCAGCGGACCAAGAATCTCCGTCTTAGGTGGCCTCTGTCCTCCTATATCCGGAATTGGGCGGATCCCTGCCCCAACGGAAGACTCCATTAATGAACTTCTGATTGAAGGGGCCCTAGTGGTTTTCCCCTTCTTTTCTTCAAAAACAAGTTCCCTTTTTCCCCCTCCATCCTTTCTATCCTATTCTCCTTAGAGCTTTCCGAGAACGGATCCTTTATTCGCTTCATCTATTCGTTCATCTGCCTTAGCGGAAAGCGAGCTATCCAATCCTATCCAACAAGAAGAGAATAACCAAGACCAACAGGAATGACCTGTCCTTCCTTCCCGAAATCGATGAAGCTTTTCTTGCTACTGCTTCGCTGGACTGATAGCGCACTGAACCGTACCGTAGTATGAGGAAAAGGATGCACTTTTCATCTTTCCCATGACTGATCCTTTCCGCCTTTGATGGTTAGTCAGCTTTCACAGCGTTGTCTAGAAGGATTCTTCAATGAATGAGGCTCAAGAGTAGGGAAGGTGATGACAGAGTATCTGGGGAGTGGATCTTGAAACCGGCTTTCTTTCTCGAATGTTGGTTCCGGTCTACCCGCACCGCCCAATCCTGAGATGTCAGCGCCCAATACCTGACTAATGTCATGCTTGATCTCTCTCATTCGTTTCAGTAGCGGGATCAGAGCTCGGCTGTCCGACGATTCCCTAGCTGCAACCTCTCTCGACGGAAGGAACGGGGGGCTCTACGCGGAAGACTTTCTTGCCCAATCCCTCCCTTAGCTAGCATCTGTCTGCACAGCCCAAGCCCCGGAGCCCCGGTGGGGCGTAGAAAGTCAGGGCGGAAGACGGGAGGAGCGGGATAGGCATCTGACCAAGGCCAGTTCCATACCCAGTTCCATATCCCGAAAGATGATCCGTTTCCCAGTCTCATGGGGGAAAAGGGCACAGAGGCAGAGGTTGAGAAGGTGGCAGAGAAAGCAGGAGCGTAGGCAGCTGAGTGAGTTTACTCACTTCTAGCAAGCAGATCCATTCATGGCCAGGCGCGGATACGAATGGCTTCGGAGACCACTAGAGCCAGCGGATTCCGTGCTTCCTCTTTCTTCCCAATCCCTAGCCCCACAGATTCTCCACCGCCGGAACTTGATCTCTGCTACTGCTTCCCTAGTTGGCGTGCTCCACGGCCCAAGTCTCGTGAAGGCACTATGGAACTATGGAAAACTAGATCAATCAGATCAAGTTTGCGTATGCTACCGGCTGCTGCTCTCTCCGCTCCGGGTGCTGCTGCTCGGTGCATCTCGAACGCTTGAATGAACTCGCAATTGGATTTGCTTTCGGAGCCACGGAAGCTCTTGCTGGTTCTTCAACGTGTGCCTCAATCGGATAAACTACTTCTTTCAATGCAAGTTCTCTTGCTGGCGTCTAGCTGCTACGAGAAGAAGATATGTTTCCGGAGAATCTGCTACTGGATCAACCGAAACCCCTGTGGGCTTGACCTTCGCCTCGCCACTATGAAGCCTATGACGATGCCTATGCCTCTGACGGACCCCTGTCTCCTGCTATATATAGATATATGCATGGATCGATCTTTTCGTCGTTAGGCCGTCAAGTTCCATCTGACTATGCTTGACTACAGGGGAAAGGCGGGTAGAAAAGACAACCGTCGCCCTGTGGAGTCAAGTTACGAAGGCGTCACTTGTCTAGTCGGGTTGCGGATGAACTTCCCCGCTGTGGTTCAAAGGAAGAAAAACAAAGCAGGCAAAGCTAGTCGATCGCCTTCTCCCAATAGGAAGTCCTTGCTCTCCGTCTCAGAGAAGCAAGCTACATGGTATAGCAGTGAAACTATAGAGGGAGTCAGACAAGGAACTAGAGCTCGCTCCTCCACTCGAAAAAAGAGGACAAGAAGCTCACTACAACTCGGGTCGTTCTGCACTGGTTTGCAAGACCAGTACAGAACCTACTCACGGCACCCTTTTTTATGGACTTGAGCAACAGCGCCCAGGTGCACGTCTGATTCCTTGGTCAGAAAGATCAAGTATGCCTCCCCCGAAGAAGAAAGAACATAAAGGAACCTATTGGACGAACCAGAATCCACCGGTAAAGGAGGAGAGACAGACCTCAACCTGTCATAAACACGAAACAGGAGACCCCCTCTGATGTATGGCAGCGGTCTTTTGTCTTTCGTAGGTACCAGAGGTGAGTCCAAAAGGACGGAAAGTAGTGTTGAAAGATCCATATGGAACACTCTAACCAACTGAGAGACTTTTCACCAACCTTTCCACATAGTAGCCTCAGATAGCATCGCGTACGTCTCTGAATGTTCCCAATCCTCGAGAACGGGGATTGTTTCCTGTTGGTCAAGACTCCCCTATCAGGGAACCACACACGAAAAGGGCCACTCAGAGTTGTTCAGTGGGTCCGCTTGGACTATGCTATGTATGAATCAGATCTTCTATTTCATAGGAGTCTTCCATAAGCGGAACCAATGACGGTCTCAATGACCCATTTTTGCGCAACCGAAAGGTCATCCTCCACCCTGCGCTGAAGCAGAGCGATGACAGCCAAAGCTAAGCGCATTACACATCCGTGCAGAAAGAGGGGATCCCTTCCGAATGATCAAACGTTGAGCTTTTTCAGTGGGTCCGCTTGGACTATGCTATGTATGAATCAGATCTTCTATTTCATAAAAGCAACCGGTTCTTGAAATGCCTGTCTTCTTCAGCCACCCTACTATCCCGATGACAATATCATCACCCTTCATAGCATAGGCTTGAATTCCGCCGCTAACCGCACCAGCCAGATAGTGGGTCGTCAGGGTAAAGAGAGGCCAAGAGCTTAGAAAACCCAACGGTTGGCCGACGGTTCTTTGGAACTTTTGACGCAACGCACTATGGAGTGGAAAGACAATGAGACCTGCGTACACCCGGGCCAAAACAGCAAAAGAACGACGGCATAGAGAGTCACTCCAGGAAATTTGTCCGTTGCTGACTTGAGGCCGAAGGCTAGAAAGGCAATCAATACCGCGCACCCACTTGAGTGGGCGCAATTGGTCGTATGTACCATACCAATCAGAGAGGACTTTCTTTAAGGAATGGGTTGGCCTTCAAAGACATTGCAGAACAACGTAGGCCAATGGCAAATACACGACGTTTTCTGCTGCCCTATACCTGACGGCCAAGCGGCCCACCGAGACAGGGATGTCTTCACTCGTATAAGGGAGATCAAAAGCATACCGAAGGAAGTCCTCCATGTCTTGGCGAGCGCTGGCGTCTTGCCCAGGTTCAAACGCGAACAAGGTTCGCTCCCTGTACAAAGCGCTTTTTTGTTTGCAGAGATTTCTCTGGCCCCTTTTCTATGCCCCTTTCTTTCTGCCAGAATTTGGGACGGAAGACCAATTCCACTGAACCCCCAGAAACTGGGGATGGCGCGGGGGAACATACCTCTCGAACAGCTCGGTGCCTCGGTTGTGAATTGAATGACCGATGCGCCACACGAATATACCATCTCTTCAACAATAGACTAACAAGTGGATTTCTCAGGCTGATAAGCCTGCTTAACTGAACTACTACGATCAAACGTCCTCTTCATTTTAGATTCAAGGCAGGAATGAGACGAGGTAGGCCACCTCGTGTGAGGGAAACGGAAACCGGAAGGTTGACTCGCCGGTCCCATTCCCCACCGTCAACAGTCTATCATTCAAGACGTGTTGAAGGTCAAGAGCGAGGACAGTGGAGAAATGCAATGAATCAATGGTTCTGGAAGGGAAACCAACGAGCGAGCAAGCAAATCCGTTTCCATAGTTTGTCGCTAGCTCGAAGGTAGGCGGTCGATCTTCCTAGGTCGTCTTTGTTCGAGCCAGGGCATCTGGAAATGTCCAGCCTAGTTCTTTCTCGGTCCGTCCGAAGAGATGAGGGAAGGGTTCCGTATGATTAGCTGGGTGCACGAGCGGTACTCTGAATGGTAATGGTGGGTGTGGATGTTCCAATGTCTGTCCCCGGCCGGGGGATGAGGAAGGGATTGGGACCCTCCGGAACTAGTGGGATTGGATGAAGATAGGTGGAATGAAGATGGTCGGTTTTTCTTTTCTTATGGAAAGAAGATCAATAAACAAGTCAATAGATCCTTCTTCTAATGAGAGGAAAAAGGAGGCCGGCTAGTGGTCAGTAATTGATCCGCTACTCATCAAGAAGGGACGGATAGGGGTGTTACGTAGAGCTTGACCTTGCCCCCGTGAATATGGGAGGCGGGACGGGAATAGATCAAGATGGGGAGGCCGCGGAGGTCTGATTGATGGGGGGTGCACCCACCCCTACCAACTCCTGTATATTTCCATCCTCACACCAGCTAGATCCGCGGAGCCAGATCTGTTGTTGAATCGTCTCTGAAGCAATGATCGGGCACAAGTCGAATAGAAAGACCGGACGAGTCTGATTTCCATGATTATGCTCACCGAGAGGCAGCAGCGGAAGCAATGGGAGAAGAATGGCCTTGATAATACCAGTTTTCTGGAAGGGTCCTCGAGACATCACTCTCCGTTGTGCCGAATGGCCCCACAGGCGGTCACGCCATATGCCATCTGGGAGTATGTCTATGCCGCAAGGAACTCCTCGTTTCGAAAGAGCCGAACCGCAGAGAGGGACACCACTATCACGTGGGCATACGAGGTACTAATGCTTCCGAACACAATGCCAAGCCACGTTTTTGAGAGCTTGCTTGCTGCTCGATTCCCCGAATCCGGTCCCTCCGTCTAATGGACGCTCCATATGGAAATCGACGGATTCTTTCAAGCGCCCCGCTCCACTCCACCTCGAACGGCTTCGTGAGCCAAGCGAGCAACCTGCCACACGCATTTTGCGATCAAACCACTGCGTTTGGGGTCAATGACTATCTTGAAAGGTCAGGACTCATTATGGAAAAGTCAGGATCCAAAAAGGTCAGATGGAAGGCCCTTCTATTGATAGAATGGAATGAATACGCGATGCTGGGAGCTGGGACCATCACTCCGGAGACAGCGACAGCGGCTTTGGCCTGACCCAAAAAGCAAGAGAACCTGCGTTCGTTCCTTCGGAAGGAAGGATGGAAGGGGTCGGAGCGGAAGGAAGATCTATAGTGAGTTCAGTGAAGTTCCCCACTCATGCTCGGTTGGATCCCAAAAACCTTGGTTGGTGCTTCTGGGCTTTTCCATTTTGTCTTTTTCCAAAGCTTCGCGACCCCCGTAACAACAAGCCGGGTGCGGCGAGACTAGCCCAATACGTGTCAAGCTCTGGTTCGAACTAGCAGGGTCTTTTTCCCGGTCCACCACTTCATACAGTTCCGATCCACGTAGACCCGGGGATATGTAGGCAAAATGGTCGGAGCCAGAGGATAGAAAGAGTGGCTAGTTTCTGGCCGGTCGGACCGGAGTCCTATGGATTGTAGGAATTGGTACGTTCCAATTGAGTTGAGTCAAAGTGGATGTGGGTAGCTCGATCGATCGCATGGCTTCGATTGGTTTCGGTCCAATCGATGGTTAGGGGTCCACCGTCTCTTTCCGCAGGTACGACCTAGACGACCACATTCCTGTTGGGGCCCAATCAATCCAACGGAGATCCTGCTCCGCCCGTTCCAGTCCCGGTTGATGACCCAGCATATCCTTCTCCAGTCCCGTTAGAGAGACAGATCCATTCCAGTACATTCGAAGGGTCCTGCCTCCCGCGCCCATTCGTTCCCTGACCAGTTCCATATCCAGGGACCGTGTGCCACCAATAGCAAATCCACCTGCGGCCGGATCCAGTGCCAGTCCCCGCAGTGGACTCAATTGACCGAGTCTAGGCGCCATCCTGCCCGCCCAAGAGACCCTTTGTTCCGGGAAAGGGGAGAGGACTTGTTGCGAAGAGACCAGGGATTGGTTGTTGCTGAAGAGACGGGGAGACTGAGCTTGATTGATGGAAGAACCCCGTGCGTGGGATGAGAAGCGGGAACCTCCGACAAAATGACCGGAGGGGAAGGATCAAACCATCTTAGGGCCTTTTTTTCTGCCCTGCCAATAGTGTCCCATCAATCAAATCAAAACAGATTTTTTTGTGTTTTTGTTCAATTATAAACAAATCATTCAATTCATCTATTCTTTGATGGAGATTTGTAGCATCATTCAAGTAAATACAGATTGAGATCGTAGAAACATGAGCTTGTGATATAGCTACACCTAATTCCGGACCGGTTAATGCAAGAACTATAAATAAAGGACCAAGATCTCCTATGAAATAGAAGAGATTATTCATACATAGCATAGTCCAAGCGGACCCACTTAAAATCTTGACTGAACTATGACCGGCCATCATATTAGCAAATAAACGTATTCCTGAGCTTAATGCGCGAAAACAATGAGGGATTGGCTCAAGGAGTACTAAGAAAGGTGCTAACGGCAGTGGGACTCCTGCGGGTAATGAGAAGCTTAAAAAATGAAGCCCATTTCTTTGAAATCCCACTATAGTAATGCCAATAAAAAGAGGAAATGAGGGACCCAAAGTAATGATAAAATGACTTGTCACTGTGAAGCTATAAGGTATCATACCCTGGGGATTACGAAATAACGAAAAAGTAAAAGTGACCGAGATGCGAGGGAAAAACTTTTGTTGAACATTTCCGGAAAGACCACCTATTTGTTCGTTCACCGGGTTCGGCACGAAATCATGAATCAGCTCTACCAAGGATTGCCAAGCATTTGGTACTGAGTTTCCTCCTCCGTTTTTAGTAACCAAATGAACCAGAAGCAGGACCAAACTGATAGTCAGCAGCATGAACAAAGATGGATTTGTGAATGAGAAAGAAAAGTTTCCAATATGAATATCCAGAAATGGGGGAATGGCAAATTGCTCCAGTGGGCTGGAGATCGGTGGAACGGCATACTGAAAGGCCTCACTTCCGATCCCCGCTGTTTCTAAATCATTGACAAGACTTTCAAGAAAACCCAAATCCTGGCTTTCGCCATGTAAATATTCGGCCGCAGCTAGCATATCCTCGGGATCCTGAAACCGATCTTGATACCCCGCCGCATTCACTAATTCTTCCAATTTCTCGCGAATGAAGCATTGCATCTCGACGACCCGCTCACTGAAAGGATTCAGTCCAGGGTGATCTTCAAAAATGCCATAATAAGCAGAAGAAATCAGACTAGGATCAGAAGCAAAATCCATAATACTAGAAAATGGATCAAAAGTTCCCGAAAGACTAGATGAGGATTCACTACTATAAGTATAATCCTCAATAGTGGTGGTGGACTGTTCGACTGAATTTTGAGATGAAGTGACGGACGTATTGCTTGACAGAGATGTCTCACTGAATTCAAACTGTCTTCATCAAAAAAGAAAATTCGGCGGGGCGGGATCATGATATACTGAATAAGCAAAATTCCCTCCAGAAAGAATTCCTGTACGAGTAGTCATAGTTCACTGTGGTTTGTTTACCAACAAAAGCATGGGAGAAAACTACTGATCTGTCCTCATCCGCTCGCCTACGGCTCGCTCACTGCCTTCTGTCTTTCCAAGCAGCACCACTTCCTGACTCAAACAGCGTATTCTCTTCCTGAGACACCTTCATCCAGGATCAGTCAA
>prolog/000076255/0_10581
TCTATTCGATCTTTAGATCTACGGGGATCTATCTATCCAATATCAAAGGTTATGGCATGATATGGTATGATCACCTAGCCGTAGCCGCGCTCAATTTCTGTTGGATCAGATCTTTCGCTTTGACGGAAGCGACCCAGCGAAAACAAAAAGATTCTTTGCCTTCGCGCAACAAGCGCGAGAGAAGATAAGCAAGCCAACCAAGTAGAAGCTTTGCCAGAAGCAAGACGAGGAAGCGGAGCAGTCGTAGAAGCGGTAGCTTCCCCCGACCGACTACAATACAACAAAAAAAGACCTACCATTTTTTGCCCCAACAACAAAGGGTACGCTCTGCTCGCCCTACTTTTGTATTCAAAAGGCGAACTGGGTTGGTTTGGCAACAAGCAGACGGTACGCTCTCACTCATCTAACTCATAGTAGAACGGGGGGCTGTTCGCCTGAACTACTTTCTGAAGTACCTCTTTCGTGGGGGGCTGTTCACTACAAGCTATCAGCGCTGTCTTAGATGGAATAAGATAAGTCGACGTTCCATCTCTAAGGACCGCTGAGAACTTCATAGTCTTCGTGTCCAAGAACAAAGCCCTAGCTTCGCCGTCAAACCTTTTGTCTCTTTTAGTAGACTACACTTGACGGCCTACGAAGGGCTTCTACTGCTCGCCTTTGTTTGAAGCGTTCATTCCGTACCAATATAACTAAAGCTACACCCAGGCCACTATAGAAGCTAGAAGTAGCCTATAGTAGAGTAGTCGGCCTAACCACAGCGTCACGATGGAAACCACTATAGTATAGGCTTTTCCGTAGGGTCGCTGAAGTAGGGCGCCCGCCTACCAATCAAAGAGGCGGAGAGTCCGCGTAAGCTCACCCGGAAGCTCGAAGAGCTTTCGGAGCCAGAGAGGATAGAGTGGCGAAGGGGAGAAGCGACTCGTCGTAGAAGCTTCCTAAAGCAAACGCTTCGCTACACGTCACGTCACGAGCAAAGCCAAAGCTTTGCGAGTGCGTGCTTTCTGAAAGAAGGGATCAAGGAAGACAATTTCTTGAAAGAAAAGGACAATGACCATCAAAATGAGTGCTGACCATCAACAATTAGTACTCACCATACCAAAACAGTCAGGACTTGATGGAAAGGTCAGGACTAATGAGAATGATTGAGGAATGACCATCAAGACTAATTTGTATGTCATCAGTACTCACCTTATCAAAAAGGTCAAGACTGTCTTTCAAAGTCAGGACTGACCTTATCAAAAAGGTCAAGACTGTCTTTCAAAGTCAGGACTAACCTTACCAAAAAGGTCAAGACTGTCTTGAAAGGTCAGGACTGATTCTTCTTGAAAGGTCAAGACTGTCTTGAAAGGTCAGGACTGATTTTTCTTGAAAGGTCAAGACTGTCTTGAAATCAGTACTGACCTTTTTTGAAAGATCAAGACTATCTTGAAAGATCAGGACTGATTCTTCTGGTCAAGACTGTATTTCAAGGTCAGGACTGACCTGACCAAAAAGGTCAAGACTGTCTTGAAAGGTCAGGACTGATTCTTCTTGAAAGGTCAAGACTGTCTTGAAAGGTCAGGACTGATTATGGAAGGACAGGACCAATTGCAATTGTATGCCATTAGTACTCACCTGACCATACAAGACTCATTTGTATGTCATCAGTACTCACCTTATCAAAAAGGTCAAGACTGTCTTTCACAGTCAGGACTAACCTTACCAAAAAGATCAAGACTATCTGATCAGGACTGATTCTTCTGGTCAAGACTGTCTTTCACAGTCAGGACTGACCTGACCAAAAAGATCAAGACTGTCTTGAAAGGTCAGGACTTTTGATGGAAGGACAGGACCAATTGCAATTGTATGCCATTAGTACTCACCTGACCAAAAATGGAAAGGTCAAGACTGTCTTGAAAGGTCAGGACTCATTCTTCTTGAAAGGTCAGGACTCATTGCAATTGTATGCTATTAGTACTCACTTGACAACAAATTATATGCCATTTTCCATCAACAATGAGTACTCACCTTTTTTGAAAGATCAAGACTATCTTGAAAGATCAGGACTGATTCTTCTGGTCAATACTGTCTTTCAAAGTCAGGACTGACCTTACCAAAAAGGTCAAGACTGTCTTGAAAGGTCAGGACTCATTCTTCTTGAAAGGTCAGGACTGATTATGGAAGGACAGGACCAATTGCAATTGTATGCCATTAGTACTCACCTTATCAAAAAGGTCAAGACTGTCTTTCACAGTCAGGACTGACCTTATCAAAAAGGTCAAGACTGTCTTTCAAAGTCAGGACTAACCTGACCAAAAAGGTCAAGACTGTCTTGAAAGGTCAGGACTGATTCTTCTGGTCAAGACTGTCTTGAAAGGTCAGGACTGATTCTTCTGGAAAGGTCAAGACTATGAAAGGTCAGGACTAATGAGAATGATTGAGGAATGACCATCAAGACTCATTTGTATGTCATCAGTACTCACCATACCAAAAAGGTCAGGACTAATTGCAATTGTATGCCATTAGTACTTTCCATATGCCATTAGTACTCACTGTGCAAACAAATGCCATTAGTACTTTCCTTATGGAAAGGTCAGGACTCTTTTGAAAGGTCAGGACTCTGAAAGGTCAGGACTAATGAGAATGATTGAGGAAAAGTCAGAACTCACCTTATCAAAAAGGTCAAGACTGTCTTTCACAGTCAGGACTAACCTTACCAAAAAGATCAAGACTGTCTTGAAAGATCAGAACTTCTTCTTCTTAAAAGGACAGGACCCTTTTGAAAGGTCAGGACTCATGACAATTGTATGCCATTAGTACTCACTTGACAAACAAATGCCATTAGTACTCACTTGACAACAAAATGCCATTAGTACTCACTTGACAACAAAATGTCATTAGTACTCACTGTACAACAAAATGTCATTAGTATTCACTATACCAAAAAGATGCCATTCATGCTGACCATACCACAAATTGTATGCCATTAGTGTCCATAAATTGCAATTAGATGCCATTAGTGCTGACCATACAACCAATTGTATGCCATTAGTGTGTCATTGAAGAGAAAGACAATTCAAATTTCTCCTTCCTTGATGATGATGTCCTGACACTATCAGAGTGATCTGAATCAGCCTCAAAGATCGACTTTGGTGTAGGGCGGCTAGGCATTAGGAATGAAGGGTCCTCATATAGCACTACGAAACCAAGAAGCAAAGCATGAGAAAGCTCGACAAGTCGCTTATAGAAGTGTCATGCCGACTACCACTGTCAGGGGGGGCGAAGCTTAGCGAGCTTTATAAGGCCGACCACTACATCAGCCTAGCGGTCATCGGCTTTCCAAGCTTCGAGCTTCCCTTCATTCGCTTCGCGGGAGCCGCACAGCACAACGCTGGAAGTCAGAGGGCCCGTACTACCTGCCACACCCTTCGCTCTGAGGGACCGTAGAACGGAAAGCGCCTTCTGAAAAACTCGGCAGAAGGGAAGGGGCCTATGTATTTGCATGACCCTGCAGATTTGACCCTACACCCGGAGCCAATCCCCTAGTGGTCCTGCCACCACGCCGCAGAACGGGAGCTCGTGTGGAACCTTGGATTTCTGGCGAGGTGGAACGTAACAATAGATTACGGCCGCGTCACATAGGAGCCGGAGGTACGGGGAACTCGGCCAAAATATGGACACCCGAGGGGCCCGGCACGCACAATCCTATCCTTTTCCGAGTTGACCCCGTCATTGCATTTCGGACAGCCGTCCGTGGCATTCTAAGGAGCACCTCCCTTTCGAGGTACCCGGTACGGTGCATAGGAGGTTGGTCTTTCTCAACGTGGTGTATAGCACGAAAAACCATTCGATACAACCGTTCACATGAAAGAGGTTCCTTTCTTCTTGATCGAGGCTTTCGGCGATTGGTCTGATGGTCGGGCGCATTGATCCAAATCCTCCACTGCATCCAGGATCACAAGTGGAACGCTAAGCAAGGGTGGGGAGGTGGGAACGACTAGCTCCCGTTTCTTGTTCCGGTCCGACAACGAGGACGCTGCCCTTCTCCTGTCGTGGAAGGACTGTAGCCTGTGGTCCAACCCATGGATCCCGGGGGGGCCCTCATCTCCTCCGACTCCCTGCTGCAGCTTCGCTGGGCTTGACCCGTCCCCGGCGTGGAAGCGGGCTTCTATAAATGAATGAGAAGTTCAGAATGAAAAAGAAAACGCGAACCGAACCACCCGAGTTCGTTTTCTGCCGCCACTGGCCGGCCGCTGGGGAAACACATCCCGAAAACAGGGGGCCCCCGCCCCTTCTTCTTCTGTAAAGCCGACCTCTGTGTTTTCGCCAGTGCTGACTCAGTGCGCGCGTAGATAAGGACAGCGAAATCCCGGTGGGGGAAGGGGGCCGGTGCCTTTCTTTGACGGCTGACACCCCTCTTTGTTTGTCAGCCGTGGGGAACTACGTGTGCTCGGTCGGGGGGGGAAAGCTTGGGCCTACCTATCCCGATAGGACCCCAACAAGGAACGGGAGCTGTTGAGAGGTTCCATATAGATTTCCGAGCCGAAGGGCAGCACGCACTTCTGTACGTGATCGTAGTATGTCACGTCGTCTCGTCCCCGCTGCATAGAAGAGTACCTATGCACTATGCTCCGGTTCACTGATCAGGAAGATAGAGTTGGTTGGGGTGGGGGTCCACGATGTGAGTGAGACTCCAGACCCGGGGAGAGAATGTGGGTAGAAAGCAGGTAGGTCAAAAATGTGGGTTTTCTCTCTTCCATCGATCCGAAGGAGCGGAACGACCAGAAACAGAAGTGGAGTTAGAAAGCCGTATGATAGGTGGTAACTATCTTGTACGGTTCGGGGGTAATCGGCGTACTCCGTTGGGGGGGAGGGAAGATTTTGCTCTATCGAACATACAGGGAATTGGAGGTAGCATTCTACCGATGTCAAGTCATGGACCGGTTCCTTCAGCCCTTTTTCTATGTGTTGGTGTTCTATATGACCGACATCAGACTCGACTTGTTAGATATTACGGAGGTTCAATGAGCACCATGCCGAATCTCCCTACCATTTCCTTATCTTCCACTTTGGCCAATATGAGTTCACCTGGTACTAGCAGCTTTATCGGGGAATTTCCCATCTCAGTAGGAGCTTTCCAAAGAAATAGCTTAGTAGCCACATTAGCAGCGCTTGGGATGATTTTAGGCGCGGCGTATTCCCTTTGGCTATATAATCGTGCGGTTTCTGGAAATTTCAAACCCGATTTCCTCCATAAATTCTCCGACCCAAACGGCAGAGAAGTTCCAATATTTATACCTTTGATTGTTGGAGGGGCGACCGTCCGTTGAACTACCAAAAAAGACAGAGTCAACCAGTGTGATCACGACATTTGAGGTGCTTGCGATGGGACGGATGCGACTTCCCTCATCAGTCATGGGTGGCATAGCCCGTTGCAGAAGTCCCCCCCCTTTTTTTATCCATTTCTTGAGGGTTGGGGTGGGACCGAGAGAAAGAAAGGACGGGGGGCGACCATGCATGGCACTTCTCGACCGTGTCTCCGAGGGACAGTTGAACGAGCGACTCATGAATGCTGCCGGGTCGGACGAGCCAAGAACTCGAACGCGTTCGGTCCGTTTTTTGAGCAAGAATCACAGCGTTATCTTACCTTCACCATGATACGGACTCCAAGTTCTTATGGCGGAGCACGAGGGGGCTTGCGCCTCCAATATGAGTTTGGGAATGGAAACCAGAAGCACGACCGGGGTCTTCGTTTCGTGGTCCGAGATATTACTGACATCCGTAACGGACGCAAGAGAGTTTTTGGTAGTACCGGTGAACCAGATGGCCGCGGCGAGGGAATCTGGGACGGAGGACTCGTAGTATCTCTCTAGATCTGGCTGGCAAAAAAAGCGAGAGACCCCGCCACGTCATTCGAATGAATGAATAGGGAGGGGGCTGACCGCGGAGCCCACTCTGGCCTCGCAGGGCGGGCCCCTGCGGGTGCGAGCTGGAGCTGCCAACGCTTATGGCTAGAGCAATGGGAGGGGGCCCCAGCGGAGAGAACAGTCAGGATAACGAGCGCGGAGCCCGCCAAGCGGCCGGCAGGAGCAGCGGGCAAGTGCTTGGTAGGCCAAAAGCCCTTTGAGTGAACCGGGCGGGACACTCGACGAAAGGGGGCACACGGCGCAAGTACGAGAAATTTGCCCTGTGGAGTCAAGAAGGCTCCACTTGACAGCTTTATGAAAAAAAAAGCAAGGACCGCTAGGTCAAACCAAGAATTCGGGGCTCGTCCCCGGTCAATATTTGATCAAACAATAGGGGCCGTAGCACTGACCTCTGTCTTTCTTCCATAGGGGAAAAGATCGTACTGTTCCCTACCGATACAACGGACACTCTCAACGGATCCTCCATGCGCTGGGCATACCTCTTCCGCGCGTCTTTCTCGTGGCGGGAACAGAACAAAACAACAAGGAACGGCCGACCTGCCCAGGGCTCGAGGGCGAGCCATACGAGAGTGAGTCGAATTCCGTATGGTTAAACTCGATCTTTTTCGAGGGAGAAGGAGTCTAAATCAATGGACATTAATTAACCATCATTGATGGACGTTGCACATTACACGATCAATTCGACGTCCGGCGCCGCCGCCTGACTTCAGAGTGGTGGTGGAAGGATCCTAGTAGCGAAGGAAAAGGGCAGGGCTTTTTTCGTAGTCAGAGTGGGCGGGTCTCCTGAGATCTATGCCGGCCGTCGAAATCCAACGAAGGTCGAAGGGCCGTTCGATTCATTAAGGGGCATAGATCTAGGCTTCTTTGTTCGGTCAATAGCATAGCTCTGTCTTTCAGAATCTGGGTCTCCCTTCGAAGGAAAGGCCTTCGCATACCTCATCCGGTAGGGCGGGCCGGACGGCTGTGTTTTCCCCGCGCAACGCAACGACATTGTTTGTGTGTGCGCCCCTGACCGTTCTCGCTCAGTGTTTGCAACGGCTGGGAAGCCAGTCTACGAAGCGAAGCCTATCGCCACGCCATCCCGACCCAAGAAAAAAAGCCCGTCAAGGTCGTAGGAGCGATGCGTTCCATTTGTACGAATCGCGAACATACCACGCACGACCGGACATAGAGCCACTCAGAGCTGGCGGACCGGGCCGGGCGCAGGTGCCAGATCCGAAAGAGTCTAACCCCAACCACGTGGTACGACGGGCACTCCAAGACCTGGCGAATGATGGCCCACCCCACTCAATAGCGCTTATGTCATGTGGGAAGGCTGGAAACAATCCTTCTTTATGGTTTGGATATATAGAACATGGTAGGAATAATAAGAATCAAAGTCCAGGTTGGTTGGTGAGCCTAGTGATAGGAGACTACCTAGCTCGGTTCGGAGAGCACTTGTAGGGTGAAAGATTTGTTTGTTGCCTTATGTTACGGCCTCAATGCTGAACTATTGACCCTACTTGTTCGGATGGGTGTTCACCCCAAAGTGTTCCCGGACCGCATGCATACATCCGTAAGTAACTTAGTGCAACATGGCAAATGGCATTTTTAGGAATCAGCAAAGAAAAGAAAAACGGGTCTTTCTGTCTGTGTATTTGAAAGATTGTCCTCGGGGAGTGTCCACATTTTGTCGTTGAGGTGTCTACACAGGCCTGCAGCCCTCTTTTCTATTCTATTCTGTCGAGATAGAGTTTGATTGCTCCACCTAAGTAGAACGAAAAGGAGGAAGAAAACGCTCCCAAGGGGGAGCGCTTCGCTTCCGGTAGCTTGCTTACTCTCCTAGTTAGAAGAAGGCTCTTTGGCTGATCAAAGCACTCGCAAAGCGAAGCGTTCACGTCACGAGCCAATTTCAAAGTCAAGGTCAGCGTACATGTCATTCAAAGTTGCGAGTGTCAATCTGATTTGCTTTGCTCGTGACATTGGAAAGCCAAAGCGAAGCGAGTGTGCTTATGATTTGTGGAAACACTAATGGCATACAATTGCCATTAGTGCTCCCAATGGCAATTGTATGCCTTCCATAATTGCACAATTATGGAAGGACTCATTATTGAAAGGTCAGGACTCTCTGGAAAGGTCAGGACTAATGAGAATGATTGAGGAAAAGTCAGAACTCACCTGACCATACAAGACTCATTTGTATGTCATCAGTACTCACCTTATCAAAAAGGTCAAGACTGTCTTTCAAAGTCAGGACTAACCTTACCAAAAGATCAAGACTATCTGATCAGGACTGATTCTTCTGGTCAAGACTGTATTTCACAGTCAGGACTGACCTTACCAAAAAGGTCAAGACTGTCTTGAAAGGTCAGGACTTTTGATGGAAGGACAGGACCAATTGCAATTGTATGCCATTAGTACTCACCTGACCAAAAATGGAAAGGTCAAGACTGTCTTGAAATCAGTACTGACCTTATCAAAAAGGTCAAGACTGTCTTTCACAGTCAGGACTAACCTTACCAAAAAGATCAAGACTATCTGATCAGGACTGATTCTTCTGGTCAAGACTGTATTTCACAGTCAGGACTAACCTTACCAAAAAAGGTCAAGACTGTCTTGAAAGGTCAGGACTTTTGATGGAAGGACAGACCAATTGCAATTGTATGCCATTAGTACTCACCTGACCAAAAATGGAAAGGTCAAGACTGTCTTGAAAGGTCAGGACTCATTCTTCTTGAAAGGTCAGGACTCATTGCAATTGTATGCTATTAGTACTCACTTGACAACAAATTATTGCCATTTTCCATCAACAATGAGTACTCACCATACCAAAAAGGTGAGGACTTTCTTGAAAGGTCAAGACTCTGAAAGGTCAGGACTAATGAGAATGATTGAGGAAAAGTCAGAACTCACCTTACCATACAAGACTCATTTGTATGTCATCAGTACTCACCATACCAAACAGATGAAGACTTTTTTGAAAGGTCAAGACTCATTTGTATGTCATCAGTACTCACCATACCAAACAGGTCAGGACTGTCTGGAAAGGTCAAGACTCATTTGTATGTCATCAGTACTCACCATACCAAACAGGTCAGGACTCATTGCAATTCAATGCCATTAGTACTCACTTGACAAACAAATGCCATTAGTACTCACTTGACAAACAAATGCCATTAGTACTCACTGTACAAACAAATGCCATTAGTACTCACTATACCAACATGAGTACTCACCATACCAAAACAATGCCATTAGTGCTCCCAATGGCAATTGTATGCCATTTTCCATACAACAAATTGTATGCCATTAGTGCTGACCATACAAAAAATCTGAAGCACACTCGCAAAGCTTTGGCTTCCCTTGAGTCAAAGCACTCGCAACTTTGAATTGCTGAAGCTTCTGAATGGAATTGCTGAAGCTGATGAAGTGATTCAGGTCAGAGCAAAGCCTTCTTTTGAAGCTTTTGTCAGAGTCAGCACTAATGGCATACAATTGCAATTTTGGTATGGTCAGCACTTGTCAGGATTTGTCTGACCTGAATCAGTGACCTTATGGAAAGGTCAGGACTAATGAGAATTGTATGTCATTAGTGCTGACCATACCAAAATCCATCCAAATTGGTTGATGGATAATGGCATCTCATTGCAATTTGTGATATGGTCAGCACTTGTCAGGATTTGTCTGACCTGAATCAGTGACCTTCCGGTCAGGACTCATTTCTTGAAAGGTGAGGACTTTCTGGAAAGATCAAGACTCATTTGTATGTCATCAGTACTCACCATACCAAAAAGGTCAGGACTTTTTTGGTATGGTGAGTACTCATTGTTGATGGAAAATGGCATATAATTTGTTGTCAAGTGAGTACTAATAGCATACAATTGCAATGAGTCCTGACCTTTCAAGAAGAATGAGTCCTGACCTTTCAAGACAGTCTTGACCTTTCCATTTTTGGTCAGGTGAGTACTAATGGCATACAATTGCAATTGGTCCTGTCCTTCCATCAAAGTCCTGACCTTTCAAGACAGTCTTGACCTTTTTGGTAAGGTTAGTCCTGACTGTGAAATACAGTCTTGACCAGAAGAATCAGTCCTGATCAGATAGTCTTGATCTTTTTGGTAAGGTTAGTCCTGACTGTGAAAGACAGTCTTGACCTTTTTGATAAGGTCAGTACTGATTTCAAGACAGTCTTGACCTTTCCATTTTTGGTCAGGTGAGTACTAATGGCATACAATTGCAATTGGTCCTGTCCTTCCATCAAAAGTCCTGACCTTTCAAGACAGTCTTGACCTTTTTGGTAAGGTCAGTCCTGACTGTGAAATACAGTCTTGACCAGAAGAATCAGTCCTGATCAGATAGTCTTGATCTTTTTGGTAAGGTTAGTCCTGACTTTGAAAGACAGTCTTGACCTTTTTGATAAGGTGAGTACTGATGACATACAAATGAGTCTTGTATGGTCAGGTGAGTTTGACTTTTCCTCAATCATTCTCATTAGTCCTGACCTTTCCAGAGAGTCCTGACCTTTCAATAATGAGTCCTTCCATAATTGTGCAATTATGGAAGGCATACAATTGCCATTGGGAGCACTAATGGCAATTGTATGCCATTAGTGTTTCCAAAATCATAAGCACACTCGCTTCGCTTTGGCTTTCCAATGTCAACGAGCAAAGCAAATCAGATTGACACTCGCAACTTT
>prolog/000091078/0_16692
GACTATCTGATCAGGACTGATTCTCTGGTCAATACTGTATTTCACAGTCAGGACTGAACCTTACAAAAAGGTCAAGACTGTCTTGAAAGGTCAGGACTTGATTTTTCTGAAAGGTCAAGACTGTCTTGAAATCAGTATGACCTTATCAAAAAGGTCAAGACTGTCTTTCAAAGTCAGGACTAACCTTACCAAAAAGATCAAGACTATCTGATCAGGACTGATCTTTCTGGTCAAGACTGTATTTCAAGGTCAGGACTGACCTTACCAAAAAGGTCAAGACTGTCTTGAAAGGTCAGGACTGATTCTTCTGGAAAGGTCAAGACTGTCTTGAAAGGTCAGGACTGATTATGGAAGGACAGGACCAATTGCAATTGTATGCCATTAGTACTCACCTGACCATACAAGACTCATTTGTATGTCATCAGTACTCACCTTATCAAAAAGGTCAAGACTGTCTTTCAAAGTCAGGACTAACCTTACCAAAAAGATCAAGACTATCTGATCAGGACTGATTCTTCTGGTCAATACTGTCTTTCACAGTCAGGACTGACCTTACCAAAAAGATCAAGACTGTCTTGAAAGGTCAGGACTGATTCTTCTGGAAAGGTCAAGACTGTCTTGAAAGGTCAGGACATTCTTCTTGAAAGTCAGGACTGTCTGGAAAGGTCAAGACTCATTTGTATGTCATCAGTACTCACCTTATCAAAAAGGTCAAGACTGTCTTTCAAAGTCAGGACTGACCTTACCAAAAAGATCAAGACTATCTGATCAGGACTGATTCTTCTGGTCAAGACTGTATTTCACAGTCAGGACTGACCTTACCAAAAAGGTCAAGACTGTCTTGAAAGGTCAGGACTTTTGATGGAAGGACAGGACCAATTGCAATTGTATGCCATTAGTACTCACCTGACCAAAAAATGGAAAGGTCAAGACTGTCTTGAAATCAGTACTGACCTTATCAAAAAGGTCAATACTGTATTTCAAAGTCAGGACTAACCTTACCAAAAAGATCAAGACTATCTGATCAGGACTGATTCTTCTGGTCAAGACTGTATTTCAAGGTCAGGACTGACCTTACCAAAAAGGTCAAGACTGTCTTGAAAGGTCAGGACTGATTCTTCTGGTCAAGACTGTCTTGAAAGGTCAGGACTGATTATGGAAGGACAGGACCAATTGCAATTGTATGCCATTAGTACTCACCTGACCATACAAGACTCATTTGTATGTCATCAGTACTCACCTTATCAAAAAGGTCAAGACTGTCTTTCACAGTCAGGACTGACCTTACCAAAAAGATCAAGACTATCTGATCAGGACTGATTCTTCTGGTCAAGACTGTATTTCACAGTCAGGACTGACCTTACCAAAAAGATCAAGACTGTCTTGAAAGGTCAGGACTGATTCTTCTGGAAAGGTCAAGACTGTCTTGAAAGGTCAGGACTCATTCTTCTGGAAAGGTCAGGACTTGATTGAAAGGTCAAGACTCATTATAGAAAAGTCAGGAAGGTCAAGACTCATTTGTATGTCATCAGTACTCACCTTATCAAAAAGGTCAAGACTGTCTTTCAAAGTCAGGACTAACCTTACCAAAAAGATCAAGACTATCTGATCAGGACTGATTCTTCTGGTCAAGACTGTATTTCAAAGTCAGGACTGACCTTATCAAAAAGGTCAAGACTGTCTTTCAAAGTCAGGACTAACCTGACCAAAAAGGTCAAGACTGTCTTGAAAGGTCAGGACTTTTGATGGAAGGACAGGACCAATTGCAATTGTATGCCATTAGTACTCACCTGACCAAAAATGGAAAGGTTAAGACTGTCTTGAAAGGTCAGGACTGATTCTTCTTGAAAGATGAAGACTCATTGCAATTGTATGCCATTAGTACTCACTGTACAAACAAATGCCATTAGTACTCACTTGACAAACAAATGCCATTAGTACTCACTATACCAACATGAGTACTCACCATACCAAAACAAAACAATGCCATTAGTGCTCCCAATGGCAATTGTATGCCATTAGTGTTTCCACAAATCATAAGCACACTCGCTTCGCTTTGGCTCTGCCTATAGTTGTGCACTGACCTTGACCTTTCAATTGCACAAAGCACGCACTCGCAAAGCGTAGGGCTTTGCTCGTGACGTGATTGCACAAAGCACTCGCTTTTCAGTGCTCATGACGTCAAAGTGACGTTGGGGCAACTAGTTTTCACGTATATAAATGGAAAAGAAACGGTTTCGTAATGGATAAATACACAGGCTTCCAACTCCTTCCAAAAGGAGAAATCCCCTATCAATAAGAAAGATCCAAGGTTTGCTTCCCTTCCCAAAAGGAAACAGGAAATTCAGGGCCTTTCAATCAATAAGAAAGAAGCTCCTCTCTTTCTGTTGGTCGACTTCGGAGGGGCCATCTCCTTAATGGATGGAAAAAAAAGCAAAAAGAAGGGTTTCACTAAATGAAAATCCGGTTGGGCCAGTTCGTACTGCGTTTTGGTAAGGTAAGTGAACCCGTCGTTCGCAGGCTCCCTCCCGGGATGGAATTAATGAAGTGGACGGGGGGGGCGGAAGTGACTTTGCTACTACGTAAATGGATAGACTCGCCCGGAAAGTGAAGTGGGACTCTGGCAGAAGTTCCGCTACATCCAGTAAGTTGCTCGCCCCGGATGGCGTTTGACGTGGGTCGAAGTTAAGCTTAATGCCCTTTTCCTCGGGGCCCTTTCCGAGTCCGTTGTTTACCAATATAGATGAATGCTGATCCCATAAGTGAAAGAACAAATGCCCCCGGGTGGTGGTATCTTCCTTCGGCGCGTTTACCTCCAAAGTGGATCTCCAACGCTCCCTCCATTTGTGCCTTCCATTGGGAGATCGTTGGTCGAGCTCGCGAGCCTTTGATCAAAGCACTCGCAAAGCGAAGCTTCAGGGACAACTTTGAATGGCATTAGTGCAAAGCACACTCGCTTCGCTTTGGCTGATTCTTGGTATGGTCAGCACTAATGGCATACAATGACAATTATGGACACTAATGGCATACAATTTGTTGTATGGTCAGCATTAATGGCATCTAATTGCAATTATTGAAAGGTCAGGACTCCTTATGGAAAGGTCAGGACTCTCTGGAAAGGTCAGGAAGGTCAAGACTCATTTGTATGTCATCAGTACTCACCTTATCAAAAAGGTCAAGACTGTCTTTCAAAGTCAGGACTAACCTTACCAAAAAGATCAAGACTATCTGATCAGGACTGATTCTTCTGGTCAAGACTGTATTTCACAGTCAGGACTGACCTTACCAAAAAGGTCAAGACTGTCTTGAAAGGTCAGGACTTTTGATGGAAGGACAGGACCAATTGCAATTGTATGCCATTAGTACTCACCTGACCAAAAATGGAAAGGTCAAGACTGTCTTGAAATCAGTACTGACCTTATCAAAAAGGTCAAGACTGTCTTTCAAAGTCAGGACTAACCTTACCAAAAAGATCAAGACTATCTGATCAGGACTGATTCTTCTGGTCAAGACTGTATTTCAAGGTCAGGACTGACCTTACCAAAAAGGTCAAGACTGTCTTGAAAGGTCAGGACTGATTCTTCTGGTCAAGACTGTCTTGAAAGGTCAGGACTGATTATGGAAGGACAGGACCAATTGCAATTGTATGCCATTAGTACTCACCTGACCATACAAGACTCATTTGTATGTCATCAGTACTCACCTTATCAAAAAGGTCAAGACTGTCTTTCAAAGTCAGGACTGACCTTACCAAAAAGATCAAGACTATCTGATCAGGACTGATTCTTCTGGTCAAGACTGTATTTCACAGTCAGGACTGACCTTACCAAAAAGATCAAGACTGTCTTGAAAGGTCAGGACTTTTGATGGAAGGACAGGACCAATTGCAATTGTATGCCATTAGTACTCACCTGACCAAAAATGGAAAGGTCAAGACTGTCTTGAAAGGTCAGGACTCATTCTTCTTGAAAGGTGAAGACTCTTTTGAAAGGTCAGGACTCTGAAAGGTCAGGACTAATGAGAATGATTGAGGAAAAGTCAGATTCCATACAGGACTCTTTTGAAAGGTCAGGACTCATTATGGAAGGACAGGACCCTTTTGAAAGGTCAGGACTCATGACAATTGTATGCCATTAGTACTCACTTGACAAACAAATGCCATTAGTACTCACTTGACAACAAAATGCCATTAGTACTCACTTGACAACAAATTGTATGTCATTAGTACTCACTTGACAAACAAATGCCATTAGTACTCACTTGACAAACAAATGCCATTAGTACTCACTGTACAAACCAATGTCATTAGTACTCACCATACCAAAACAGGTCAGGACTGTCTTGAAAGGTCAAGACTCTGAAAGGTCAGGACTAATGAGAATGATTGAGGAATGACCATCAAGACTCATTTGTATGTCATCAGTACTCACCATACCAAAAAGATGAAGACTGTTGTGAAAGGTCAAGACTCATTTGTATGTCATCAGTACTCACCTTATCAAAAAGGTCAAGACTGTCTTTCACAGTCAGGACTGACCTTACCAAAAAGATCAAGACTATCTTGAAAGATCAGGACTGATTCTTCTGGTCAAGACTGTATTTCAAAGTCAGGACTGACCTTACCAAAAAGATCAAGACTGTCTTGAAAGGTCAGGACTGATTCTTCTGGAAAGGTCAAGACTGTCTTGAAATCAGTACTGACCTTATCAAAAAGGTCAAGACTGTCTTTCAAAGTCAGGACTAACCTTACCAAAAAGATCAAGACTATCTTGAAAGATCAGGACTGATTCTTCTTGAAAGGTCAAGACTGTATTTCAAAGTCAGGACTAACCTTACCAAAAAGGTCAAGACTGTCTTGAAAGGTCAGGACTGATTCTTCTTGAAAGGTCAAGACTGTCTTGAAAGGTCAGGACTGATTATGGAAGGACAGGACCAATTGCAATTGTATGCCATTAGTACTCACCTGACCATACAAGACTCATTTGTATGTCATCAGTACTCACCTTATCAAAAAGGTCAAGACTGTCTTTCAAAGTCAGGACTAACCTGACCAAAAAGATCAAGACTATCTGATCAGGACTGATTCTTCTGGTCAAGACTGTCTTTCACAGTCAGGACTGACCTTACCAAAAAGGTCAAGACTGTCTTGAAAGGTCAGGACTTTTGATGGAAGGACAGGACCAATTGCAATTGTATGCCATTAGTACTCACCTGACCAAAAATGGAAAGGTCAAGACTGTCTTGAAAGGTCAGGACTCATTCTTCGTGAAAGGTCAGGACTGATTATGGAAGGACAGGACCAATTGCAATTGTATGCCATTAGTACTCACCTTATCAAAAAGGTCAAGACTGTCTTTCACAGTCAGGACTGACCTTACCAAAAAGGTCAAGACTGTCTTGAAAGGTCAGGACTGTCTGGAAAGGTCAAGACTCTGAAAGGTCAGGACTAATGAGAATGATTGAGGAATGACCATCAAGACTCATTTGTATGTCATCAGTACTCACCTTATCAAAAAGGTCAAGACTGTCTTTCAAAGTCAGGACTAACCTTACCAAAAAGATCAAGACTATCTGATCAGGACTGATTCTTCTGGTCAAGACTGTCTTTCACAGTCAGGACTGACCTTATCAAAAAGGTCAAGACTGTCTTTCAAAGTCAGGACTAACCTGACCAAAAAGGTCAAGACTGTCTTGAAAGGTCAGGACTTTTGATGGAAGGACAGGACCAATTGCAATTGTATGCCATTAGTACTCACCTGACCAAAAATGGAAAGGTTAAGACTGTCTTGAAAGGTCAGGACTGATTCTTCTTGAAAGATGAAGACTCATTGCAATTGTATGCCATTAGTACTCACTGTACAAACAAATGCCATTAGTACTCACTGTACAAACAAATGCCATTAGTACTCACTGTACAACCAAATGCCATTTCACCATACCAACATGAGTACTCACTATACCAAAAAGATGCCATTTTCCATACAACAAATTGTATGCCTTCCAAAATCCATGTTGGTTGATGGTCAGCACTCATTTTGATGGAAAATGGCATCTCATTGCAATTGATCCTTTCCTTTATCAAGAATTGCAACCTTTCCTTTCCATCAATCCGTCAAACCTTGATCCTTCTTTTAGAAAGCACGCACTCGCAAAGCTTTGGCTTTGCTCGTGACGTGACGTGATGGCTCGCTTCGAAAAAAAAGTAGACGGTCTCAGTTTACGTAGCGTCGAAAGCTACCTCCGCGTCGAAAGCTACCATAGCGCATCAACTGTATGGACGTTGTATCCTGCTCACAGTTACAGCTTGCATAGCACGCAGTAGGCTCGCTCCTACAACTTCGCTCGTAGGCTCGGTTGCTTGCTTGGGAGAGAGCATTTATGTAAATGCAACTTGTTGATAGGGTTCCAGAGATCCCGGTTTCCCACATTCATTCAAAGGTCACGATCGCAACCTAATTAATGGAACGAATTAGGAGAGAGAAGGAGGTCGAGGGAGAGGAAATGCGACATTGATTGATCTCTTGATCTATCTCACTCTATGCGCTCGCTTCTTCATTCCAGAGTGGAGGAGGCAACCTAATTGGGAGAGGGGAAATAGCTCAGTCGGTTAGAGTGCTGGTCTGTCACGCCAGAAGTCGCGGGTTCGAACCCCGTTTTCCCCGTGCCAGGCGGAAGAAGATTGCCAATATTCGTAGAGTTTCCAACCAACCCCAACCACGGTGCGCGGAAGGGCTGTTTGGCCGGTGGTTAGGCATCCATTGCGGAGTGTTGCTAGGTACCGTAGATCTTTCTTTCTCTCCATTGGAGCAGAAAGACAAAAAAAACCACGGCCGCCCACCTTCTCAAAGTAGTGAGGAAGAACATCATTTTATGCCACGACGATCTCATCCATATGGAAGGGAAGTTTTGTCGACGCTTCCTTGTCGAAGCCCTTTAATTTCTGTCTTTATCCGTACCATTTTCCATTATGGATTGGATCGTCAAGAAAGAAATTGATAACGGCACGGAAGGAGGCAAAAGGGTTCCTTTACACGGAAACGAAGACCTTATGGAACCAAGCAAAAAGCCGTTAGCTTACTGACCTCAGAAAGTAGCACAAAGCCTAGCACCCTTTCATAGAGAGTGTTGCCTACGTGGACTACGAAAGCTGCGAAGCGAGCTGCGACTCTGAGCCTACCACTGTGGACTACGCGAGGGTTCTTTCTGCGACCTCACTCAAAGACGGTCGAGCGTAGGCGGGGAGTGACGCGTCTTAGGAAAACATGACAGTGCGTTGGTTCGACCCGTCTGAGTGGTTTGATAAGGAGCTGACATGGTTAGGAAATCAACGTCGCGTCGAAAGACGAGGCACGAGATGGATCCCATCCCGGCTGGCTATCCGAAGCAGATTGAAATTCGCTTCGCGGAGGATCACGAAATGCAACAAGGGGCGAACCAAGCGCTTGCGCGAACGAATCAATCAGAATGGATACAAGGAGGAGAGGCGAAAGAGGGCGAGCCCCGCTTGGATTGATTCGCATCGCACTGCCGCAGAAGGATCCGCTGGACTGGATGAGCAACCATCTCTTGAAAGGGAGAGTGCCAAGCCATGTTACTTGGATCCACTCTCCCTTTCAGTCAGACCTGACGATCGGCTTTGTTTGGTAAGCTTTCTTCTTTCTTCGTTATTTGAGCATGGACCTTCCCTCGCTTCGTTATCTTCTTCGCCTCCGTCGTTGGTGAAAGAAGAAGCAACCTTCTATCTGGCCTCTGTACAGTGGCTTGCTTCAATCAGAAAAGGAAGATTCCATAAGGCAAGGGAGAAAGAGTCCCCTCTCTGGTAACCCTAGCCGGTCATATAGAGCGCGGAGCCGCCACCGCATAGGTAGAAGTAGAAAAAGAGGGAGCGGGGCCGGTTGACTTTGATGAGGTGGCGGGTTTGGCTAGGTAACATAATGGAAATGTATCGGACTGCAAATCCTGGAATGACGGTTCGACCCCGTCCTTGGCCTCGGGGTGGCGAGCAGCACGGAACTTTTGTCAATCAAATGGCACCTTAGTAGCGGGGCGGGACGAGCGTGTGTCAGGGTGAGAAGCTGATCCCACTAGTCGGTCGCCCCTCCAACCGTCAGGCGCTAGGAAAAAGGGAGCAAGGCATCCGTCCCACAGCCGAGCGACCCATACGGGGGGTCAAGGGGAAAAGAAGGTGGGTAGGCGTGGGCTGCACTCCAAGAACTTGCTCCGCAAGGGTAGGCTCGTTGGCGTAACTCGCTGCTGCTTGGAAAGACAGAAGGCAGTGAGCGAGCCGTAGGCGAGCGGATGAGGACAGATCAGTAGTTTCTCCCATGCTTTCCGTTGGTCAACGAAGGAAGAAAAGAACCAACCACAGTGAACTAGAACTACTCTGACAGGAAGGAGTCTTTTTCTTTCTGGAGGGAATCCTGTTTTCTCAATCCAACATGCCTCAACTGGATAAATTCACTTATTTCACACAATTCTTCTGGTCATGCCTTCTCCTCTTTACTTTTTATATTCCCCTATGCAATGATGGAGATGGAATACTTGGGATAAGCAGAATTCTCAAACTACGGAACCAACTGATTTCACACCAACGAAGAGGGAACAACGTCCGGAGCAACGACCCCAACAGTTTGGAAGATATCTCGAGAAAAGGTTTGAGCACCGGTGTATCCTATATGTACTCCTGTTTATTCGAAGTATCCCAATGGTGTAACGCCGTCGACTTAATGGGAAAAAAAAGGAACACTTTGATCTCTTGTTTCGGAGAAATCAGTGGCTCACGAGGAATGGAAAGAAACATTCTATATCTGATCTCGAAGTCCTCATATAGCACTTCTTCCAGTCCTGAATGGGGGATCACTTGTAAGAATGACATAATGCTCATCCATGTTCCACACGGCCAAGGAAACATCGTTTTTTAATTCTGACTTGGTCGTTCGGAAGAGATTCTTGATCGATCAGAGGCACTACAAGGACCTTTTCCAATCGCCCCTTTTTGTGGCGAAGACTGTCACCTTTATGGTTGGGATGGCATCAAAAACAAACAGCTTTTTTGGATCTTGATCAAGTCTTTCGGAACAGGGGTGGAGCCCGGCGCGGTGGTGGTGAGGTATTGCCGCGCCAACGTTTTCATAGACATGATATTTGACTGACGGCTTTGTTAAAAAAGAAAAGCCCTCTTCATTGCACGATTCTGTAATATGTGACTTGCTGCAAAGCTATCCACATGTAGCCTAGTGCAAAAGCCCAGTTGGTCAAAGCCAAATGAGAAAGATAACTTAAAATCATCATGTCTAAGGCGTCGAGGCATTGTTTTCAGTTTTGTGTATAGAGACCGTTCAGCTATTATTGAATTGAGGTCTGTTTGAATCATTTCTACACTACAGTCAGCTTTCGGGGATTTCAAAGCCTTTCAGTTCTGATACTAATGTTGGTCACGATGAAGTTTTCAAGTTGTTGTGTGATCGTGTACTTTTCGTCGAGCAGCCCTATCGAAAAACCAGGCTAGGTGGGCCGGGCATGAGCGAGGGACCGGAAAGAAAGCATTACACAGCCACAGAGAGGGGGGCTCCGCGGGGTGGTCATGTCGGACGAGACAAAACGGTCGAGCTGATGACCACTGGCTTGGCCAGGGATGAGATCAGATGTTGAGAAGTTCGTGATAGGGTGCAGGACTTGTCGGTTGGCTAAGGGACAGATGCAGAACAAGAAGCAGAGAAGAAAGAGGACGAGACGCACGTTTTTTCATCGATCACTGAAAGGACGTACAACTGTCTCGAGCGTCAGGAAGAAGAAGATTAGCGAGCGTATGGAAAGGACGAGTAACCACTGGGCATCCGAGTTGACTGCCTGAGCCATGTGTGACTGGTGGATCTCCAGTTTTTGCTGTGCTTTTAGCCTTCTTTCATCTAGGGCTTCTAGCTCCGCTAAGCGCAGCTTAGCATTTTCTTCATCAGTCAGTTCCTCTTGTACTCTGAACGAGCTGCATTTCCAAGGGCCGCCGAACACTCATAGGGTGTGGACCCCGTGGGTGTTCTGACGGTAGTGCGATAAGCCCATAAGTTCTCGAGCATCTTCTCATGCCATTCACGCTTCTTCTTGTCCTTCTTCAAGAACTTGCAAAGCGTCTTGTTGAAGGCTTCCGCTTGAACTGACTTGACTTTCAAAGGGCTTGATTTGATCCCCGGTCCTCCTTTCTCCCATCAAGCGGAGGATCAAGATTGCTGAATACGGAACTGAGCCATAATCCGATTCTGGAACGGTCGGATATCATTCTGGAAGGCGGTATATAATGTGGACCTCAAGTCTATCCTTTCACTTCCTTCAGGGGGATGGCCTCTGCCCATTTGGAGAAAGAGTCTTTCGCGGAGGCACATGTGCCCTTGATATGATGGGGGTTGGCCCGTCCCCCATGCATCGAAAGGAAAGGAAAGAATAGTAGGATGTAGAGGTTCCGGCGGTTTTCTGATCAAGTCCGCGTGTATTTGAAACACGTGACATCTTTTGGAAAACTGGATAGCATCCTTTATCATAGAAGGCAGTCTCCCTTTTGTCTCAATTGATGGTACAACTGAGGTCCTGCTGATGTGCACCACAAAGACCTCCATGTGCTTCTTTTGGGATTCTTCCTCGTTCCTTAATAGGATAGGATCCCATCGAAGGATCGCCGATAGACAGTGTCATTGACATATACGTATCTAGGAGCCCGCCTTTTTCTCATGAGTTTGAGGCGTTGATCCTGGGGAAGTGCCCCGCGAAGCTTTCGGGAAGAGGGGTAGTCTTCAAAGGGTTTCTTCCAGTCTGTCCTTCCTATTTCATAGACGGAAACGGAGAGTGAAGGTAGGGCAGTTCTTCTAATACTGACGGTAACAACCTTCATTCTTCTACTCTGATTTGCATGGATTGGTTTGGACCAAGAGCCAAGGCTGCCGCTCAACTTGCCAGCGCATCGGCATAATGATTCTGTGACCGTGGAACATGCTCGACATTGACTTCGAGGAATTGACTTAGAAACTTGCGTGTCTTGATGACATCCTCTTTCTGAATAGTGTAGATCCCTTTCAGTTGATTAACGATCTTTTCCATACACTGTCAGAGGCTCCAAAGTGAGACCCAGGCTGAATATTCCGTTGTTTGAAGCTGCTGAAGTCAGTGTGAACGAGTCAGGGATCTTGGACCTTTCTGGGGTCATGAAGACAATCCCTGTCCCCCGCCTGTCCCCTATCCTCCAGTCTGAAAGACTAGTGCTAATATAGCTCCCAAAAGACAGGCTCGAGAGCAAAGTTGGCTTTATGGTGTGGAATCTGCGGATCTGCTTTCGATATGAGCCGAACGGGATGTTCCAGGAACTGAGCTTTTGTACTGCAAACACCAATGCCAGGCATATCTTCTCTATGTTTGAGTAATCAAACGGAACCAGGGTATCTCGTAATTAACCAAAGAGCACGACCCACCAACAATGCACTATGGACACCTCCTCTTCAAGGTTGTTGGCCTTAACTACCGGACAAGACTCGTCCTGTCCGGCGCCTCCACTCCCTCCCCCCTAGGTCGAGTGAGTTCTCACTCCCTCTCCCCTAGATCGAGAGAGTTCTCACTCCCTCTCCCTTGACCAACCCTCGACTGTACCTACGCGTATCAGGCCCAAAGTACAGACACGGGACCTCAAACGAATGATCCCAATTTACTGGATTAGCGAACCGAGTTGACGGTGATTCTTTGAAAAAGAGTTTGGGGCGAACGGGTGGCTTTTAGAGTTTATACGCGTCAGCATATAAAAAAGCATATAAAGGCAAGTTGATAAAGGCGCGAGCGAAAGTTCAGACAAAATGGAGAGATCTGATGCGTCAAACGACGTCAGGAGTGAAAGATTGTTTCCGTTGGTGTATCGGGATCGTGCAGTGCGTGAGCACTCTACTGTAGCATTTCTAGTTTTGAGTTTCAGATTCCGTTGATCGAGTTCTCGAGTCAAAGGCGCAATCCAAGTTTCTAGTTTACTTCTTCATCTCAGCAACTCCTGTTATGAGTCTCGCTCCTAACTCCGCGAATCTACACCTTTTCTGATAAACATATCTATATCAAAGCATTTCGCAATTGATACACCTTTGAGTCGGTCCTGGTCCGAATGTTGGATCTGTCTTTCATCCAGGGGTGGCCGTGGCGGTTCTTCCGATGGTAGAGCGGGGCACACGTTGTACATTAGAATGCCGGCATCTTCACGGCTACTTGTACATGCTTGGGTTCTGCCCGAGTGACTTGCCCGGGAGGGAGAATCCGAAGGACTTGACCAAAACCCGCCTGTTCGAAAGGAGGACACGGCCTCGGGGGAGATCATAAGCACTCCACGAGCTGTATGAGAAGCGGCTTGCCTTGAGTAGTTGCTTGCGATATGAGCAACGAGCGAACGAGCGCAGTATACTCCGCGAGTCATCCGCTGAAGAGTTTCGGAACGAGCCCCGGTCACTCAAAGCTAGCGAGCAGAGAACAGATGCAAGCGAATGACGCTTCACACATCAGATCGAAACTCACACATTGGCCTTCCGCGAATGCGAATGAAAAAAGCACTCGCAAAGCGAAGCTTCAGGGACAACTTTGACTTTCAGGACATCAAGGTTTGATGGTTGATGGAAAGGATCAATTGTCATTGTATGCCATTATCCATCAAAAAAAGGAGATGCCATTATCCATCAACCAATTTGGATGGATTTTGGTATGGTCAGCACTCATGACATTTGTTTGTACAGTGAGTACTAATGGCATATGGAAAGTACTAATGGCATTTGTTTGCACAGTGAGTACTAATGGCATTTGTTTGTCAAGTGAGTACTAATGGCATTTGTTTGTACAGTGAGTACTAATGGCATTTGTTTGTACAGTGAGTACTAATGGCATTTGTTTGTCAAGTGAGTACTAATGGCATTTGTTTGTCAAGTGAGTACTAATGGCATTGAATTGCAATGAGTCCTGACCTTTCAAGAAGAATGAGTCCTGACCTTTCAAGACAGTCTTGACCTTTCCATTTTTGGTCAGGTGAGTACTAATGGCATACAATTGCAATTGGTCCTGTCCTTCCATCAAAAGTCCTGACCTTTCAAGACAGTCTTGATCTTTTTGGTAAGGTCAGTCCTGACTGTGAAAGACAGTCTTGACCAGAAGAATCAGTCCTGATCAGATAGTCTTGATCTTTTTGGTAAGGTTAGTCCTGACTTTGAAAGACAGTCTTGACCTTTTTGATAAGGTGAGTACTGATGACATACAAATGAGTCTTGTATGGTCAGGTGAGTACTAATGGCATACAATTGCAATTGGTCCTGTCCTTCCATAATCAGTCCTGACCTTTCAAGACAGTCTTGACCAGAAGAATCAGTCCTGACCTTTCAAGACAGTCTTGACCTTTTTGGTCAGGTTAGTCCTGACTGTGAAAGACAGTCTTGACCTTTTTGATAAGGTCAGTCCTGACTTTGAAAGACAGTCTTGACCTTTTTGATAAGGTGAGTACTCATTGTTGATGGAAAATGGCATTTGTTTGTCAAGTGAGTACTAATGGCATTTTGTTGTCAAGTGAGTACTAATGGCATTTTGTTGTCAAGTGAGTACTAATGGCATTTGTTTGTCAAGTGAGTACTAATGGCATACAATTGTCATGAGTCCTGACCTTTCAAAAGGGTCCTGTCCTTTTAAGAAGAAGAAGTTCTGATCTTTCAAGACAGTCTTGATCTTTTTGGTCAGGTTAGTCCTGACTTTGAAAGACAGTCTTGACCTTTTTGAGAAGGTGAGTTCTGACTTTTCCTCAATCATTCTCATTAGTCCTGACCTTTCAGAGTCCTGACCTTTCAAAAGGGTCCTGTCCTTCCATAATCATTCCTCAATCATTCTCATTAGTCCTGACCTTTCCATCATTTCCTTTCCATCAATCCGTCAAACCTTGATCCCTTCTTTCAGCATTCAAAGTTGCGAGTGCTTTGTGGGCTTTGCTCGTCAAAATTACGTTGGGGGAGAGGGTCAGCAGTGAAGCTCCATCCGCAGAGACTCGACTTAAAAAGTGGGTCTGTCTGCAGGCAGTGGGTGCGGCGACCCACCATGGGAAGGTTTGGAGTTCGGAGGTGGAGAGATGGGCCGCCTCGATTGCCTCGCTCGAAAGTAGACAAGGGCCCCGGTTTTGGTCCTATTCCTTGACTCTTTCTTATGTGCCGGGGGAGCTGGAGCGGAATGGCTGGCATGAATTGCTTTCTTCGAATCCTCTTCTGGTCCGAAGAAAGAAAGAGTGCGGGGGTACGGACGGCAGTACGAAGAGATCTGCGCATCGACGCCCTACAACATAGAAAGACCTTTCAATCTCACCCATCCATCCAACCTTCCCTCCCTTCCCCCGAAAGTCCGATAGCCAGATCCGCCTCTGATGCCTGATACCATTTTCAGAGCCCTAGTCTTCGGTACTAATCCTGAAAGTCCCTCAACATGGCGCATTGTTGGTTGGTTGTTTATACTAGGCCCGGTTGTTTGCTCCGGCCCACCCATTTTTCCTACCCACCTACCTATATTATAGGGATTAGAGATCCTTTCTTTTTCTCCCCACAAAAGATAAATGATTGAAGTTTGGAATCGTGTGAGGTCTAATTCCTATTACTTTAGCCGGATTGTTTGTAACTGCATATAACCAATACAGACGCGGTGATCAGTTTGACTTTTGATTGAGTCAGATCTCTTTTTTTTGTCATTGACCTCCTATCCTTGATCCGCAGGAGGTCAAATTTCATTGATGTTTGCAATTCAAGTTAATGTGATTCGGTACAAAGGATAATCACGCTCTGTAGGATTTGAACCTACGACATCGGGTTTTGGAGACCCGCGTTCTACCGAACTGAACTAAGAGCGCTTTCTCACGACAAGAGAGACTCTTTCAAGATTCTTTTCCCAAGACTTCTGAGCCTGCATATAGTCTCATTAAATGAGACTAATGATTATGCCATGCCCAATTTCCATTGATCCCATGTTACTGCCCATAAGATAAGTCAGAGGTAGGGATGACAGGATTGGCACCCGTGACATTTTGTACCCAAAACAAACGCGCTACCAACTGCGCTACATCCCTTTCCATTGTTGTACAGTGTCATTGTAGAGTGTCTTCTTTTCCACACCGACCATCTAACTACATTTCTCTTGCCATTTTTGCTTTTTGGTCTCATAACATCAAAGAAAAGAGTGTGAATGTTGTATATATCAAATCCAAGGTTCAATAGTCGAAAAGAATGAGTCTTTATTGGCAATGCTCAGGAACAAAAAAAAGAACGGAACGGGGCACTGACTTTTTCTTTGACTCAGGGGCAGGAGTCTCTCATCTACCGGATCGTTGTACATATCCATTTTCGTTAGGGATTCCGCGTACAAATACAAGTGATCTACAACTACATAGTTAATCTATCTGATCATATATGTGATGTGTGAAATCAAGAAGGACCATGCGAGATATCAAAACATACCTTTCCGTGGCGCCTGTGCTAACTACTCTATGGTTCGGTTCTTGAGCAGGTCTATGGATCGTTTCTTCCCAGATCTAGAGATCAAGTTGACATTCCCCTTTTTTCACTCTAGTTATCGATGTGGTCAGGAATGAAGAAGATGTTGGCTAACAATAGCAATAAATTCTCTGTTAAAGAGCCCCTGCCCCAACGTCACGAGCAAAGCCCTCTTGCTTCAAAGCGAGTGCTTTGTACGTCATGAGCAAAGCGTAGGGCTTTGTGGGCACTATAAGACAAAATGACATGACGGACTATAGGGAAGCCAAAGCGAAGCGAGTGTGCTTATGAAAAGTGATGAGCTTTTTGGTATGGTCAGCACTAATGGCATACAATTTGTTGTATGGAAAATGGCATACAATTGCCATTGGGAGCACTAATGGCATTGTTTTGGTATGGTGAGTACTCATGTTGGTATAGTGAGTACTAATGGCATTTGTTTGTCAAGTGAGTACTAATGGCATTTGTTTGTCAAGTGAGTACTAATGGCATACAATTGCAATGAGTCTTCATCTTTCAAGAAGAATCAGTCCTGACCTTTCAAGACAGTCTTAACCTTTAAATTTTTGGTCAGGTGAGTACTAATGGCATACAATTGCAATTGGTCCTGTCCTTCCATCAAAAGTCCTGACCTTTCAAGACAGTCTTGACCTTTTTGGTAAGGTTAGTCCTGACTGTGAAATACAGTCTTGACCTTTTTGATAAGGTCAGTCCTGACTTTGAAATACAGTATTGACCTTTCAAGAAGAATCAGTCCTGATCTTTCAAGATAGTCTTGATCTTTTTGGTAAGGTCAGTCCTGACTTTGAAAGACAGTCTTGACCTTTTTGATAAGGTGAGTACTGATGACATACAAATGAGTCTTGATGGTCATTCCTCAATCATTCTCATTAGTCCTGACCTTTCAGAGTCTTGACCTTTCAAGACAGTCCTCACCTTCCTGACTTTTCCATAATGAGTCCTGACCTGTTTGGTATGGACATACAAATGAGTCTTGATGGTCATTCCTCAATCATTCTCATTAGTCCTGACCTTTCAGAGTCTTGACCTTTCCAGAAGAATCAGTCCTGACCTTTCAAGACAGTCTTGACCTTTTTGGTCAGGTGAGTACTAATGGCATACAATTGCAATTGGTCCTGTCCTTCCATAATCAGTCCTGACCTTTCAAGAAGAATGA
>prolog/000091079/0_11521
TTATGGAAGGACAGGACAAATTGCAATTGTATGCCATTAGTACTCACCTGACCAAAAAGGTCAAGACTGTCTTGAAAGGTCAGGACTAGATTCTTCTGAAAGGTCAGATCTGAAAGGTCAGGACATGAGAATGATTGAGGAATGACCATCAAGACTCATTTGTATGTCCATACAAACAGGTCAGGACTCTTATGAAAAGTCAGGACTGAGGACTGTCTTGAAAGGTCAAGACTCTGAAAGGTCAGGACTAATGAGAATGATTGAGGAATGACCATCAAGACTCATTTGTATGTCATCAGTACTCACCTTATCAAAAGGTCAAGACTGTCTTTCAAAGTCAGGACTGACCTTACCAAAAAGATCAAGACTATCTTGAAAGATCAGGACTGATTCTTCTTGAAAGGTCAATACTGTATTTCAAAGTCAGGACTGACCTTATCAAAAAGGTCAAGACTGTATTTCACAGTCAGGACTAACCTTACCAAAAAGGTCAAGACTGTCTTGAAAGGTCAGGACTTTTGATGGAAGGACAGGACCAATTGCAATTGTATGCCATTAGTACTCACCTGACCAAAAATTTAAAGGTTAAGACTGTCTTGAAAGGTCAGGACTGATTCTTCTTGAAAGATGAAGACTCATTGCAATTGTATGCCATTAGTACTCACTTGACAAACAAATGCCATTAGTACTCACTTGACAAACAAATGCCATTAGTACTCACTATACCAACATGAGTACTCACCATACCAAAACAATGCCATTAGTGCTCCCAATGGCAATTGTATGCCATTTTCCATACAACAAATTGTATGCCATTAGTGCTGACCATACCAAAAAGCTCATCACTTTTCATAAGCACACTCGCTTCGCTTTGGCTTCCCTATAGTCCGTCATGTCATTTTGTCTTATAGTGCCCACAAAGCCCTACGCTTTGCTCATGACGTACAAAGCACTCGCTTTGAAGCAAGAGGGCTTTGCTCGTGACGTTGGGGCAGGGGCTCTTTAACAGAGAATTTATTGCTATTGTTAGCCAACATCTTCTTCATTCCTGACCACATCGATAACTAGAGTGAAAAAAGGGGAATGTCAACTTGATCTCTAGATCTGGGAAGAAACGATCCATAGACCTGCTCAAGAACCGAACCATAGAGTAGTTAGCACAGGCGCCACGGAAAGGTATGTTTTGATATCTCGCATGGTCCTTCTTGATTTCACACATCACATATATGATCAGATAGATTAACTATGTAGTTGTAGATCACTTGTATTTGTACGCGGAATCCCTAACGAAAATGGATATGTACAACGATCCGGTAGATGAGAGACTCCTGCCCCTGAGTCAAAGAAAAAAGTCAGTGCCCCGTTCCGTTCTTTTTTTTGTTCCTGAGCATTGCCAATAAAGACTCATTCTTTTCGACTATTGAACCTTGGATTTGATATATACAACATTCACACTCTTTTCTTTGATGTTATGAGACCAAAAAGCAAAAATGGCAAGAGAAATGTAGTTAGATGGTCGGTGTGGAAAAGAAGACACTCTACAATGACACTGTACAACAATGGAAAGGGATGTAGCGCAGTTTGGTAGCGCGTTTGTTTTGGGTACAAAATGTCACGGGTGCCAATCCTGTCATCCCTACCTCTGACTTATCTTATGGGCAGTAACATGGGATCAATGGAAATTGGGCATGGCATAATCATTAGTCTCATTTAATGAGACTATATGCAGGCTCAGAAGTCTTGGGAAAAGAATCTTGAAAGAGTCTCTCTTGTCGTGAGAAAGCGCTCTTAGTTCAGTTCGGTAGAACGCGGGTCTCCAAAACCCGATGTCGTAGGTTCAAATCCTACAGAGCGTGATTATCCTTTGTACCGAATCACATTAACTTGAATTGCAAACATCAATGAAATTTGACCTCCTGCGGATCAAGGATAGGAGGTCAATGACAAGAAAAAAGAGATCTGACTCAATCAAAAGTCAAACTGATCACCGCGTCTGTATTGGTTATATGCAGTTACAAACAATCCGGCTAAAGTAATAGGAATTAGACCTCACACGATTCCAAACTTCAATCATTTATCTTTTGTGGGGAGAAAAAGAAAGGATCTCTAATCCCTATAATATAGGTAGGTGGGTAGGAAAAATGGGTGGGCCGGAGCAAACAACCGGGCCTAGTATAAACAACCAACCAACAATGCGCCATGTTGAGGGACTTTCAGGATTAGTACCGAAGACTAGGGCTCTGAAAATGGTATCAGGCATCAGAGGCGGATCTGGCTATCGGACTTTCGGGGGAAGGGAGGGAAGGTTGGATGGATGGGTGAGATTGAAAGGTCTTTCTATGTTGTAGGGCGTCGATGCGCAGATCTCTTCGTACTGCCGTCCGTACCCCCGCACTCTTTCTTTCTTCGGACCAGAAGAGGATTCGAAGAAAGCAATTCATGCCAGCCATTCCGCTCCAGCTCCCCCGGCACATAAGAAAGAGTCAAGGAATAGGACCAAAACCGGGGCCCTTGTCTACTTTCGAGCGAGGCAATCGAGGCGGCCCATCTCTCCACCTCCGAACTCCAAACCTTCCCATGGTGGGTCGCCGCACCCACTGCCTGCAGACAGACCCACTTTTTAAGTCGAGTCTCTGCGGATGGAGCTTCACTGCTGACCCTCTCCCCCCAACGTAATTTTGACGAGCAAAGCCCACAAAGCACTCGCAACTTTGAATGCTGAAAGAAGGGATCAAGGTTTGACGGATTGATGGAAAGGAAATGATGGAAAGGTCAGGACTAATGAGAATGATTGAGGAATGATTATGGAAGGACAGGACCCTTTTGAAAGGTCAGGACTCTGAAAGGTCAGGACTAATGAGAATGATTGAGGAAAAGTCAGAACTCACCTTCTCAAAAAGGTCAAGACTGTCTTTCAAAGTCAGGACTAACCTGACCAAAAAGATCAAGACTGTCTTGAAAGATCAGAACTTCTTCTTCTTAAAAGGACAGGACCCTTTTGAAAGGTCAGGACTCATGACAATTGTATGCCATTAGTACTCACTTGACAAACAAATGCCATTAGTACTCACTTGACAACAAAATGCCATTAGTACTCACTTGACAACAAAATGCCATTAGTACTCACTTGACAAACAAATGCCATTTTCCATCAACAATGAGTACTCACCTTATCAAAAAGGTCAAGACTGTCTTTCAAAGTCAGGACTGACCTTATCAAAAAGGTCAAGACTGTCTTTCACAGTCAGGACTAACCTGACCAAAAAGGTCAAGACTGTCTTGAAAGGTCAGGACTGATTCTTCTGGTCAAGACTGTCTTGAAAGGTCAGGACTGATTATGGAAGGACAGGACCAATTGCAATTGTATGCCATTAGTACTCACCTGACCATACAAGACTCATTTGTATGTCATCAGTACTCACCTTATCAAAAAGGTCAAGACTGTCTTTCAAAGTCAGGACTAACCTTACCAAAAAGATCAAGACTATCTGATCAGGACTGATTCTTCTGGTCAAGACTGTCTTTCACAGTCAGGACTGACCTTACCAAAAAGATCAAGACTGTCTTGAAAGGTCAGGACTTTTGATGGAAGGACAGGACCAATTGCAATTGTATGCCATTAGTACTCACCTGACCAAAAATGGAAAGGTCAAGACTGTCTTGAAAGGTCAGGACTCATTCTTCTTGAAAGGTCAGGACTCATTGCAATTCAATGCCATTAGTACTCACTTGACAAACAAATGCCATTAGTACTCACTTGACAAACAAATGCCATTAGTACTCACTGTACAAACAAATGCCATTAGTACTCACTGTACAAACAAATGCCATTAGTACTCACTTGACAAACAAATGCCATTAGTACTCACTGTGCAAACAAATGCCATTAGTACTTTCCATATGCCATTAGTACTCACTGTACAAACAAATGTCATGAGTGCTGACCATACCAAAATCCATCCAAATTGGTTGATGGATAATGGCATCTCCTTTTTTTGATGGATAATGGCATACAATGACAATTGATCCTTTCCATCAACCATCAAACCTTGATGTCCTGAAAGTCAAAGTTGTCCCTGAAGCTTCGCTTTGCGAGTGCTTTTTTCATTCGCATTCGCGGAAGGCCAATGTGTGAGTTTCGATCTGATGTGTGAAGCGTCATTCGCTTGCATCTGTTCTCTGCTCGCTAGCTTTGAGTGACCGGGGCTCGTTCCGAAACTCTTCAGCGGATGACTCGCGGAGTATACTGCGCTCGTTCGCTCGTTGCTCATATCGCAAGCAACTACTCAAGGCAAGCCGCTTCTCATACAGCTCGTGGAGTGCTTATGATCTCCCCCGAGGCCGTGTCCTCCTTTCGAACAGGCGGGTTTTGGTCAAGTCCTTCGGATTCTCCCTCCCGGGCAAGTCACTCGGGCAGAACCCAAGCATGTACAAGTAGCCGTGAAGATGCCGGCATTCTAATGTACAACGTGTGCCCCGCTCTACCATCGGAAGAACCGCCACGGCCACCCCTGGATGAAAGACAGATCCAACATTCGGACCAGGACCGACTCAAAGGTGTATCAATTGCGAAATGCTTTGATATAGATATGTTTATCAGAAAAGGTGTAGATTCGCGGAGTTAGGAGCGAGACTCATAACAGGAGTTGCTGAGATGAAGAAGTAAACTAGAAACTTGGATTGCGCCTTTGACTCGAGAACTCGATCAACGGAATCTGAAACTCAAAACTAGAAATGCTACAGTAGAGTGCTCACGCACTGCACGATCCCGATACACCAACGGAAACAATCTTTCACTCCTGACGTCGTTTGACGCATCAGATCTCTCCATTTTGTCTGAACTTTCGCTCGCGCCTTTATCAACTTGCCTTTATATGCTTTTTTATATGCTGACGCGTATAAACTCTAAAAGCCACCCGTTCGCCCCAAACTCTTTTTCAAAGAATCACCGTCAACTCGGTTCGCTAATCCAGTAAATTGGGATCATTCGTTTGAGGTCCCGTGTCTGTACTTTGGGCCTGATACGCGTAGGTACAGTCGAGGGTTGGTCAAGGGAGAGGGAGTGAGAACTCTCTCGATCTAGGGGAGAGGGAGTGAGAACTCACTCGACCTAGGGGGAGGGAGTGGAGGCGCCGGACAGGACGAGTCTTGTCCGGTAGTTAAGGCCAACAACCTTGAAGAGGAGGTGTCCATAGTGCATTGTTGGTGGGTCGTGCTCTTTGGTTAATTACGAGATACCCTGGTTCCGTTTGATTACTCAAACATAGAGAAGATATGCCTGGCATTGGTGTTTGCAGTACAAAAGCTCAGTTCCTGGAACATCCCGTTCGGCTCATATCGAAAGCAGATCCGCAGATTCCACACCATAAAGCCAACTTTGCTCTCGAGCCTGTCTTTTGGGAGCTATATTAGCACTAGTCTTTCAGACTGGAGGATAGGGGACAGGCGGGGGACAGGGATTGTCTTCATGACCCCAGAAAGGTCCAAGATCCCTGACTCGTTCACACTGACTTCAGCAGCTTCAAACAACGGAATATTCAGCCTGGGTCTCACTTTGGAGCCTCTGACAGTGTATGGAAAAGATCGTTAATCAACTGAAAGGGATCTACACTATTCAGAAAGAGGATGTCATCAAGACACGCAAGTTTCTAAGTCAATTCCTCGAAGTCAATGTCGAGCATGTTCCACGGTCACAGAATCATTATGCCGATGCGCTGGCAAGTTGAGCGGCAGCCTTGGCTCTTGGTCCAAACCAATCCATGCAAATCAGAGTAGAAGAATGAAGGTTGTTACCGTCAGTATTAGAAGAACTGCCCTACCTTCACTCTCCGTTTCCGTCTATGAAATAGGAAGGACAGACTGGAAGAAACCCTTTGAAGACTACCCCTCTTCCCGAAAGCTTCGCGGGGCACTTCCCCAGGATCAACGCCTCAAACTCATGAGAAAAAGGCGGGCTCCTAGATACGTATATGTCAATGACACTGTCTATCGGCGATCCTTCGATGGGATCCTATCCTATTAAGGAACGAGGAAGAATCCCAAAAGAAGCACATGGAGGTCTTTGTGGTGCACATCAGCAGGACCTCAGTTGTACCATCAATTGAGACAAAAGGGAGACTGCCTTCTATGATAAAGGATGCTATCCAGTTTTCCAAAAGATGTCACGTGTTTCAAATACACGCGGACTTGATCAGAAAACCGCCGGAACCTCTACATCCTACTATTCTTTCCTTTCCTTTCGATGCATGGGGGACGGGCCAACCCCCATCATATCAAGGGCACATGTGCCTCCGCGAAAGACTCTTTCTCCAAATGGGCAGAGGCCATCCCCCTGAAGGAAGTGAAAGGATAGACTTGAGGTCCACATTATATACCGCCTTCCAGAATGATATCCGACCGTTCCAGAATCGGATTATGGCTCAGTTCCGTATTCAGCAATCTTGATCCTCCGCTTGATGGGAGAAAGGAGGACCGGGGATCAAATCAAGCCCTTTGAAAGTCAAGTCAGTTCAAGCGGAAGCCTTCAACAAGACGCTTTGCAAGTTCTTGAAGAAGGACAAGAAGAAGCGTGAATGGCATGAGAAGATGCTCGAGAACTTATGGGCTTATCGCACTACCGTCAGAACACCCACGGGGTCCACACCCTATGAGTGTTCGGCGGCCCTTGGAAATGCAGCTCGTTCAGAGTACAAGAGGAACTGACTGATGAAGAAAATGCTAAGCTGCGCTTAGCGGAGCTAGAAGCCCTAGATGAAAGAAGGCTAAAAGCACAGCAAAAACTGGAGATCCACCAGTCACACATGGCTCAGGCAGTCAACTCGGATGCCCAGTGGTTACTCGTCCTTTCCATACGCTCGCTAATCTTCTTCTTCCTGACGCTCGAGACAGTTGTACGTCCTTTCAGTGATCGATGAAAAAACGTGCGTCTCGTCCTCTTTCTTCTCTGCTTCTTGTTCTGCATCTGTCCCTTAGCCAACCGACAAGTCCTGCACCCTATCACGAACTTCTCAACATCTGATCTCATCCCTGGCCAAGCCAGTGGTCATCAGCTCGACCGTTTTGTCTCGTCCGACATGACCACCCCGCGGAGCCCCCCCTCTCTGTGGCTGTGTAATGCTTTCTTTCCGGTCCCTCGCTCATGCCCGGCCCACCTAGCCTGGTTTTTCGATAGGGCTGCTCGACGAAAAGTACACGATCACACAACAACTTGAAAACTTCATCGTGACCAACATTAGTATCAGAACTGAAAGGCTTTGAAATCCCCGAAAGCTGACTGTAGTGTAGAAATGATTCAAACAGACCTCAATTCAATAATAGCTGAACGGTCTCTATACACAAAACTGAAAACAATGCCTCGACGCCTTAGACATGATGATTTTAAGTTATCTTTCTCATTTGGCTTTGACCAACTGGGCTTTTGCACTAGGCTACATGTGGATAGCTTTGCAGCAAGTCACATATTACAGAATCGTGCAATGAAGAGGGCTTTTCTTTTTTAACAAAGCCGTCAGTCAAATATCATGTCTATGAAAACGTTGGCGCGGCAATACCTCACCACCACCGCGCCGGGCTCCACCCCTGTTCCGAAAGACTTGATCAAGATCCAAAAAAGCTGTTTGTTTTTGATGCCATCCCAACCATAAAGTGACAGTCTTCGCCACAAAAGGGGCGATTGGAAAAGGTCCTTGTAGTGCCTCTGATCGATCAAGAATCTCTTCCGAACGACCAAGTCAGAATTAAAAAACGATGTTTCCTTGGCCGTGTGGAACATGGATGAGCATTATGTCATTCTTACAAGTGATCCCCCATTCAGGACTGGAAGAAGTGCTATATGAGGACTTCGAGATCAGATATAGAATGTTTCTTTCCATTCCTCGTGAGCCACTGATTTCTCCGAAACAAGAGATCAAAGTGTTCCTTTTTTTTCCCATTAAGTCGACGGCGTTACACCATTGGGATACTTCGAATAAACAGGAGTACATATAGGATACACCGGTGCTCAAACCTTTTCTCGAGATATCTTCCAAACTGTTGGGGTCGTTGCTCCGGACGTTGTTCCCTCTTCGTTGGTGTGAAATCAGTTGGTTCCGTAGTTTGAGAATTCTGCTTATCCCAAGTATTCCATCTCCATCATTGCATAGGGGAATATAAAAAGTAAAGAGGAGAAGGCATGACCAGAAGAATTGTGTGAAATAAGTGAATTTATCCAGTTGAGGCATGTTGGATTGAGAAAACAGGATTCCCTCCAGAAAGAAAAAGACTCCTTCCTGTCAGAGTAGTTCTAGTTCACTGTGGTTGGTTCTTTTCTTCCTTCGTTGACCAACGGAAAGCATGGGAGAAACTACTGATCTGTCCTCATCCGCTCGCCTACGGCTCGCTCACTGCCTTCTGTCTTTCCAAGCAGCAGCGAGTTACGCCAACGAGCCTACCCTTGCGGAGCAAGTTCTTGGAGTGCAGCCCACGCCTACCCACCTTCTTTTCCCCTTGACCCCCCGTATGGGTCGCTCGGCTGTGGGACGGATGCCTTGCTCCCTTTTTCCTAGCGCCTGACGGTTGGAGGGGCGACCGACTAGTGGGATCAGCTTCTCACCCTGACACACGCTCGTCCCGCCCCGCTACTAAGGTGCCATTTGATTGACAAAAGTTCCGTGCTGCTCGCCACTCCCCGAGGCCAAGGACGGGGTCGAACCGTCATTCCAGGATTTGCAGTCCGATACATTTCCATTATGTTACCTAGCCAAACCCGCCACCTCATCAAAGTCAACCGGCCCCGCTCCCTCTTTTTCTACTTCTACCTATGCGGTGGCGGGCTCCGCGCTCTATATGACCGGCTAGGGTTACCAGAGAGGGGACTCTTTCTCCCTTGCCTTATGGAATCTTCCTTTTCTGATTGAAGCAAGCCACTGGTACAGAGGCCAGATAGAAGGTTGCTTCTTCTTTCACCAACGACGGAGGCGAAGAAGATAACGAAGCGAGGGAAGGTCCATGCTCAAATAACGAAGAAAGAAGAAAGCTTACCAAACAAAGCCGATCGTCAGGTCTGACTGAAAGGGAGAGTGGATCCAAGTAACATGGCTTGGCACTCTCCCTTTCAAGAGATGGTTGCTCATCCAGTCCAGCGGATCCTTCTGCGGCAGTGCGATGCGAATCAATCCAAGCGGGGCTCGCCCTCTTTCGCCTCTCCTCCTTGTATCCATTCTGATTGATTCGTTCGCGCAAGCGCTTGGTTCGCCCCTTGTTGCATTTCGTGATCCTCCGCGAAGCGAATTTCAATCTGCTTCGGATAGCCAGCCGGGATGGGATCCATCTCGTGCCTCGTCTTTCGACGCGACGTTGATTTCCTAACCATGTCAGCTCCTTATCAAACCACTCAGACGGGTCGAACCAACGCACTGTCATGTTTTCCTAAGACGCGTCACTCCCGCCTACGCTCGACCGTCTTTGAGTGAGGTCGCAGAAAGAACCCTCGCGTAGTCCACAGTGGTAGGCTCAGGTCGCAGCTCGCTTCGCAGCTTTCGTAGTCCACGTAGGCAACACTCTCTATGAAAGGGTGCTAGGCTTTGTGCTACTTTCTGAGGTCAGTAAGCTAACGGCTTTTGCTTGGTTCCATAAGGTCTTCGTTTCCGTGTAAAGGAACCCTTTTGCCTCCTTCCGTGCCGTTATCAATTTCTTTCTTGACGATCCAATCCATAATGGAAAATGGTACGGATAAAGACAGAAATTAAAGGGCTTCGACAAGGAACGTCGACAAAACTTCCTTCCATATGGATGAGATCGTCGTGGCATAAATGTGTTCTTCCTCACTACTTTGAGAAGGTGGGCGGCCGTGGTTTTTTTTGTCTTCTGCTCCAATGGAGAGAAAGAAAAGATCTACGGTACCTAGCAACACTCCGCAATGGATGCCTAACCACCGGCCAAACAGCCCTTCCGCGCACCGTGGTTGGGGTTGGTTGGAAACTCTACGAATATTGGCAATCTTCTTCCGCCTGGCACGGGGAAAACGGGGTTCGAACCCGCGACTTCTGGCGTGACAGACCAGCACTCTAACCGACTGAGCTATTTCCCCTCTCAATTAGGTTGCCTCCTCCACTCTGGAATGAAGAAGCGAGCGCATAGAGTGAGATAGATCAAGAGATCAATCAATGTCGCATTTCCTCTCCCTCGACCTCCTTCTCTCTCCTAATTCGTTCCATTAATTAGGTTGCGATCGTGACCTTTGAATGAATGTGGGAAACCGGGATCTCTGGAACCCTATCAACAAGTTGCATTTACATAAATGCTCTCTCCCAAGCAAGCAACCGAGCCTACGAGCGAAGTTGTAGGAGCGAGCCTACTGCGTGCTATGCAAGCTGTAACTGTGAGCAGGATACAACGTCCATACAGTTGATGCGCTATGGTAGCTTTCGACGCGGAGGTAGCTTTCGACGCTACGTAAACTGAGACCGTCTACTTTTTTTTCGAAGCGAGCCATCACGTCACGTCACGAGCAAAGCCAAAGCTTTGCGAGTGCGTGCTTTCTAAAAGAAGGGATCAAGGTTTGACGGATTGATGGAAAGGAAAGGTTGCAATTCTTGATAAAGGAAAGGATCAATTGCAATGAGATGCCATTTTCCATCAAAATGAGTGCTGACCATCAACCAACATGGATTTTGGAAGGCATACAATTTGTTGTATGGAAAATGGCATCTTTTTTGGTATAGTGAGTACTCATGTTGGTATGGTGAAATGGCATTTGGTTGTACAGTGAGTACTAATGGCATTTGTTTGTACAGTGAGTACTAATGGCATTTGTTTGTACAGTGAGTACTAATGGCATACAATTGCAATGAGTCTTCATCTTTCAAGAAGAATCAGTCCTGACCTTTCAAGACAGTCTTAACCTTTCCATTTTTGGTCAGGTGAGTACTAATGGCATACAATTGCAATTGGTCCTGTCCTTCCATCAAAAGTCCTGACCTTTCAAGACAGTCTTGACCTTTTTTGGTCAGGTTAGTCCTGACTTTGAAAGACAGTCTTGACCTTTTTGATAAGGTCAGTCCTGACTGTGAAAGACAGTCTTGACCAGAAGAATCAGTCCTGATCAGATAGTCTTGATCTTTTTGGTAAGGTTAGTCCTGACTTTGAAAGACAGTCTTGACCTTTTTGATAAGGTGAGTACTGATGACATACAAATGAGTCTTGATGGTCATTCCTCAATCATTCTCATTAGTCCTGACCTTTCAGAGTCTTGACCTTTCCAGACAGTCCTGACCTTTCAAGACAGTCTTGACCTTTTTGGTAAGGTCAGTCCTGACTGTGAAAGACAGTCTTGACCTTTTTGATAAGGTGAGTACTAATGGCATACAATTGCAATTGGTCCTGTCCTTCCATAATCAGTCCTGACCTTTCACGAAGAATGAGTCCTGACCTTTCAAGACAGTCTTGACCTTTCCATTTTTGTCAGGTGAGTACTAATGGCATACAATTGCAATTGGTCCTGTCCTTCCATCAAAAGTCCTGACCTTTCAAGACAGTCTTGACC
>prolog/000099883/0_10495
AGAGTCCTGTATGGTCATTCCTCAATCATTCTCATTAGTCCTGACCTTTCAGAGTCCTGACCTTTCAAAAGAGTCCTCACCTTTCCAGAAGAATGAGTCCTGACCTTTCAAGACAGTCTTGACCTTTCCAGAAGAATCAGTCCTGACCTTTCAAGACAGTCTTGACCTTTTTGGTAAGGTCAGTCCTGACCTTGAAATACAGTCTTGACCAGAAGAATCAGTCCTGATCTTTCAAGATAGTCTTGATCTTTCAAAAAAGGTCAGTACTGATTTCAAGACAGTCTTGACCTTTCAAGAAAAATCAGTCCTGACCTTTCAAGACAGTCTTGACCAGAAGAATCAGTCCTGACCTTTCAAGACAGTCTTGACCTTTTTGGTAAGGTTAGTCCTGACTGTGAAAGACAGTCTTGACCTTTTTGATAAGGTCAGTCCTGACTTTGAAAGACAGTCTTGACCAGAAGAATCAGTCCTGATCAGATAGTCTTGATCTTTCAAAAAGGTGAGTACTGATGACATACAAATGAGTCTTGACCTTTTTGGATCCTGACCTTTTTGGTATGGATCAGAGCATTGAATTGCAATTAGTCCTCACCTTTTTGGATCCTGACTTTTCCATAATGAGTCCTGACCTTTACAGAAAGTCCTGTCCATCACCGGAAGGTCACTGATTCAGGTCAGACAAATCGTGAAAAATGCATTATTCACAAAATGAGATTTGGTCAGGGTCAGCAAGAATGGCAAACAATTGCAATTGTCCATCATGGAAGCAAGAATGGCATACAATTCCACTTTTTGGTATGGAAAATGACATTTTGTTGTACAGTGAGTACTAATGGCATTTTGTTGTCAAGTGAGTACTAATGGCATACAATTTGTTGTCAAGTGAGTACTAATGGCATTTGTTTGTCAAGTGAGTACTAATGGCATTTTGTTGTCAAGTGAGTACTAATGGCATACAATTGTCATGAGTCCTGACCTTTCAAAAGGGTCCTGTCCTTTTAAGAAGAAGAAGTTCTGATCTTTCAAGACAGTCTTGATCTTTTTGGTCAGGTTAGTCCTGACTTTGAAAGACAGTCTTGACCTTTTTGATAAGGTGAGTTCTGACTTTTCCTCAATCATTCTCATTAGTCCTGACCTTTCAGAGTCCTGACCTTTCAAAAGAGTCCTGTATGGAATCTGACTTTTCCTCAATCATTCTCATTAGTCCTGACCTTTCAGAGTCCTGACCTTTCAAGAAATGAGTCCTGACCTTTCCATCACCTTTCCTTAAAAAAGAAAAAAAAGAGTGATCTTATCTGAGATTAGCTCATACTTTGAAGAAGCACTCGCTTTTAAACTTGAAGGTCATGTCACGTCCTTATTCAGGTCAGAACAAAGCCTTCTTGTCTGATCTTTTGTGAGCTCATACTTTGCCTTAAGAAAGCACTCTTTTCAACTTGAAGGTCCTTATTCAGCTTATTAAGCATAAGCAAAGCCTTCTTTTTAATTTTTCATGAAGGGAACTCATAAAGGTAACATAGTTCATACCATTTTGTCCTATATTACTCATACTTTGATTAAGCACACTCGCTTCGCTTTGGCTTTCAAAGTCATGAGCAAGATGAAATGCAAAGCAAAGTCATGTACGCTGACCTTGACTTTGAAAATGGCTCGTGACGTGACGTTCCCTTAAGCAATTTGAAGTTGCGAGTGCTTTGACGAGAATGGATAGCTTCCTACGAGCCGATAACGGCAAAAAAAACCATCCGTAGTGGGCGGGCCGATCAAACTGACCAGAGGAGAAAGAAGAGTATGGAATGCCGACCTATCTTCCTCAAATTGCCGGATGGGATAAGGCCTCCTGCTTCTTTGGGACAGATGGAACAAGCATCCATTGGTCGTCCAGTCCTCGGCATACCAGGCGATCGAGGAGACATGGCTAGCCGATGAGAAATGGTTCTACCTGCCCTTCCCTATCTTAGAACCGCTCCCTGTCCCCGCCTGTCCCCTATCCTCCAGTCTGAAAGACTAGTGCTAATATAGCTCCCAAAAGACAGGGACAGGTCTCCTCGGATTTGTGGCCCCCATCCACTAAGGCGCTCCCTTCTCTTCCGCCTGAACCAACCATAGCCAATGAAGAATGAATAGAAGTCAGTACCTGGCCTCGAACCTACTCTATAGTCAGGGATTCTGATGATGGAGGAGAAGTCGATACGGGACTATCCGGAGCAGAAGATCCGTCTTGGTCTTCCTCCCTACCTCCGTTAGTCTAAAGATATCCGTAGCCGTCCCGATAGCCACCTTTGATTGGCAGGGGGGAATCACAGTCTAAGGTGCAAATCACGGAGGCAATGGAATCCTCCGCAGTACCTCACTGGCCATTCGAAGGGAAGGGCTCAACTTATTCACTATTGCTTTCCTTGCAGCGGACCAAGAATCTCCGTCTTAGGTGGCCTCTGTCCTCCTATATCCGGAATTGGGCGGATCCCTGCCCCAACGGAAGACTCCATTAATGAACTTCTGATTGAAGGGGCCCTAGTGGTTTTCCCCTTCTTTTCTTCAAAAACAAGTTCCCTTTTTCCCCCTCCATCCTTTCTATCCTATTCTCCTTAGAGCTTTCCGAGAACGGATCCTTTATTCGCTTCATCTATTCGTTCATCTGCCTTAGCGGAAAGCGAGCTATCCAATCCTATCCAACAAGAAGAGAATAACCAAGACCAACAGGAATGACCTGTCCTTCCTTCCCGAAATCGATGAAGCTTTTCTTGCTACTGCTTCGCTGGACTGATAGCGCACTGAACCGTACCGTAGTATGAGGAAAAGGATGCACTTTTCATCTTTCCCATGACTGATCCTTTCCGCCTTTGATGGTTAGTCAGCTTTCACAGCGTTGTCTAGAAGGATTCTTCAATGAATGAGGCTCAAGAGTAGGGAAGGTGATGACAGAGTATCTGGGGAGTGGATCTTGAAACCGGCTTTCTTTCTCGAATGTTGGTTCCGGTCTACCCGCACCGCCCAATCCTGAGATGTCAGCGCCCAATACCTGACTAATGTCATGCTTGATCTCTCTCATTCGTTTCAGTAGCGGGATCAGAGCTCGGCTGTCCGACGATTCCCTAGCTGCAACCTCTCTCGACGGAAGGAACGGGGGGCTCTACGCGGAAGACTTTCTTGCCCAATCCCTCCCTTAGCTAGCATCTGTCTGCACAGCCCAAGCCCCGGAGCCCCGGTGGGGCGTAGAAAGTCAGGGCGGAAGACGGGAGGAGCGGGATAGGCATCTGACCAAGGCCAGTTCCATACCCAGTTCCATATCCCGAAAGATGATCCGTTTCCCAGTCTCATGGGGGAAAAGGGCACAGAGGCAGAGGTTGAGAAGGTGGCAGAGAAAGCAGGAGCGTAGGCAGCTGAGTGAGTTTACTCACTTCTAGCAAGCAGATCCATTCATGGCCAGGCGCGGATACGAATGGCTTCGGAGACCACTAGAGCCAGCGGATTCCGTGCTTCCTCTTTCTTCCCAATCCCTAGCCCCACAGATTCTCCACCGCCGGAACTTGATCTCTGCTACTGCTTCCCTAGTTGGCGTGCTCCACGGCCCAAGTCTCGTGAAGGCACTATGGAACTATGGAAAACTAGATCAATCAGATCAAGTTTGCGTATGCTACCGGCTGCTGCTCTCTCCGCTCCGGGTGCTGCTGCTCGGTGCATCTCGAACGCTTGAATGAACTCGCAATTGGATTTGCTTTCGGAGCCACGGAAGCTCTTGCTGGTTCTTCAACGTGTGCCTCAATCGGATAAACTACTTCTTTCAATGCAAGTTCTCTTGCTGGCGTCTAGCTGCTACGAGAAGAAGATATGTTTCCGGAGAATCTGCTACTGGATCAACCGAAACCCCTGTGGGCTTGACCTTCGCCTCGCCACTATGAAGCCTATGACGATGCCTATGCCTCTGACGGACCCCTGTCTCCTGCTATATATAGATATATGCATGGATCGATCTTTTCGTCGTTAGGCCGTCAAGTTCCATCTGACTATGCTTGACTACAGGGGAAAGGCGGGTAGAAAAGACAACCGTCGCCCTGTGGAGTCAAGTTACGAAGGCGTCACTTGTCTAGTCGGGTTGCGGATGAACTTCCCCGCTGTGGTTCAAAGGAAGAAAAACAAAGCAGGCAAAGCTAGTCGATCGCCTTCTCCCAATAGGAAGTCCTTGCTCTCCGTCTCAGAGAAGCAAGCTACATGGTATAGCAGTGAAACTATAGAGGGAGTCAGACAAGGAACTAGAGCTCGCTCCTCCACTCGAAAAAAGAGGACAAGAAGCTCACTACAACTCGGGGTCGTTCTGCACTGGTTTGCAAGACCAGTACAGAACCTACTCACGGCACCCTTTTTTATGGACTTGAGCAACAGCGCCCAGGTGCACGTCTGATTCCTTGGTCAGAAAGATCAAGTATGCCTCCCCCGAAGAAGAAAGAACATAAAGGAACCTATTGGACGAACCAGAATCCACCGGTAAAGGAGGAGAGACAGACCTCAACCTGTCATAAACACGAAACAGGAGACCCCTCTGATGTATGGCAGCGGTCTTTTGTCTTTCGTAGGTACCAGAGGTGAGTCCAAAAGGACGGAAAGTAGTGTTGAAAGATCCATATGGAACACTCTAACCAACTGAGAGACTTTTCACCAACCTTTCCACATAGTAGCCTCAGATAGCATCGCGTACGTCTCTGAATGTTCCCAATCCTCGAGAACGGGGATTGTTTCCTGTTGGTCAAGACTCCCCTATCAGGGAACCACACACGAAAAGGGCCACTCAGAGTTGTTCAGTGGGTCCGCTTGGACTATGCTATGTATGAATCAGATCTTCTATTTCATAGGAGTCTTCCATAAGCGGAACCAATGACGGTCTCAATGACCCATTTTTGCGCAACCGAAAGGTCATCCTCCACCCTGCGCTGAAGCAGAGCGATGACAGCCAAAGCTAAGCGCATTACACATCCGTGCAGAAAGAGGGGATCCCTTCCGAATGATCAAACGTTGAGCTTTTTCAGTGGGTCCGCTTGGACTATGCTATGTATGAATCAGATCTTCTATTTCATAAAAGCAACCGGTTCTTGAAATGCCTGTCTTCTTCAGCCACCCTACTATCCCCGATGACAATATCATCACCCTTCATAGCATAGGCTTGAATTCCGCCGCTAACCGCACCAGCCAGATAGTGGGTCGTCAGGGTAAAGAGAGGCCAAGAGCTTAGAAAACCCAACGGTTGGCCGACGGTTCTTTGGAACTTTTGACGCAACGCACTATGGAGTGGAAAGACAATGAGACCTGCGTACACCCGGGCCAAAACAGCAAAAGAACGACGGCATAGAGAGTCACTCCAGGAAATTTGTCCGTTGCTGACTTGAGGCCGAAGGCTAGAAAGGCAATCAATACCGCGCACCCACTTGAGTGGGCGCAATTGGTCGTATGTACCATACCAATCAGAGAGGACTTTCTTTAAGGAATGGGTTGGCCTTCAAAGACATTGCAGAACAACGTAGGCCAATGGCAAATACACGACGTTTTCTGCTGCCCTATACCTGACGGCCAAGCGGCCCACCGAGACAGGGATGTCTTCACTCGTATAAGGGAGATCAAAAGCATACCGAAGGAAGTCCTCCATGTCTTGGCGAGCGCTGGCGTCTTGCCCAGGTTCAAACGCGAACAAGGTTCGCTCCCTGTACAAAGCGCTTTTTTGTTTGCAGAGATTTCTCTGGCCCCTTTTCTATGCCCCTTTCTTTCTGCCAGAATTTGGGACGGAAGACCAATTCCACTGAACCCCCAGAAACTGGGGATGGCGCGGGGGAACATACCTCTCGAACAGCTCGGTGCCTCGGTTGTGAATTGAATGACCGATGCGCCACACGAATATACCATCTCTTCAACAATAGACTAACAAGTGGATTTCTCAGGCTGATAAGCCTGCTTAACTGAACTACTACGATCAAACGTCCTCTTCATTTTAGATTCAAGGCAGGAATGAGACGAGGTAGGCCACCTCGTGTGAGGGAAACGGAAACCGGAAGGTTGACTCGCCGGTCCCATTCCCCACCGTCAACAGTCTATCATTCAAGACGTGTTGAAGGTCAAGAGCGAGGACAGTGGAGAAATGCAATGAATCAATGGTTCTGGAAGGGAAACCAACGAGCGAGCAAGCAAATCCGTTTCCATAGTTTGTCGCTAGCTCGAAGGTAGGCGGTCGATCTTCCTAGGTCGTCTTTGTTCGAGCCAGGGCATCTGGAAATGTCCAGCCTAGTTCTTTCTCGGTCCGTCCGAAGAGATGAGGGAAGGGTTCCGTATGATTAGCTGGGTGCACGAGCGGTACTCTGAATGGTAATGGTGGGTGTGGATGTTCCAATGTCTGTCCCCGGCCGGGGGATGAGGAAGGGATTGGGACCCTCCGGAACTAGTGGGATTGGATGAAGATAGGTGGAATGAAGATGGTCGGTTTTTCTTTTCTTATGGAAAGAAGATCAATAAACAAGTCAATAGATCCTTCTTCTAATGAGAGGAAAAAGGAGGCCGGCTAGTGGTCAGTAATTGATCCGCTACTCATCAAGAAGGGACGGATAGGGGTGTTACGTAGAGCTTGACCTTGCCCCCGTGAATATGGGAGGCGGGACGGGAATAGATCAAGATGGGGAGGCCGCGGAGGTCTGATTGATGGGGGGTGCACCCACCCCTACCAACTCCTGTATATTTCCATCCTCACACCAGCTAGATCCGCGGAGCCAGATCTGTTGTTGAATCGTCTCTGAAGCAATGATCGGGCACAAGTCGAATAGAAAGACCGGACGAGTCTGATTTCCATGATTATGCTCACCGAGAGGCAGCAGCGGAAGCAATGGGAGAAGAATGGCCTTGATAATACCAGTTTTCTGGAAGGGTCCTCGAGACATCACTCTCCGTTGTGCCGAATGGCCCCACAGGCGGTCACGCCATATGCCATCTGGGAGTATGTCTATGCCGCAAGGAACTCCTCGTTTCGAAAGAGCCGAACCGCAGAGAGGGACACCACTATCACGTGGGCATACGAGGTACTAATGCTTCCGAACACAATGCCAAGCCACGTTTTTGAGAGCTTGCTTGCTGCTCGATTCCCCGAATCCGGTCCCTCCGTCTAATGGACGCTCCATATGGAAATCGACGGATTCTTTCAAGCGCCCCGCTCCACTCCACCTCGAACGGCTTCGTGAGCCAAGCGAGCAACCTGCCACACGCATTTTGCGATCAAACCACTGCGTTTGGGGTCAATGACTATCTTGAAAGGTCAGGACTCATTATGGAAAAGTCAGGATCCAAAAAGGTCAGATGGAAGGCCCTTCTATTGATAGAATGGAATGAATACGCGATGCTGGGAGCTGGGACCATCACTCCGGAGACAGCGACAGCGGCTTTGGCCTGACCCAAAAAGCAAGAGAACCTGCGTTCGTTCCTTCGGAAGGAAGGATGGAAGGGGTCGGAGCGGAAGGAAGATCTATAGTGAGTTCAGTGAAGTTCCCCACTCATGCTCGGTTGGATCCCAAAAACCTTGGTTGGTGCTTCTGGGCTTTTCCATTTTGTCTTTTTCCAAAGCTTCGCGACCCCCGTAACAACAAGCCGGGTGCGGCGAGACTAGCCCAATACGTGTCAAGCTCTGGTTCGAACTAGCAGGGTCTTTTTCCCGGTCCACCACTTCATACAGTTCCGATCCACGTAGACCCGGGGATATGTAGGCAAAATGGTCGGAGCCAGAGGATAGAAAGAGTGGCTAGTTTCTGGCCGGTCGGACCGGAGTCCTATGGATTGTAGGAATTGGTACGTTCCAATTGAGTTGAGTCAAAGTGGATGTGGGTAGCTCGATCGATCGCATGGCTTCGATTGGTTTCGGTCCAATCGATGGTTAGGGGTCCACCGTCTCTTTCCGCAGGTACGACCTAGACGACCACATTCCTGTTGGGGGCCCAATCAATCCAACGGAGATCCTGCTCCGCCCGTTCCAGTCCCGGTTGATGACCCAGCATATCCTTCTCCAGTCCCGTTAGAGAGACAGATCCATTCCAGTACATTCGAAGGGTCCTGCCTCCCGCGCCCATTCGTTCCCTGACCAGTTCCATATCCAGGGACCGTGTGCCACCAATAGCAAATCCACCTGCGGCCGGATCCAGTGCCAGTCCCCGCAGTGGACTCAATTGACCGAGTCTAGGCGCCATCCTGCCCGCCCAAGAGACCCTTTGTTCCGGGAAAGGGGAGAGGACTTGTTGCGAAGAGACCAGGGATTGGTTGTTGCTGAAGAGACGGGGAGACTGAGCTTGATTGATGGAAGAACCCCCGTGCGTGGGATGAGAAGCGGGAACCTCCGACAAAATGACCGGAGGGGAAGGATCAAACCATCTTAGGGCCTTTTTTTCTGCCCTGCCAATAGTGTCCCATCAATCAAATCAAAACAGATTTTTTTGTGTTTTTGTTCAATTATAAACAAATCATTCAATTCATCTATTCTTTGATGGAGATTTGTAGCATCATTCAAGTAAATACAGATTGAGATCGTAGAAACATGAGCTTGTGATATAGCTACACCTAATTCCGGACCGGTTAATGCAAGAACTATAAATAAAGGACCAAGATCTCCTATGAAATAGAAGAGATTATTCATACATAGCATAGTCCAAGCGGACCCACTTAAAATCTTGACTGAACTATGACCGGCCATCATATTAGCAAATAAACGTATTCCTGAGCTTAATGCGCGAAAACAATGAGGGATTGGCTCAAGGAGTACTAAGAAAGGTGCTAACGGCAGTGGGACTCCTGCGGGTAATGAGAAGCTTAAAAAATGAAGCCCATTTCTTTGAAATCCCACTATAGTAATGCCAATAAAAAGAGGAAATGAGGGACCCAAAGTAATGATAAAATGACTTGTCACTGTGAAGCTATAAGGTATCATACCCTGGGGATTACGAAATAACGAAAAAGTAAAAGTGACCGAGATGCGAGGGAAAAACTTTTGTTGAACATTTCCGGAAAGACCACCTATTTGTTCGTTCACCGGGTTCGGCACGAAATCATGAATCAGCTCTACCAAGGATTGCCAAGCATTTGGTACTGAGTTTCCTCCTCCGTTTTTAGTAACCAAATGAACCAGAAGCAGGACCAAACTGATAGTCAGCAGCATGAACAAAGATGGATTTGTGAATGAGAAAGAAAAGTTTCCAATATGAATATCCAGAAATGGGGGAATGGCAAATTGCTCCAGTGGGCTGGAGATCGGTGGAACGGCATACTGAAAGGCCTCACTTCCGATCCCCGCTGTTTCTAAATCATTGACAAGACTTTCAAGAAAACCCAAATCCTGGCTTTCGCCATGTAAATATTCGGCCGCAGCTAGCATATCCTCGGGATCCTGAAACCGATCTTGATACCCCGCCGCATTCACTAATTCTTCCAATTTCTCGCGAATGAAGCATTGCATCTCGACGACCCGCTCACTGAAAGGATTCAGTCCAGGGTGATCTTCAAAAATGCCATAATAAGCAGAAGAAATCAGACTAGGATCAGAAGCAAAATCCATAATACTAGAAAATGGATCAAAAGTTCCCGAAAGACTAGATGAGGATTCACTACTATAAGTATAATCCTCAATAGTGGTGGTGGACTGTTCGACTGAATTTTGAGATGAAGTGACGGACGTATTGCTTGACAGAGATGTCTCACTGGAATTCAAACTGTCTTCATCAAAAAAGAAAATTCGGCGGGGCGGGATCATGATATATCTGAATAAGCAAAAATTCCCTCCAGAAAGAATTCCTGTACGAGTAGTCATAGTTCACTGTGGTTTGTTTACCAACAAAAGCATGGGAGAAACTACTGATCTGTCCTCATCCGCTCGCCTACGGCTCGCTCACTGCCTTCTGTCTTTCCAAGCAGCACCACTTCCCTGACTCAAACAGCGTATTCTCTTCCTGAGACACCTTCATCCAGGATCAGTCAACCTTGCTGAGGTCAATCCCTTTTTTTTTGAACAACCTCTTCTGTTCCTGAACCACCAGCATTGGCTTCATTCTTCTTTATTCATGATATTCCCAAGAGCTGATTCGATAGCAGTCAGATCGGTGACGCTTACACCAACAGCAGGTAGGCAAAGGCAAACAAAAGATATGGCTCAAGCACCGGTCAGACAAAGAGCGGAAATACAGACAGCTTCTATGCCAAGAGCGTCTGCGTTGAGGAGATCCGGGTCTGATAACCGGTGGTAGAGGCCTGGCAATTGAATCACTAACCGCAGTTGCTGGATTAGCACTGAAATTTGCTGTGACAGTATCCGTTGGTGCCGTTGTTAGAGTGAGCGTTCCCGCTGCATCGAAAATAGGAAAGTGTGAAATTCACCGATGTCAGCCTATCCACTCTGACTGTGAGGGTTTCCGGTGTGCTAGAATCAGCAGCTTTAGAATCTGCCTGACCTTCTGACTTGACTGGTGTGACCGGTATGGGAGTACGAGTA
>prolog/000316190/0_12346
AATCACCTTCTCAAAAAGGTCAAGACTGTCTTTCACAGTCAGGACTAACCTTACCAAAAAGATCAAGACTGTCTTGAAAGATCAGAACTTCTTCTTCTTAAAAGGACAGGACCCTTTTGAAAGGTCAGGACTCATGACAATTGTATGCCATTAGTACTCACTTGACAAACAAATGCCATTAGTACTCACTTGACAACAAAATGCCATTAGTACTCACTTGACAACAAAATGCCATTAGTACTCACTTGACAAACAAATGCCATTTTCCATCAACAATGAGTACTCACCATACCAAGAAAGGTGAGGACTTGATTGAAAGGTCAAGACTCTGAAAGGTCAGGACTAATGAGAATGATTGAGGAATGACCATCAAGACTCATTTGTATGTCATCAGTACTCACCTTATCAAAAAGGTCAAGACTGTCTTTCAAAGTCAGGACTAACCTTACCAAAAAGATCAAGACTATCTGATCAGGACTGATTCTTCTGGTCAATACTGTATTTCAAAGTCAGGACTGACCTTATCAAAAAGGTCAAGACTGTCTTTCAAAGTCAGGACTAACCTGACCAAAAAGGTCAAGACTGTCTTGAAAGGTCAGGACTGATTCTTCTTGAAAGGTCAAGACTGTCTTGAAAGGTCAGGACTGATTATGGAAGGACAGGACCAATTGCAATTGTATGCCATTAGTACTCACCTGACCATACAAGACTCATTTGTATGTCATCAGTACTCACCTTATCAAAAAGGTCAAGACTGTCTTTCAAAGTCAGGACTAACCTTACCAAAAAGATCAAGACTATCTGATCAGGACTGATTCTTCTGGCAAGACTGTCTTTCACAGTCAGGACTGACCTTACCAAAAAGATCAAGACTGTCTTGAAAGGTCAGGACTTTTGATGGAAGGACAGGACCAATTGCAATTGTATGCCATTAGTACTCACCTGACCAAAAATGGAAAGGTCAAGACTGTCTTGAAAGGTCAGGACTCATTCTTCTTGAAAGGTCAGGACTGATTATGGAAGGACAGGACCAATTGCAATTGTATGCCATTAGTACTCACCTTATCAAAAAGGTCAAGACTGTCTTTCACAGTCAGGACTGACCTTATCAAAAAGGTCAAGACTGTCTTTCAAAGTCAGGACTAACCTGACCAAAAAGGTCAAGACTGTCTTGAAAGGTCAGGACTTTTGATGGAAGGACAGGACCAATTGCAATTGTATGCCATTAGTACTCACCTGACCAAAAATGGAAAGGTCAAGACTGTCTTGAAAGGTCAGGACTGATTCTTCTTGAAAGGTCAAGACTCTGAAAGGTCAGGACTAATGAGAATGATTGAGGAATGACCATCAAGACTCATTTGTATGTCATCAGTACTCACCTTATCAAAAAGGTCAAGACTGTCTTTCAAAGTCAGGACTAACCTGACCAAAAAGATCAAGACTATCTGATCAGGACTGATTCTTCTGGTCAAGACTGTCTTTCACAGTCAGGACTGACCTTATCAAAAAGGTCAAGACTGTCTTTCACAGTCAGGACTAACCTGACCAAAAAGGTCAAGACTGTCTTGAAAGGTCAGGACTTTTGATGGAAGGACAGGACCAATTGCAATTGTATGCCATTAGTACTCACCTGACCAAAAATGGAAAGGTTAAGACTGTCTTGAAAGGTCAGGACTGATTCTTCTTGAAAGATGAAGACTCATTGCAATTGTATGCCATTAGTACTCACTGTACAAACAAATGCCATTAGTACTCACTGTACAAACAAATGCCATTAGTACTCACTATACCAACATGAGTACTCACCATACCAAAACAATGCCATTAGTGCTCCCAATGGCAATTGTATGCCATTTTCCATACAACAAATTGTATGCCATTAGTGAAAAGAATGAAGATCAATGACAATTGTCCATCAATATGAGTTCCCTTCTTGTCTGATAGTCTATCAGAGTGAGTCTGAATCAGCACTCGCAACTTTGAATGACATTAGCTCATGGAAAGGAAAAGGTCAGGACTTTATTGAAAGGTCAGGACTAATGAGAATGATTGAGGAATGATTATGGAAGGACAGGACCCTTTTGAAAGGTCAGGACTCTGAAAGGTCAGGACTAATGAGAATGATTGAGGAAAAGTCAGAACTCACCTTATCAAAAAGGTCAAGACTGTCTTTCAAAGTCAGGACTAACCTGACCAAAAAGATCAAGACTGTCTTGAAAGATCAGAACTTCTTCTTCTTAAAAGGACAGGACCCTTTTGAAAGGTCAGGACTCATGACAATTGTATGCCATTAGTACTCACTTGACAAACAAATGCCATTAGTACTCACTTGACCAAAAATGAGATGCCATTAGTACTCACTTGACAACAAAATGCCATTAGTACTCACTTGACAAACAAATGCCATTTTCCATCAACAATGAGTACTCACCTTATCAAAAAGGTTAAGACTGTCTTTAAATAAGTACTAACCTTACCAAAAAGGTCAATACTGTCTTTAAAGATCAGGACTGATTTTCCTTAAAAGGTGAGGACTGTCTGGAAAGGTCAAGACTCATTTGTATGTCATCAGTACTCACCATACCAAACAGGTCAGGACTCACCTTACCATACAAGACTCATTTGTATGTCCATACCAAACAGGTCAGGACTTTCCGGTCAAGACTCATTTGTATGTCATCAGTACTCACCATACCAAAACAATGCCATTAGTGCTCCCAATGGCAATTGTATGCCATTAGTGTTTCCACAAATCATAAGCACACTCGCTTCGCTTTGGCTCTGCCTATAGTTGTGCACTGACCTTGACCTTTCAATTGCACAAAGCACGCACTCGCAAAGCGTAGGGCTTTGCTCGTGACGTGACATGACGTTGCTTCGCTTTGCGATTGATCACTTGCTTGCTGTTCAGCGAACATCTAGGCGCCCTCCTTATCTATACCTTTCTTGGATTGACAGAGAGAGACGGATGTTGAATACCCGAAAGAGTCTCGTTCGATTTATACGATACGAATTGGTTGGATCGGACAGGGACTTATATAAAGAAAGATCTTTCCACTCATTCCACTACTAGAAGTAGAAGTCACGGCATGGGGGGCTCGGAATAAGAACGAGAATCGGTGTCGTGGTGGTGCTACGAGATGAGATGGCTTTTCGTATAGAAGAATCGATCCGCGGACCTATTGATTGACCATAGATGCGAACCGATCGACCGCTATCTAATAGAAGAGAAGTAGTTCTTCTATCGTTCAAGGGCAAGGGGAGAACATGTAGCGGCTTGCCTAGAGAAAACACAAACCAATTCTCAAAGCAAAGGTTGAGAGAGATCTTTTTCCGTCTCGGGGCAGGGCGAAAACGAACATAGGACTGATCTTCCTTATGCTACTGAAGTGTCTCAAGCTGCTCAGTACTCCCCTTCCTGAAAGGCCCTCTCTTCTTGTTTCTTCTGTGTCCGGTCTTCTTTTTGAAAGCTTATCCTCTTCTTCTTTCTTTGATAAAGCTGCCGATCTCACATCGAGAGCAGCTCCTTGGGTCATCAGATGCCTCCGACTTCGAGGAATCGGTCCACCGGGGGGCTACCCTTGACTTTACTCACCTCTCTCTCTAAAACCCCTCCCCAGAGGAGAGCAGAAGCTCCAGGACGAGAATGAATCAGGGAATCCTGGACATACTCGTCCTGATCCGGCCTACGGCATTGTTTTCGGAGTCTCCATCCAATTCGTTGAGAGGGCTCGTACTTCTCAAAGAGCACAAGGTGCTGAAGTGGCAGGATAGGTGGGGGGATCCTGAGGTTTTTTTGAAAGGGATGCTCTTCTCATGTTATTGCTGAAAAATCGAATTCCTCTATTGTCGATTCATCCACACTTCCATTCCTTGTAGAGGAAGGCTAACAGCTTGCTGGCTGGGAGCTGTATGAGCGGTAACGTCCACGTACGGCTCCGTGAGAAGGGCGGTGGACGGAAATGGCCTTGTTGTACCTCACTCCCGTCTTCAATGGGGTCTGCTCTTTCTTTTTTGGGAGAGTATGCCAATATGATCTTAATGAGGTGCGGGGCTTTGCATCTGACATTCGTTGGGCTTCCCTCTGCAGGAGCCAGCGTCCCGGCGTTGTGCAGTCAACCCCTCCGGCCGAAGGACCTGTGGTAGGTGGTCCCGCGGAGCTTTCGGAGAAGGGTAGCCTAGTGTGTAAGCACAGCAATGAACCGCGGCGAACCCTCAGACGACCTATCTAAGATTAGGGGGGAGATCCTCCGTAGTGGTGACCTTGTAACTCTTCCACGGACTTATACATGTACCGAATGCTCATACGGGAAAGTGCACTCCTGGGTCTGGAACCTGGGGGGTTGCTCCGAGAAATCCTTTCTTTCTCGTCTACTCCAGGGGGTGCGGACACACCTGCGCGGATGACAGGTGACGGTTACAAGAATGGCGGGGAAGTGAACAGTACCCGACGACATTCAGGGATGAATGTAGACCCATCGGGCAGGGATAATCATTCCGGTCCTGGGAGAGGTTACGACACCAGTCTGAGCGAAGTTCTATGAGTCACTGAAACGACGGCAGGAGGCGCACCCGACGCCTAGCTTCTCGAAGCTGCTATTGCGGAAAGACCGCTGACCCTGATCTAGGATAAGAAGAAGAATCAATAATACTAGAAAATGGATCAAAAGTTCCCGAAAGAAAGAGGGGGGCTGTTCGCCTTTTGTGAAGAAGGGCGGGCTGGGCTGCTCGCCTTCATAGAAAGGCGACCTTCGCCTTTTTATATAAAGGGGGGCTGTTCTCCTTTGTAAACTCCTTGTGTCGTTGACAAAGCCAACCTCTGCCTTTGTCAATCTACAACACGTTGGCCACCGTCACTTTTCCAAAGGCTACCAAAGGAAAGGTTGCGTGAGTGATGAATGAGATTCCCAAGAGCTGATTCGATAGCAGTCAGATCGGTGACGCTTACACTATGGTTCGCGCTAAAAAAGGACCGGGGCTTGCGTTAGTTGTAGCCGCCTACCCACCCACCCTCTAAGTGGGTGGGTGGCGGCGGCTTTCATTCTAGAAGCGGTAGCTTCCGCGCCAGAAAAAAGGCCTCCTTCCTTGGCCGCGGAAGCTACACCCGAAGGGTCAGCTTCATGAACTTCTACCAAGGAGGCATGATGGGAAGCGAAGCTTAGCGAAGCTTCTAGAATGCAAGGTAGCTTGCTTACTCTCCGTCTAGTGTGCGTTGGCGGCAAGGAAGGAGGCATTGGAAAGACTCTACTCTAGTACATGGGCATTCGGTATACTAGACTCTACTAGACTAGACTAACTATAGGACGGAGGCATTCGAGATACTAGTCGCTTCTGGCGAAGCTTCTAGAATGCCGAGAGACTCTTTGAGTAAGCGAAGCTTCTGGCAAAGCAAAGTAGACTCGAAGGGGGGTTTCTAGTCTTAAGCTTCTTCTGTTGTGATAGTCGTCAGGCATGATGGGTTGAATGCCGACCACTACGCCAGTGCAGTGGCTTAGAAAGCGAGCTTCCTAAGAGCAGCGAGTTTCGTAGACTCTTGTAGGCTCGTGTAGACGATCACTCTACGCTCGTTGTTTACTGTCTACTCTCGATACAACGAGCAAAGCACTCGCAAAGCCCTGACGCAATTTGCGAGTGTCCATCACGTCACGTCACGTCAGAGCAAAGCCCTCTTCAAAAGAGGGCTTTGCTCTGACGTGACCTTCATAAGCTTCAACAATTTGAAGTTGCGAGTGCTTTCTGAAAGAAGGGAATGGATGGTCATTGGAATTGTCATTGATCTTCAATGAAACACTAATGGCATTGGTTGATGGATAATGGCATCTCATTGCAATTTGTGATATGGTCAGCACTAATGGCATACAATTGGTTGTATGGTCAGCATGAATGGCATCTCATTGCAATTATGGACACTAATGGCATACAATTGCCATTGGGAGCACTAATGGCATTGTTTTGGTATGGTGAGTACTCACTTGACAAACCAATGCCATTAGTACTCACTTGACAAACAAATGCCATTTTCCATCAACAATGAGTACTCACCATACCAAGAAAGGTGAGGACTAATTATGGAAGGACAGGACCAATTGCAATTGTATGCCATTAGTACTCACTTGACAAACAAATGCCATTAGTACTCACTATACCAACATGAGTACTCACCATACCAAAACAATGCCATTAGTGCTCCCAATGGCAATTGTATGCCATTTTCCATACAACAAATTGTATGCCATTAGTGAAAAGAATGAAGATCAATGACAATTGTCCATCAATATGAGTTCCCTTCTTGTCTGATAGTCTATCAGAGTGAGTCTGAATCAGCTCACATGCTTTGCGAGTGCTTTGATCACTGGAACTCCCATGCCTTTCTTGGTCGGACCAAGCCAACCGGCTCTTTCCTTTGTCATTTGGAGGAAATACAGGGATGCAAAAAGTGTTGATTACGATTACGCCGAACAGCCCACTGGAGCAATTTGCCATTCCCCCATTTCTGGATATTCATATTGGAAACTTTTCTTTCTCATTCACAAATCCATCTTTGTTCATGCTGCTGACTATCAGTTTGGTCCTGCTTCTGGTTCATTTGGTTACTAAAAACGGAGGAGGAAACTCAGTACCAAATGCTTGGCAATCCTTGGTAGAGCTGATTCATGATTTCGTGCCGAACCCGGTGAACGAACAAATAGGTGGTCTTTCCGGAAATGTTCAACAAAAGTTTTTCCCTCGCATCTCGGTCACTTTTACTTTTTCGTTATTTCGTAATCCCCAGGGTATGATACCTTATAGCTTCACAGTGACAAGTCATTTTATCATTACTTTGGGTCCCTCATTTCCTCTTTTTATTGGCATTACTATAGTGGGATTTCAAAGAAATGGGCTTCATTTTTTAAGCTTCTCATTACCCGCAGGAGTCCCACTGCCGTTAGCACCTTTCTTAGTACTCCTTGAGCCAATCCCTCATTGTTTTCGCGCATTAAGCTCAGGAATACGTTTATTTGCTAATATGATGGCCGGTCATAGTTCAGTCAAGATTTTAAGTGGGTCCGCTTGGACTATGCTATGTATGAATAATCTCTTCTATTTCATAGGAGATCTTGGTCCTTTATTTATAGTTCTTGCATTAACCGGTCCGGAATTAGGTGTAGCTATATCACAAGCTCATGTTTCTACGATCTCAATCTGTATTTACTTGAATGATGCTACAAATCTCCATCAAAGAATAGATGAATTGAATGATTTGTTTATAATTGAACAAAAACACAAAAAAATCTGTTTTGATTTGATTGATGGGACACTATTGGCAGGGCAGAAAAAAAGGCCCTAAGATGGTTTGATCCTTCCCCTCCGGTCATTTTGTCGGAGGTTCCCGCTTCTCATCCCACGCACGGGGGTTCTTCCATCAATCAAGCTCAGTCTCCCCGTCTCTTCAGCAACAACCAATCCCTGGTCTCTTCGCAACAAGTCCTCTCCCCTTTCCCGGAACAAAGGGTCTCTTGGGCGGGCAGGATGGCGCCTAGACTCGGTCAATTGAGTCCACTGCGGGGACTGGCACTGGATCCGGCCGCAGGTGGATTTGCTATTGGTGGCACACGGTCCCTGGATATGGAACTGGTCAGGGAACGAATGGGCGCGGGAGGCAGGACCCTTCGAATGTACTGGAATGGATCTGTCTCTCTAACGGGACTGGAGAAGGATATGCTGGGTCATCAACCGGGACTGGAACGGGCGGAGCAGGATCTCCGTTGGATTGATTGGGCCCCCAACAGGAATGTGGTCGTCTAGGTCGTACCTGCGGAAAGAGACGGTGGACCCCTAACCATCGATTGGACCGAAACCAATCGAAGCCATGCGATCGATCGAGCTACCCACATCCACTTTGACTCAACTCAATTGGAACGTACCAATTCCTACAATCCATAGGACTCCGGTCCGACCGGCCAGAAACTAGCCACTCTTTCTATCCTCTGGCTCCGACCATTTTGCCTACATATCCCCGGGTCTACGTGGATCGGAACTGTATGAAGTGGTGGACCGGGAAAAAGACCCTGCTAGTTCGAACCAGAGCTTGACACGTATTGGGCTAGTCTCGCCGCACCCGGCTTGTTGTTACGGGGGGTCGCGAAGCTTTGGAAAAAGACAAAATGGAAAAGCCCAGAAGCACCAACCAAGGTTTTTGGGATCCAACCGAGCATGAGTGGGGAACTTCACTGAACTCACTATAGATCTTCCTTCCGCTCCGACCCCTTCCATCCTTCCTTCCGAAGGAACGAACGCAGGTTCTCTTGCTTTTTGGGTCAGGCCAAAGCCGCTGTCGCTGTCTCCGGAGTGATGGTCCCAGCTCCCAGCATCGCGTATTCATTCCATTCTATCAATAGAAGGGCCTTCCATCTGACCTTTTTGGATCCTGACTTTTCCATAATGAGTCCTGACCTTTCAAGATAGTCATTGACCCCAAACGCAGTGGTTTGATCGCAAAATGCGTGTGGCAGGTTGCTCGCTTGGCTCACGAAGCCGTTCGAGGTGGAGTGGAGCGGGGCGCTTGAAAGAATCCGTCGATTTCCATATGGAGCGTCCATTAGACGGAGGGACCGGATTCGGGGAATCGAGCAGCAAGCAAGCTCTCAAAAACGTGGCTTGGCATTGTGTTCGGAAGCATTAGTACCTCGTATGCCCACGTGATAGTGGTGTCCCTCTCTGCGGTTCGGCTCTTTCGAAACGAGGAGTTCCTTGCGGCATAGACATACTCCCAGATGGCATATGGCGTGACCGCCTGTGGGGCCATTCGGCACAACGGAGAGTGATGTCTCGAGGACCCTTCCAGAAAACTGGTATTATCAAGGCCATTCTTCTCCCATTGCTTCCGCTGCTGCCTCTCGGTGAGCATAATCATGGAAATCAGACTCGTCCGGTCTTTCTATTCGACTTGTGCCCGATCATTGCTTCAGAGACGATTCAACAACAGATCTGGCTCCGCGGATCTAGCTGGTGTGAGGATGGAAATATACAGGAGTTGGTAGGGGTGGGTGCACCCCCATCAATCAGACCTCCGCGGCCTCCCCATCTTGATCTATTCCCGTCCCGCCTCCCATATTCACGGGGGCAAGGTCAAGCTCTACGTAACACCCCTATCCGTCCCTTCTTGATGAGTAGCGGATCAATTACTGACCACTAGCCGGCCTCCTTTTTCCTCTCATTAGAAGAAGGATCTATTGACTTGTTTATTGATCTTCTTTCCATAAGAAAAGAAAAACCGACCATCTTCATTCCACCTATCTTCATCCAATCCCACTAGTTCCGGAGGGTCCCAATCCCTTCCTCATCCCCCGGCCGGGGGACAGACATTGGAACATCCACACCCACCATTACCATTCAGAGTACCGCTCGTGCACCCAGCTAATCATACGGAACCCTTCCCTCATCTCTTCGGACGGACCGAGAAAGAACTAGGCTGGACATTTCCAGATGCCCTGGCTCGAACAAAGACGACCTAGGAAGATCGACCGCCTACCTTCGAGCTAGCGACAAACTATGGAAACGGATTTGCTTGCTCGCTCGTTGGTTTCCCTTCCAGAACCATTGATTCATTGCATTTCTCCACTGTCCTCGCTCTTGACCTTCAACACGTCTTGAATGATAGACTGTTGACGGTGGGGAATGGGACCGGCGAGTCAACCTTCCGGTTTCCGTTTCCCTCACACGAGGTGGCCTACCTCGTCTCATTCCTGCCTTGAATCTAAAATGAAGAGGAGGGCGTTCAGGCTTTCCTGGGGCCTCAGGACCGGCGTCAGGACTGGTACTTTCATATGCATGTCAGGAGCGCATTCACGAGCACTAGCTTTCCTGGCTTGGGGGAGTCTTTCAGTAAGCTATCCCACTAATGCAATTCGATGCTTCCTGCGTCGAAGGAAAGTTCCCTCAAAGCCCCTTATCGAGACACTCTTTCTTAGTCCCTTTGCCTTCTCCTTTTCGATGCAATCTCTTTTTTCCCCTTAGATGTCACTTCCTCTATCAAAGAAAGAGCGTTCCATCAGGAAAGAAAGTCAGCCAAGGAAAGGAAGAACTGCACTTCTAAGCTGGCATAAGGGAACGAGTGAAGCGAAAGCGAAGCGAGTGCGCCAACACAAAGCACTAGGAAGAGAATGCAAGTTGGGAAGGATGATGGAAAGGAAAGGCAAAATGGCAATTCTTTAGGAAAAGTCAGGACTGTTTTTAAGGGTCAAGACTAATGAGAATGATTGAGGAATGATTATGGAAGGACAGGACCCTTTTGAAAGGTCAGGACTCTGACAGGTCAGGACTAATGAGAATGATTGAGGAAAAGTCAGAACTCACCTTATCAAAAAGGTCAAGACTGTCTTTCACAGTCAGGACTAACCTTACCAAAAAGATCAAGACTGTCTTGAAAGATCAGAACTTCTTCTTCTTAAAAGGACAGGACCCTTTTGAAAGGTCAGGACTCATGACAATTGTATGCCATTAGTACTCACTTGACAAACAAATGCCATTAGTACTCACTTGACAACAAAATGCCATTAGTACTCACTTGACAACAAAATGCCATTAGTACTCACTTGACAAACAAATGCCATTTTCCATCAACAATGAGTACTCACCTTATCAAAAAGGTCAAGACTGTCTTTCAAAGTCAGGACTGACCTTATCAAAAAGGTCAAGACTGTCTTTCAAAGTCAGGACTAACCTTACCAAAAAGGTCAAGACTGTCTTGAAAGGTCAGGACTGATTCTTCTGGAAAGGTCAAGACTGTCTTGAAAGGTCAGGACTGATTATGGAAGGACAGGACCAATTGCAATTGTATGCCATTAGTACTCACCTGACCATACAAGACTCATTTGTATGTCATCAGTACTCACCTTATCAAAAAGGTCAAGACTGTCTTTCAAAGTCAGGACTAACCTTACCAAAAAGATCAAGACTATCTGATCAGGACTGATTCTTCTGGTCAAGACTGTATTTCACAGTCAGGACTGACCTTACCAAAAAGATCAAGACTGTCTTGAAAGGTCAGGACTTTTGATGGAAGGACAGGACCAATTGCAATTGTATGCCATTAGTACTCACCTGACCAAAAATGGAAAGGTCAAGACTGTCTTGAAAGGTCAGGACTCATTCTTCTTGAAAGGTCAGGACTTTCCGGTCAGGACTCATTCTTCTTGAAAGGTCAGGACTCTTTTGAAAGGTCAGGACTCATTGCAATTGTATGCCATTAGTACTCACTTGACAACAAATTGTATGTCTCTCACTTGACAACAAAATGCCATTAGTACTTTCCATATGCCATTAGTACTCACTGTACAAAAATATGCCATTTTCCATCAAAAATTAGTACTGACTCTCACAAAAATTGAAAGGAAAGCAAGGCCCTCAGGCTTATGGAATTGATGCTTTCCAGCGCTAGGCCCCTTATGGAAAGGAAATGATGGAAAGGAAAGACAATTATGGAAAGGTCAGGACTCTCTGGAAAGGTCAGGACTAATGAGAATGATTGAGGAATGATTATGGAAGGACAGGACCCTTTTGAAAGGTCAGGACTCTGACAGGTCAGGACTAATGAGAATGATTGAGGAAAAGTCAGAACTCACCTTATCAAAAAGGTCAAGACTGTCTTTCACAGTCAGGACTAACCTTACCAAAAAGATCAAGACTGTCTTGAAAGATCAGAACTTCTTCTTCTTAAAAGGACAGGACCCTTTTGAAAGGTCAGGACTCATGACAATTGTATGCCATTAGTACTCACTTGACAAACAAATGCCATTAGTACTCACTTGACAAACAAAATGCCATTAGTACTCACTTGACAAACAAATGCCATTAGTACTCACTTGACAAACAAATGCCATTTTCCATCAACAATGAGTACTCACCATACCAAACAGGTGAGTCGGTCAAGACTCATTTGTATGTCATCAGTACTCACCATACCAAACAGGTCAGACTCACCTTACCATACAAGACTCATTTGTATGTCATACCAAACAGGTCAGGACTTTCCGGTCAAGACTCATTTGTATGTCATCAGTACTCACCATACCAAAAAGATGAAGACTAATTGCAATTGTATGCCATTAGTACTCACTGTACAAACAAATGCCATTGTACTCACTATACCAACATGAGTACTCACCATACCAAAACAATGCCATTAGTGCTCCAATGGCAATTGTATGCCATTAGTGTTCACACAAATGGAAAGGAAAAGGTCAGGACTCTCTGGAAGGTCAGGACTAATGAGAATGATTGAGGAATGATTATGGAAGGACAGGACCCTTTTGAAAGGTCAGGACTCTGAAAGGTCAGGACTAATGAGAATGATTGAGGAAAAGTC
>prolog/000316191/0_12177
TGGCATTGTTTTGGTATGGTGAGTACTCATGTTGGTATAGTGGTACTAATGGCATTGTTTGTACAGTGAGTACTAATGGCATACAATTGCAATTAGTCTTCATCTTTTTGGTATGGTGAGTACTGATGACATACAAATGAGTCTTGACCGGAAAGTCCTGACCTGTTTGTATGACATACAAATGAGTCTTGTATGGTAAGGTGAGTCCTGACCTGTTTGGTATGGTGAGTACTGATGACATACAATGAGTCTTGACCGACTCACCTGTTTTGGTATGGTGAGTACTCATTGTTGATGGAAAATGGCATTTGTTTGTCAAGTGAGTACTAATGGCATTTGTTTGTCAAGTGAGTACTAATGGCATTTTGTTGTCAAGTGAGTACTAATGGCATTTGTTTGTCAAGTGAGTACTAATGGCATACAATTGTCATGAGTCCTGACCTTTCAAAAGGGTCCTGTCTTTAGAAGAAGAAGTTCTGATCTTTCAAGACAGTCTTGAATCTTTTTGGTAAGGTTAGTCCTGACTGTGAAAGACAGTCTTGACCTTTTGATAAGGTGAGTTCTGACTTTTCCTCAATCATTCTCATTAGTCCTGACCTGTCAGAGTCCTGACCTTTCAAAAGGGTCCTGTCCTTCCATAATCATTCCTCAATCATTCTCATTAGTCCTGACCTTTCCAGAGAGTCCTGACCTTTCCATAATTGTCTTTCCTTTCCATCATTTCCTTTCCATAAGGGGCTAGCGCTGGAAAGCATCAATTCCATAAGCCTGAGGGCCTTGCTTTCCTTTCAATTTTTGTGAGAGTCAGTACTAATTTTTGATGGAAAATGGCATATTTTTGTACAGTGAGTACTAATGGCATATGGAAAGTACTAATGGCATTTTGTTGTCAAGTGAGAGACATACAATTTGTTGTCAAGTGAGTACTAATGGCATACAATTGCAATGAGTCCTGACCTTTCAAAAGAGTCCTGACCTTTCAAGAAGAATGAGTCCTGACCGGAAAGTCCTGACCTTTCAAGAAGAATGAGTCCTGACCTTTCAAGACAGTCTTGACCTTTCCATTTTTGGTCAGGTGAGTACTAATGGCATACAATTGCAATTGGTCCTGTCCTTCCATCAAAAGTCCTGACCTTTCAAGACAGTCTTGATCTTTTTGGTAAGGTCAGTCCTGACTGTGAAATACAGTCTTGACCAGAAGAATCAGTCCTGATCAGATAGTCTTGATCTTTTTGGTAAGGTTAGTCCTGACTTTGAAAGACAGTCTTGACCTTTTTGATAAGGTGAGTACTGATGACATACAAATGAGTCTTGTATGGTCAGGTGAGTACTAATGGCATACAATTGCAATTGGTCCTGTCCTTCCATAATCAGTCCTGACCTTTCAAGACAGTCTTGACCTTTCCAGAAGAATCAGTCCTGACCTTTCAAGACAGTCTTGACCTTTTTGGTAAGGTTAGTCCTGACTTTGAAAGACAGTCTTGACCTTTTTGATAAGGTCAGTCCTGACTTTGAAAGACAGTCTTGACCTTTTTGATAAGGTGAGTACTCATTGTTGATGGAAAATGGCATTTGTTTGTCAAGTGAGTACTAATGGCATTTTGTTGTCAAGTGAGTACTAATGGCATTTTGTTGTCAAGTGAGTACTAATGGCATTTGTTTGTCAAGTGAGTACTAATGGCATACAATTGTCATGAGTCCTGACCTTTCAAAAGGGTCCTGTCCTTTTAAGAAGAAGAAGTTCTGATCTTTCAAGACAGTCTTGATCTTTTTGGTAAGGTTAGTCCTGACTGTGAAAGACAGTCTTGACCTTTTTGATAAGGTGAGTTCTGACTTTTCCTCAATCATTCTCATTAGTCCTGACCTGTCAGAGTCCTGACCTTTCAAAAGGGTCCTGTCCTTCCATAATCATTCCTCAATCATTCTCATTAGTCTTGACCCTTAAAAAGTCCTGACTTTTCCTAAAGAATTGCCATTTTGCCTTTCCTTTCCATCATCCTTCCCAACTTGCATTCTCTTCCTAGTGCTTTGTGTTGGCGCACTCGCTTCGCTTTCGCTTCACTCGTTCCCTTATGCCAGCTTAGAAGTGCAGTTCTTCCTTTCCTTGGCTGACTTTCTTTCCTGATGGAACGCTCTTTTCTTTGATAGAGGAAGTGACATCTAAGGGGAAAAAAGAGATTGCATCGAAAAGGAGAAGGCAAAGGGACTAAGAAAGAGTGTCTCGATAAGGGGCTTTGAGGGAACTTTCCTTCGACGCAGGAAGCATCGAATTGCATTAGTGGGATAGCTTACTGAAAGACTCCCCCAAGCCAGGAAAGCTAGTGCTCGTGAATGCGCTCCTGACATGCATATGAAAGTACCAGTCCTGACGCCGGTCCTGAGGCCCCAGGAAAGCCTGAACGCCCTCCTCATTTTAGATTCAAGGCAGGAATGAGACGAGGTAGGCCACCTCGTGTGAGGGAAACGGAAACCGGAAGGTTGACTCGCCGGTCCCATTCCCACCGTCAACAGTCTATCATTCAAGACGTGTTGAAGGTCAAGAGCGAGGACAGTGGAGAAATGCAATGAATCAATGGTTCTGGAAGGGAAACCAACGAGCGAGCAAGCAAATCCGTTTCCATAGTTTGTCGCTAGCTCGAAGGTAGGCGGTCGATCTTCCTAGGTCGTCTTTGTTCGAGCCAGGGCATCTGGAAATGTCCAGCCTAGTTCTTTCTCGGTCCGTCCGAAGAGATGAGGGAAGGGTTCCGTATGATTAGCTGGGTGCACGAGCGGTACTCTGAATGGTAATGGTGGGTGTGGATGTTCCAATGTCTGTCCCCCGGCCGGGGGATGAGGAAGGGATTGGGACCCTCCGGAACTAGTGGGATTGGATGAAGATAGGTGGAATGAAGATGGTCGGTTTTTCTTTTCTTATGGAAAGAAGATCAATAAACAAGTCAATAGATCCTTCTTCTAATGAGAGGAAAAAGGAGGCCGGCTAGTGGTCAGTAATTGATCCGCTACTCATCAAGAAGGGACGGATAGGGGTGTTACGTAGAGCTTGACCTTGCCCCGTGAATATGGGAGGCGGGACGGGAATAGATCAAGATGGGGAGGCCGCGGAGGTCTGATTGATGGGGGGTGCACCCACCCCTACCAACTCCTGTATATTTCCATCCTCACACCAGCTAGATCCGCGGAGCCAGATCTGTTGTTGAATCGTCTCTGAAGCAATGATCGGGCACAAGTCGAATAGAAAGACCGGACGAGTCTGATTTCCATGATTATGCTCACCGAGAGGCAGCAGCGGAAGCAATGGGAGAAGAATGGCCTTGATAATACCAGTTTTCTGGAAGGGTCCTCGAGACATCACTCTCCGTTGTGCCGAATGGCCCCACAGGCGGTCACGCCATATGCCATCTGGGAGTATGTCTATGCCGCAAGGAACTCCTCGTTTCGAAAGAGCCGAACCGCAGAGAGGGACACCACTATCACGTGGGCATACGAGGTACTAATGCTTCCGAACACAATGCCAAGCCACGTTTTTGAGAGCTTGCTTGCTGCTCGATTCCCCGAATCCGGTCCCTCCGTCTAATGGACGCTCCATATGGAAATCGACGGATTCTTTCAAGCGCCCCGCTCCACTCCACCTCGAACGGCTTCGTGAGCCAAGCGAGCAACCTGCCACACGCATTTTGCGATCAAACCACTGCGTTTGGGGTCAATGACTATCTTGAAAGGTCAGGACTCATTATGGAAAAGTCAGGATCCAAAAAGGTCAGATGGAAGGCCCTTCTATTGATAGAATGGAATGAATACGCGATGCTGGGAGCTGGGACCATCACTCCGGAGACAGCGACAGCGGCTTTGGCCTGACCCAAAAAGCAAGAGAACCTGCGTTCGTTCCTTCGGAAGGAAGGATGGAAGGGGTCGGAGCGGAAGGAAGATCTATAGTGAGTTCAGTGAAGTTCCCCACTCATGCTCGGTTGGATCCCAAAAACCTTGGTTGGTGCTTCTGGGCTTTTCCATTTTGTCTTTTTCCAAAGCTTCGCGACCCCCGTAACAACAAGCCGGGTGCGGCGAGACTAGCCCAATACGTGTCAAGCTCTGGTTCGAACTAGCAGGGTCTTTTTCCCGGTCCACCACTTCATACAGTTCCGATCCACGTAGACCCGGGGATATGTAGGCAAAATGGTCGGAGCCAGAGGATAGAAAGAGTGGCTAGTTTCTGGCCGGTCGGACCGGAGTCCTATGGATTGTAGGAATTGGTACGTTCCAATTGAGTTGAGTCAAAGTGGATGTGGGTAGCTCGATCGATCGCATGGCTTCGATTGGTTTCGGTCCAATCGATGGTTAGGGGTCCACCGTCTCTTTCCGCAGGTACGACCTAGACGACCACATTCCTGTTGGGGGCCCAATCAATCCAACGGAGATCCTGCTCCGCCCGTTCCAGTCCCGGTTGATGACCCAGCATATCCTTCTCCAGTCCCGTTAGAGAGACAGATCCATTCCAGTACATTCGAAGGGTCCTGCCTCCCGCGCCCATTCGTTCCCTGACCAGTTCCATATCCAGGGACCGTGTGCCACCAATAGCAAATCCACCTGCGGCCGGATCCAGTGCCAGTCCCCGCAGTGGACTCAATTGACCGAGTCTAGGCGCCATCCTGCCCGCCCAAGAGACCCTTTGTTCCGGGAAAGGGGAGAGGACTTGTTGCGAAGAGACCAGGGATTGGTTGTTGCTGAAGAGACGGGGAGACTGAGCTTGATTGATGGAAGAACCCCCGTGCGTGGGATGAGAAGCGGGAACCTCCGACAAAATGACCGGAGGGGAAGGATCAAACCATCTTAGGGCCTTTTTTTCTGCCCTGCCAATAGTGTCCCATCAATCAAATCAAAACAGATTTTTTTGTGTTTTTGTTCAATTATAAACAAATCATTCAATTCATCTATTCTTTGATGGAGATTTGTAGCATCATTCAAGTAAATACAGATTGAGATCGTAGAAACATGAGCTTGTGATATAGCTACACCTAATTCCGGACCGGTTAATGCAAGAACTATAAATAAAGGACCAAGATCTCCTATGAAATAGAAGAGATTATTCATACATAGCATAGTCCAAGCGGACCCACTTAAAATCTTGACTGAACTATGACCGGCCATCATATTAGCAAATAAACGTATTCCTGAGCTTAATGCGCGAAAACAATGAGGGATTGGCTCAAGGAGTACTAAGAAAGGTGCTAACGGCAGTGGGACTCCTGCGGGTAATGAGAAGCTTAAAAAATGAAGCCCATTTCTTTGAAATCCCACTATAGTAATGCCAATAAAAAGAGGAAATGAGGGACCCAAAGTAATGATAAAATGACTTGTCACTGTGAAGCTATAAGGTATCATACCCTGGGGATTACGAAATAACGAAAAAGTAAAAGTGACCGAGATGCGAGGGAAAAACTTTTGTTGAACATTTCCGGAAAGACCACCTATTTGTTCGTTCACCGGGTTCGGCACGAAATCATGAATCAGCTCTACCAAGGATTGCCAAGCATTTGGTACTGAGTTTCCTCCTCCGTTTTTAGTAACCAAATGAACCAGAAGCAGGACCAAACTGATAGTCAGCAGCATGAACAAAGATGGATTTGTGAATGAGAAAGAAAAGTTTCCAATATGAATATCCAGAAATGGGGGAATGGCAAATTGCTCCAGTGGGCTGTTCGGCGTAATCGTAATCAACACTTTTTGCATCCCTGTATTTCCTCCAAATGACAAAGGAAAGAGCCGGTTGGCTTGGTCCGACCAAGAAAGGCATGGGAGTTCCAGTGATCAAAGCACTCGCAAAGCATGTGAGCTGATTCAGACTCACTCTGATAGACTATCAGACAAGAAGGGAACTCATATTGATGGACAATTGTCATTGATCTTCATTCTTTTCACTAATGGCATACAATTTGTTGTATGGAAAATGGCATACAATTGCCATTGGGAGCACTAATGGCATTGTTTTGGTATGGTGAGTACTCATGTTGGTATAGTGAGTACTAATGGCATTTGTTTGTCAAGTGAGTACTAATGGCATACAATTGCAATTGGTCCTGTCCTTCCATAATTAGTCCTCACCTTTCTTGGTATGGTGAGTACTCATTGTTGATGGAAAATGGCATTTGTTTGTCAAGTGAGTACTAATGGCATTGGTTTGTCAAGTGAGTACTCACCATACCAAAACAATGCCATTAGTGCTCCCAATGGCAATTGTATGCCATTAGTGTCCATAATTGCAATGAGATGCCATTCATGCTGACCATACAACCAATTGTATGCCATTAGTGCTGACCATATCACAAATTGCAATGAGATGCCATTATCCATCAACCAATGCCATTAGTGTTTCATTGAAGATCAATGACAATTCCAATGACCATCCATTCCCTTCTTTCAGAAAGCACTCGCAACTTCAAATTGTTGAAGCTTATGAAGGTCACGTCAGAGCAAAGCCCTCTTTTGAAGAGGGCTTTGCTCTGACGTGACGTGACGTGATGGACACTCGCAAATTGCGTCAGGGCTTTGCGAGTGCTTTGCTCGTTGTATCGAGAGTAGACAGTAAACAACGAGCGTAGAGTGATCGTCTACACGAGCCTACAAGAGTCTACGAAACTCGCTGCTCTTAGGAAGCTCGCTTTCTAAGCCACTGCACTGGCGTAGTGGTCGGCATTCAACCCATCATGCCTGACGACTATCACAACAGAAGAAGCTTAAGACTAGAAACCCCCCTTCGAGTCTACTTTGCTTTGCCAGAAGCTTCGCTTACTCAAAGAGTCTCTCGGCATTCTAGAAGCTTCGCCAGAAGCGACTAGTATCTCGAATGCCTCCGTCCTATAGTTAGTCTAGTCTAGTAGAGTCTAGTATACCGAATGCCCATGTACTAGAGTAGAGTCTTTCCAATGCCTCCTTCCTTGCCGCCAACGCACACTAGACGGAGAGTAAGCAAGCTACCTTGCATTCTAGAAGCTTCGCTAAGCTTCGCTTCCCATCATGCCTCCTTGGTAGAAGTTCATGAAGCTGACCCTTCGGGTGTAGCTTCCGCGGCCAAGGAAGGAGGCCTTTTTTCTGGCGCGGAAGCTACCGCTTCTAGAATGAAAGCCGCCGCCACCCACCCACTTAGAGGGTGGGTGGGTAGGCGGCTACAACTAACGCAAGCCCCGGTCCTTTTTTAGCGCGAACCATAGTGTAAGCGTCACCGATCTGACTGCTATCGAATCAGCTCTTGGGAATCTCATTCATCACTCACGCAACCTTTCCTTTGGTAGCCTTTGGAAAAGTGACGGTGGCCAACGTGTTGTAGATTGACAAAGGCAGAGGTTGGCTTTGTCAACGACACAAGGAGTTTACAAAGGAGAACAGCCCCCCTTTATATAAAAAGGCGAAGGTCGCCTTTCTATGAAGGCGAGCAGCCCAGCCCGCCCTTCTTCACAAAAGGCGAACAGCCCCCCTCTTTCTTTCGGGAACTTTTGATCCATTTTCTAGTATTATTGATTCTTCTTCTTATCCTAGATCAGGGTCAGCGGTCTTTCCGCAATAGCAGCTTCGAGAAGCTAGGCGTCGGGTGCGCCTCCTGCCGTCGTTTCAGTGACTCATAGAACTTCGCTCAGACTGGTGTCGTAACCTCTCCCAGGACCGGAATGATTATCCCTGCCCGATGGGTCTACATTCATCCCTGAATGTCGTCGGGTACTGTTCACTTCCCCGCCATTCTTGTAACCGTCACCTGTCATCCGCGCAGGTGTGTCCGCACCCCCTGGAGTAGACGAGAAAGAAAGGATTTCTCGGAGCAACCCCCCAGGTTCCAGACCCAGGAGTGCACTTTCCCGTATGAGCATTCGGTACATGTATAAGTCCGTGGAAGAGTTACAAGGTCACCACTACGGAGGATCTCCCCCTAATCTTAGATAGGTCGTCTGAGGGTTCGCCGCGGTTCATTGCTGTGCTTACACACTAGGCTACCCTTCTCCGAAAGCTCCGCGGGACCACCTACCACAGGTCCTTCGGCCGGAGGGGTTGACTGCACAACGCCGGGACGCTGGCTCCTGCAGAGGGAAGCCCAACGAATGTCAGATGCAAAGCCCCGCACCTCATTAAGATCATATTGGCATACTCTCCCAAAAAAGAAAGAGCAGACCCCATTGAAGACGGGAGTGAGGTACAACAAGGCCATTTCCGTCCACCGCCCTTCTCACGGAGCCGTACGTGGACGTTACCGCTCATACAGCTCCCAGCCAGCAAGCTGTTAGCCTTCCTCTACAAGGAATGGAAGTGTGGATGAATCGACAATAGAGGAATTCGATTTTTCAGCAATAACATGAGAAGAGCATCCCTTTCAAAAAAACCTCAGGATCCCCCCACCTATCCTGCCACTTCAGCACCTTGTGCTCTTTGAGAAGTACGAGCCCTCTCAACGAATTGGATGGAGACTCCGAAAACAATGCCGTAGGCCGGATCAGGACGAGTATGTCCAGGATTCCCTGATTCATTCTCGTCCTGGAGCTTCTGCTCTCCTCTGGGGAGGGGTTTTAGAGAGAGAGGTGAGTAAAGTCAAGGGTAGCCCCCCGGTGGACCGATTCCTCGAAGTCGGAGGCATCTGATGACCCAAGGAGCTGCTCTCGATGTGAGATCGGCAGCTTTATCAAAGAAAGAAGAAGAGGATAAGCTTTCAAAAAGAAGACCGGACACAGAAGAAACAAGAAGAGAGGGCCTTTCAGGAAGGGGAGTACTGAGCAGCTTGAGACACTTCAGTAGCATAAGGAAGATCAGTCCTATGTTCGTTTTCGCCCTGCCCCGAGACGGAAAAAGATCTCTCTCAACCTTTGCTTTGAGAATTGGTTTGTGTTTTCTCTAGGCAAGCCGCTACATGTTCTCCCCTTGCCCTTGAACGATAGAAGAACTACTTCTCTTCTATTAGATAGCGGTCGATCGGTTCGCATCTATGGTCAATCAATAGGTCCGCGGATCGATTCTTCTATACGAAAAGCCATCTCATCTCGTAGCACCACCACGACACCGATTCTCGTTCTTATTCCGAGCCCCCCATGCCGTGACTTCTACTTCTAGTAGTGGAATGAGTGGAAAGATCTTTCTTTATATAAGTCCCTGTCCGATCCAACCAATTCGTATCGTATAAATCGAACGAGACTCTTTCGGGTATTCAACATCCGTCTCTCTCTGTCAATCCAAGAAAGGTATAGATAAGGAGGGCGCCTAGATGTTCGCTGAACAGCAAGCAAGTGATCAATCGCAAAGCGAAGCAACGTCATGTCACGTCACGAGCAAAGCCCTACGCTTTGCGAGTGCGTGCTTTGTGCAATTGAAAGGTCAAGGTCAGTGCACAACTATAGGCAGAGCCAAAGCGAAGCGAGTGTGCTTATGATTTGTGGAAACACTAATGGCATACAATTGCCATTGGGAGCACTAATGGCATTGTTTTGGTATGGTGAGTACTGATGACATACAAATGAGTCTTGACCGGAAAGTCCTGACCTGTTTGGTATGGACATACAAATGAGTCTTGTATGGTAAGGTGAGTCCTGACCTGTTTGGTATGGTGAGTACTGATGACATACAAATGAGTCTTGACCTTTCCAGACAGTCCTCACCTTTTAAGGAAAATCAGTCCTGATCTTTAAAGACAGTATTGACCTTTTTGGTAAGGTTAGTACTTATTTAAAGACAGTCTTAACCTTTTTGATAAGGTGAGTACTCATTGTTGATGGAAAATGGCATTTGTTTGTCAAGTGAGTACTAATGGCATTTTGTTGTCAAGTGAGTACTAATGGCATCTCATTTTTGGTCAAGTGAGTACTAATGGCATTTGTTTGTCAAGTGAGTACTAATGGCATACAATTGTCATGAGTCCTGACCTTTCAAAAGGGTCCTGTCCTTTTAAGAAGAAGAAGTTCTGATCTTTCAAGACAGTCTTGATCTTTTTGGTCAGGTTAGTCCTGACTTTGAAAGACAGTCTTGACCTTTTTGATAAGGTGAGTTCTGACTTTTCCTCAATCATTCTCATTAGTCCTGACCTTTCAGAGTCCTGACCTTTCAAAAGGGTCCTGTCCTTCCATAATCATTCCTCAATCATTCTCATTAGTCCTGACCTTTCAATAAAGTCCTGACCTTTTCCTTTCCATGAGCTAATGTCATTCAAAGTTGCGAGTGCTGATTCAGACTCACTCTGATAGACTATCAGACAAGAAGGGAACTCATATTGATGGACAATTGTCATTGATCTTCATTCTTTTCACTAATGGCATACAATTTGTTGTATGGAAAATGGCATACAATTGCCATTGGGAGCACTAATGGCATTGTTTTGGTATGGTGAGTACTCATGTTGGTATAGTGAGTACTAATGGCATTTGTTTGTACAGTGAGTACTAATGGCATTTGTTTGTACAGTGAGTACTAATGGCATACAATTGCAATGAGTCTTCATCTTTCAAGAAGAATCAGTCCTGACCTTTCAAGACAGTCTTAACCTTTCCATTTTTGGTCAGGTGAGTACTAATGGCATACAATTGCAATTGGTCCTGTCCTTCCATCAAAAGTCCTGACCTTTCAAGACAGTCTTGACCTTTTTGGTCAGGTTAGTCCTGACTGTGAAAGACAGTCTTGACCTTTTTGATAAGGTCAGTCCTGACTGTGAAAGACAGTCTTGACCAGAAGAATCAGTCCTGATCAGATAGTCTTGATCTTTTTGGTCAGGTTAGTCCTGACTTTGAAAGACAGTCTTGACCTTTTTGATAAGGTGAGTACTGATGACATACAAATGAGTCTTGATGGTCATTCCTCAATCATTCTCATTAGTCCTGACCTTTCAGAGTCTTGACCTTTCAAGAAGAATCAGTCCTGACCTTTCAAGACAGTCTTGACCTTTCCATTTTTGGTCAGGTGAGTACTAATGGCATACAATTGCAATTGGTCCTGTCCTTCCATCAAAAGTCCTGACCTTTCAAGACAGTCTTGACCTTTTTGGTCAGGTTAGTCCTGACTTTGAAAGACAGTCTTGACCTTTTTGATAAGGTCAGTCCTGACTGTGAAAGACAGTCTTGACCTTTTTGATAAGGTGAGTACTAATGGCATACAATTGCAATTGGTCCTGTCCTTCCATAATCAGTCCTGACCTTTCAAGAAGAATGAGTCCTGACCTTTCAAGACAGTCTTGACCTTTCCATTTTTGGTCAGGTGAGTACTAATGGCATACAATTGCAATTGGTCCTGTCCTTCCATCAAAAGTCCTGACCTTTCAAGACAGTCTTGATCTTTTTGGTAAGGTCAGTCCTGACTGTGAAAGACAGTCTTGACCAGAAGAATCAGTCCTGATCAGATAGTCTTGATCTTTTTGGTAAGGTTAGTCCTGACTTTGAAAGACAGTCTTGACCTTTTTGATAAGGTGAGTACTGATGACATACAAATGAGTCTTGTATGGTCAGGTGAGTACTAATGGCATACAATTGCAATTGGTCCTGTCCTTCCATAATCAGTCCTGACCTTTCAAGACAGTCTTGACCTTTCAAGAAGAATCAGTCCTGACCTTTCAAGACAGTCTTGACCTTTTTGGTCAGGTTAGTCCTGACTTTGAAAGACAGTCTTGACCTTTTTGATAAGGTCAGTCCTGACTTTGAAATACAGTATTGACCAGAAGAATCAGTCCTGATCAGATAGTCTTGATCTTTTTGGTAAGGTTAGTCCTGACTTTGAAAGACAGTCTTGACCTTTTTGATAAGGTGAGTACTGATGACATACAAATGAGTCTTGATGGTCATTCCTCAATCATTCTCATTAGTCCTGACCTTTCAGAGTCTTGACCTTTCAATCAAGTCCTCACCTTTCTTGGTATGGTGAGTACTCATTGTTGATGGAAAATGGCATTTGTTTGTCAAGTGAGTACTAATGGCATTTTGTTGTCAAGTGAGTACTAATGGCATTTTGTTGTCAAGTGAGTACTAATGGCATTTGTTTGTCAAGTGAGTACTAATGGCATACAATTGTCATGAGTCCTGACCTTTCAAAAGGGTCCTGTCCTTTTAAGAAGAAGAAGTTCTGATCTTTCAAGACAGTCTTGATCTTTTTGGTAAGGTTAGTCCTGACTGTGAAAGACAGTCTTGACCTTTTTGAGAAGGTGAGTTCTGACTTTTCCTCAATCATTCTCAT
>prolog/000331570/0_7331
ATTGCGCACTTCGGTTTGAATCAGAATCGAGCATCTCTAGTTTCGAAATCTAGTCTCGGCATCAATCCCAGTCCTTAGTCAAAGCCCTTCAAGCTCAAATCCCAAAAAAAGCTCTAGTCCTAGAAAAAGACTTCAAAGAAGTAGCTCGTGGAACTGAGTTCCGCTAACTGCTTCTTGCTAACAAAGCTGTCAAATTCAATGAATGTGTTTGCGTTCTCTCTTCTTAGTCTACGATTATCCCTGCTCTTCCTCAGATGTGGATATCTTGACCTGGTCGAAAGTAGAAAGTGTGTGACGGTCATCTCTTCAAGAAATAGCAGTTGATTCTCAGAGACCGTATTCAAGAGTTGCCAAAGAGGCCTTCCTCACAGCGCATTCTGTGCATTGATTCTAGCACACCGGATGAATGTAGCTGATTTCGATTGAAAATAAGAGGCAAGAGCTTCTATTTCACCAACTGCGTCTACGCATTCACAACAAGGACCGGGTAGACATGAAGTCAAGTCAGAGCCCCCACGACAATTTATCATTGCCTCATCACCAACTACGTACTCCCATACCGGTCACACCAGTCAAGTCAGAAGGTCAGGCAGATTCTAAAGCTGCTGATTCTAGCACACCGGAAACCCTCACAGTCAGAGTGGATAGGCTGACATCGGTGAATTTCACACTTTCCTATTTTCGATGCAGCGGGAACGCTCACTCTAACAACGGCACCAACGGATACTGTCAACAGCAAATTCAGTGCTAATCCAGAACTTGCGGTTAGTGATTCAATTGCCAGGCCTCTACCACAGGTTATCAGACCCGGATCTCTCAACGCAGACGCTCTTGGCATAGAAGCTGTCTGTATTTCCGCTCTTTGTCTGACCGGTGCTTGAGCCATATCTTTTGTTTGCCTTTGCCTACCTGCTGTTGGTGTAAGCGTCACCGATCTGACTGCTATCGAATCAGCTCTTTGGGAATATCATGAATAAAGAAGAATGAAGCCAATGCTGGTGGTTCAGGAACAGAAGAGGTTGTTCAAAAAAAAGGGATTGACCTCAGGCAAGGTTGACTGATCCTGGATGAAGTGTCTCAGGAAGAGAATACGCTGTTTGAGTCAGAGGAAGTGGTGCTGCTTGAAAGACAGAAGGCAGTGAGCGAGCCGTAGGCGAGCGGATGAGGACAGATCAGTAGTTTTCCCCATGCTTTTGTTGGTAAACAAACCACAGTGAACTTATGACTACTCGTACAGGAATTCTTTCTGGAGGGAATTTTTCTTATTCAGATATATCATGATCCCGCCCCGCCGAATTTTCTTTTTTTGATGAGACAGTTTGAATTCCAGTGAGACATCTCTGTCAAGCAATACGTCCGTCACTTCATCTCAAAATTCAGTCGAACAGTCCACCACCACTATTGAGGATTATACTTATAGTAGTGAATCCTCATCTAGTCTTCGGGAACTTTTGATCCATTTTCTAGTATTATGGATTTTGCTTCTGATCCTAGTCTGATTTCTTCTGCTTATTATGGCATTTTTGAAGATCACCCTGGACTGAATCCTTTCAGTGAGCGGGTCGTCGAGATGCAATGCTTCATTCGCGAGAAATTGGAAGAATTAGTGAATGCGGCGGGTATCAGATCGGTTTCAGGATCCCGAGGATATGCTAGCTGCGGCCGAATATTTACATGGCGAAAGCCAGGATTTGGGTTTCTTGAAAGTCTTGTCAATGATTTAGAAACAGCGGGGATCGGAAGTGAGGCCTTTCAGTATGCCGTTCCACCGATCTCCAGCCCACTGGAGCAATTTGCCATTCCCCCATTTCTGGATATTCATATTGGAAACTTTTCTCTTTCTCATTCACAAATCCATCTTTGTTCATGCTGCTGACTATCAGTTTGTCCTGCTTCTGGTTCATTTGGTTACTAAAAACGGAGGAGGAAACTCAGTACCAAATGCTTGGCAATCCTTGGTAGAGCTGATTCATGATTTCGTGCCGAACCCGGTGAACGAACAAATAGGTGGTCTTTCCGGAAATGTTCAACAAAAGTTTTTCCCTCGCATCTCGGTCACTTTTACTTTTTCGTTATTTCGTAATCCCCAGGGTATGATACCTTATAGCTTCACAGTGACAAGTCATTTTATCATTACTTTGGGTCCCTCATTTCCTCTTTTTATTGGCATTACTATAGTGGGATTTCAAAGAAATGGGCTTCATTTTTTAAGCTTCTCATTACCCGCAGGAGTCCCACTGCCGTTAGCACCTTTCTTAGTACTCCTTGAGCCAATCCCTCATTGTTTTCGCGCATTAAGCTCAGGAATACGTTTATTTGCTAATATGATGGCCGGTCATAGTTCAGTCAAGATTTTAAGTGGTCCGCTTGGACTATGCTATGTATGAATAATCTCTTCTATTTCATAGGAGATCTTGGTCCTTTATTTATAGTTCTTGCATTAACCGGTCCGGAATTAGGTGTAGCTATATCACAAGCTCATGTTTCTACGATCTCAATCTGTATTTACTTGAATGATGCTACAAATCTCCATCAAAGAATAGATGAATTGAATGATTTGTTTATAATTGAACAAAACACAAAAAAATCTGTTTTGATTTGATTGATGGGACACTATTGGCAGGGCAGAAAAAAAGGCCCTAAGATGGTTTGATCCTTCCCCCTCCGTCATTTTGTCGGAGGTTCCCGCTTCTCATCCCACGCACGGGGGTTCTTCCATCAATCAAGCTCAGTCTCCCCGTCTCTTCAGCAACAACCAATCCCTGGTCTCTTCGCAACAAGTCCTCTCCCCTTTCCCGGAACAAAGGGTCTCTTGGGCGGGCAGGATGGCGCCTAGACTCGGTCAATTGAGTCCACTGCGGGGACTGGCACTGGATCCGGCCGCAGGTGGATTTGCTATTGGTGGCACACGGTCCCTGGATATGGAACTGGTCAGGGAACGAATGGGCGGGGAGGCAGGACCCTTCGAATGTACTGGAATGGATCTGTCTCTCTAACGGGACTGGAGAAGGATATGCTGGGTCATCAACCGGGACTGGAACGGGCGGAGCAGGATCTCCGTTGGATTGATTGGGCCCCCAACAGGAATGTGGTCGTCTAGGTCGTACCTGCGGAAAGAGACGGTGGACCCCTAACCATCGATTGGACCGAAACCAATCGAAGCCATGCGATCGATCGAGCTACCCACATCCACTTTGACTCAACTCAATTGGAACGTACCAATTCCTACAATCCATAGGACTCCGGTCCGACCGGCCAGAAACTAGCCACTCTTTCTATCCTCTGGCTCCGACCATTTTGCCTACATATCCCCGGGTCTACGTGGATCGGAACTGTATGAAGTGGTGGACCGGGAAAAAGACCCTGCTAGTTCGAACCAGAGCTTGACACGTATTGGGCTAGTCTCGCCGCACCCGGCTTGTTGTTACGGGGGGTCGCGAAGCTTTGGAAAAAGACAAAATGGAAAAGCCCAGAAGCACCAACCAAGGTTTTTGGGATCCAACCGAGCATGAGTGGGGAACTTCACTGAACTCACTATAGATCTTCCTTCCGCTCCGACCCCTTCCATCCTTCCTTCCGAAGGAACGAACGCAGGTTCTCTTGCTTTTTGGGTCAGGCCAAAGCCGCTGTCGCTGTCTCCGGAGTGATGGTCCCAGCTCCCAGCATCGCGTATTCATTCCATTCTATCAATAGAAGGGCCTTCCATCTGACCTTTTTGGATCCTGACTTTTCCATAATGAGTCCTGACCTTTCAAGATAGTCATTGACCCCAAACGCAGTGGTTTGATCGCAAAATGCGTGTGGCAGGTTGCTCGCTTGGCTCACGAAGCCGTTCGAGGTGGAGTGGAGCGGGGCGCTTGAAAGAATCCGTCGATTTCCATATGGAGCGTCCATTAGACGGAGGGACCGGATTCGGGGAATCGAGCAGCAAGCAAGCTCTCAAAAACGTGGCTTGGCATTGTGTTCGGAAGCATTAGTACCTCGTATGCCCGTGATAGTGGTGTCCCTCTCTGCGGTTCGGCTCTTTCGAAACGAGGAGTTCCTTGCGGCATAGACATACTCCCAGATGGCATATGGCGTGACCGCCTGTGGGGCCATTCGGCACAACGGAGAGTGATGTCTCGAGGACCCTTCCAGAAAACTGGTATTATCAAGGCCATTCTTCTCCCATTGCTTCCGCTGCTGCCTCTCGGTGAGCATAATCATGGAAATCAGACTCGTCCGGTCTTTCTATTCGACTTGTGCCCGATCATTGCTTCAGAGACGATTCAACAACAGATCTGGCTCCGCGGATCTAGCTGGTGTGAGGATGGAAATATACAGGAGTTGGTAGGGGTGGGTGCACCCCCATCAATCAGACCTCCGCGGCCTCCCCATCTTGATCTATTCCCGTCCCGCCTCCCATATTCACGGGGGCAAGGTCAAGCTCTACGTAACACCCCTATCCGTCCCTTCTTGATGAGTAGCGGATCAATTACTGACCACTAGCCGGCCTCCTTTTTCCTCTCATTAGAAGAAGGATCTATTGACTTGTTTATTGATCTTCTTTCCATAAGAAAAGAAAAACCGACCATCTTCATTCCACCTATCTTCATCCAATCCCACTAGTTCCGGAGGGTCCCAATCCCTTCCTCATCCCCCGGCCGGGGACAGACATTGGAACATCCACACCCACCATTACCATTCAGAGTACCGCTCGTGCACCCAGCTAATCATACGGAACCCTTCCCTCATCTCTTCGGACGGACCGAGAAAGAACTAGGCTGGACATTTCCAGATGCCCTGGCTCGAACAAAGACGACCTAGGAAGATCGACCGCCTACCTTCGAGCTAGCGACAAACTATGGAAACGGATTTGCTTGCTCGCTCGTTGGTTTCCCTTCCAGAACCATTGATTCATTGCATTTCTCCACTGTCCTCGCTCTTGACCTTCAACACGTCTTGAATGATAGACTGTTGACGGTGGGGAATGGGACCGGCGAGTCAACCTTCCGGTTTCCGTTTCCCTCACACGAGGTGGCCTACCTCGTCTCATTCCTGCCTTGAATCTAAAATGAAGAGGACGTTTGATCGTAGTAGTTCAGTTAAGCAGGCTTATCAGCCTGAGAAATCCACTTGTTAGTCTATTGTTGAAGAGATGGTATATTCGTGTGGCGCATCGGTCATTCAATTCACAACCGAGGCACCGAGCTGTTCGAGAGGTATGTTCCCCCGCCATCCCCAGTTTCTGGGGGTTCAGTGGAATTGGTCTTCCGTCCCAAATTCTGGCAGAAAGAAAGGGGCATAGAAAAGGGGCCAGAGAAATCTCTGCAAACAAAAAAGCGCTTTGTACAGGGAGCGAACCTTGTTCGCGTTTGAACCTGGGCAAGACGCCAGCGCTCGCCAAGACATGGAGGACTTCCTTCGGTATGCTTTTGATCTCCCTTATACGAGTGAAGACATCCCTGTCTCGGTGGGCCGCTTGGCCGTCAGGTATAGGGCAGCAGAAAACGTCGTGTATTTGCCATTGGCCTACGTTGTTCTGCAATGTTTTGAAGGCCAACCCATTCCTTAAAGAAAGTCCTCTCTGATTGGTATGGTACATACGACCAATTGCGCCCACTCAAGTGGGTGCGCGGTATTGATTGCCTTTCTAGCCTTCGGCCTCAAGTCAGCAACGGACAAATTTCCTGGAGTGACTCTCTATGCCGTCGTTCTTTGCTGTTTTGGCCCGGGTGTACGCAGGTCTCATTGTCTTTCCACTCCATAGTGCGTTGCGTCAAAAGTTCCAAAGAACCGTCGGCCAACCGTTGGGTTTTCTAAGCTCTTGGCCTCTCTTTACCCTGACGACCCACTATCTGGCTGGTGCGGTTAGCGGCGGAATTCAAGCCTATGCTATGAAGGGTGATGATATTGTCATCGGGGATAGTAGGGTGGCTGAAGAAGACAGGCATTTCAAGAACCGGTTGCTTTTATGAAATAGAAGATCTGATTCATACATAGCATAGTCCAAGCGGACCCACTGAAAAAGCTCAACGTTTGATCATTCGGAAGGGATCCCTCTTTCTGCACGGATGTGTAATGCGCTTAGCTTTGGCTGTCATCGCTCTGCTTCAGCGCAGGGTGGAGGATGACCTTTCGGTTGCGCAAAAATGGGTCATTGAGACCGTCATTGGTTCCGCTTATGGAAGACTCCTATGAAATAGAAGATCTGATTCATACATAGCATAGTCCAAGCGGACCCACTGAACAACTCTGAGTGGCCCTTTTCGTGTGTGGTTCCCTGATAGGGGAGTCTTGACCAACAGGAAACAATCCCCGTTCTCGAGGATTGGGAACATTCAGAGACGTACGCGATGCTATCTGAGGCTACTATGTGGAAAGGTTGGTGAAAAGTCTCTCAGTTGGTTAGAGTGTTCCATATGGATCTTTCAACACTACTTTCCGTCCTTTTGGACTCACCTCTGGTACCTACGAAAGACAAAAGACCGCTGTACATCAGAGGGGGTCTCCTGTTTCGTGTTTATGACAGGTTGAGGTCTGTCTCTCCTCCTTTACCGGTGGATTCTGGTTCGTCCAATAGGTTCCTTTATGTTCTTTCTTCTTCGGGGGAGGCATACTTGATCTTTCTGACCAAGGAATCAGACGTGCACCTGGGCGCTGTTGCTCAAGTCCATAAAAAAGGGTGCCGTGAGTAGGTTCTGTACTGGTCTTGCAAACCAGTGCAGAACGACCCCGAGTTGTAGTGAGCTTCTTGTCCTCTTTTTTCGAGTGGAGGAGCGAGCTCTAGTTCCTTGTCTGACTCCTCTATAGTTTCACTGCTATACCATGTAGCTTGCTTCTCTGAGACGGAGAGCAAGGACTTCCTATTGGGAGAAGGCGATCGACTAGCTTTGCCTGCTTTGTTTTTCTTCCTTTGAACCACAGCGGGGAAGTTCATCCGCAACCCGACTAGACAAGTGACGCCTTCGTAACTTGACTCCACAGGGCGACGGTTGTCTTTTCTACCGCCTTTCCCCTGTAGTCAAGCATAGTCAGATGGAACTTGACGGCCTAACGACGAAAAGATCGATCCATGCATATATCTTATATATAGCAGGAGACAGGGGTCCGTCAGAGGCATAGGCATCGTCATAGGCTTCATAGTGGCGAGGCGAAGGTCAAGCCCACAGGGGTTTCGGTTGATCCAGTAGCAGATTTCCGGAAACATATCTTCTTCTCGTAGCAGCTAGACGCCAGCAAGAGAACTTGCATTGAAAGAAGTAGTTTATATCCGATTGAGGCACACGTTGAAGAACCAGCAAGAGCTTCCGTGGCTCCGAAAGCAAATCCAATTGCGAGTTCATTCAAGC
>prolog/000335218/0_7182
GCCATTCGAAGGGAAGGGCTCAACTTATTCACTATTGCTTTCCTTGCAGCGGACCAAGAATCTCCGTCTTAGGTGGCCTCTGTCCTCCTATATCCGGAATTGGGCGGATCCCTGCCCCAACGGAAGACTCCATTAATGAACTTCTGATTGAAGGGGCCCTAGTGGTTTTCCCCTTCTTTTCTTCAAAACAAGTTCCCTTTTTCCCCCTCCATCCTTTTCTATCCTATTCTCCTTAGAGCTTTCGAGAACGGATCTTTATTCGCTTCAATCTATTCGTTCATCTGCCTTAGCGGAAAGCGAGCTATCCAATCCTATCCAACAAGAAGAGAATAACCAAGACCAACAGGAATGACCTGTCCTTCCTTCCCGAAATCGATGAAGCTTTTCTTGCTACTGCTTCGCTGGACTGATAGCGCACTGAACCGTACCGTAGTATGAGGAAAAGGATGCACTTTTTCATCTTTCCCATGACTGATCCTTTCCGCCTTTGATGGTTAGTCAGCTTTCACAGCGTTGTCTAGAAGGATTCTTTCAATGAATGAGGCTCAAGAGTAGGGAAGGTGATGACAGAGTATCTGGGGAGTGGATCTTGAAACCGGCTTTCTTTCTCGAATGTTGGTTCCGGTCTACCCGCACCGCCCAATCCTGAGATGTCAGCGCCCAATACCTGACTAATGTCATGCTTGATCTCTCTCATTCGTTTCAGTAGCGGGATCAGAGCTCGGCTGTCGACGATTCCCTAGCTGCAACCTCTCTCGACGGAAGGAACGGGGGGCTCTACGCGGAAGACTTTCTTGCCCAATCCCTCCCTTAGCTAGCATCTGTCTGCACAGCCCAAGCCCCGGAGCCCCGGTGGGGCGTAGAAAGTCAGGGCGGAAGACGGGAGGAGCGGGATAGGCATCTGACCAAGGCCAGTTCCATACCCAGTTCCATATCCCGAAAGATGATCCGTTTCCCAGTCTCATGGGGGAAAAGGGCACAGAGGCAGAGGTTGAGAAGGTGGCAGAGAAAGCAGGAGCGTAGGCAGCTGAGTGAGTTTACTCACTTCTAGCAAGCAGATCCATTCATGGCCAGGCGCGGATACGAATGGCTTCGGAGACCACTAGAGCCAGCGGATTCCGTGCTTCCTCTTTCTTCCCAATCCCTAGCCCACAGATTCTCCACCGCCGGAACTTGATAGTCTCGCTACGCCTAGTTGGCGCGCTCCACGGCCCAAGTCTCGTGAAGGCACTATGGAACTATGGAAAACTAGATCAATCAGATCAAGTTTGCGTATCTACCGGCTGCTGCTCTCTCCGCTCCGGGTGCTGCTGCTCGGTGCATCTCGAACGCTTGAATGAACTCGCAATTGGATTTGCTTTCGGAGCCACGGAAGCTCTTGCTGGTTCTTCAACGTGTGCCTCAATCGGATAAAACTACTTCTTTCAATGCAAGTTCTCTTGCTGGCGTCTAGCTGCTACGAGAAGAAGATATGTTTCCGGAGAAATCTGCTACTGGATCAACGCGAAACCCTGTGGGCTTGACCTTCGCCTCGCCACTATGAAGCCTAATGACGATGCCTATGCCTCTGACGGACCCCTGTCTCCTGCTATATATAGATATATGCATGGATCGATCTTTTTCGTCGTTAGGCCGTCAAGTTCCATCTGACTATGCTTGACTACAGGGGAAAGGCGGGTAGAAAAGACAACCGTCGCCCTGTGGAGTCAAGTTACGAAGGCGTCACTTGTCTAGTCGGGTTGCGGATGAACTTCCCCGCTGTGGTTCAAAGGAAGAAAAACAAAGCAGCAAAGCTAGTCGATCGCCTTCTCCCAATAGGAAGTCCTTGCTCTCCGTCTCAGAGAAGCAAGCTACATGGTATAGCAGTGAAACTATAGAGGGAGTCAGACAAGGAACTAGAGCTCGCTCCTCCACTCGAAAAAAGAGGACAAGAAGCTCACTACAACTCGGGGTCGTTCTGCACTGGTTTGCAAGACCAGTACAGAACCTACTCACGGCACCCTTTTTTATGGACTTGAGCAACAGCGCCCAGGTGCACGTCTGATTCCTTGGTCAGAAAGATCAAGTATGCCTCCCCCGAAGAGAAAGAACATAAAGGAACCTATTGGACGAACCAGAATCCACCGGTAAAGGAGGAGAGACAGACCTCAACCTGTCATAAACACGAAAACAGGAGACCCTGATGTATGGCAGCGGTCTTTTGTCTTTCGTAGGTACCAGAGGTGAGTCCAAAAGACGGAAAGTAGTGTTGAAAGATCCATATGGAACACTCTAACCAACTGAGAGACTTTTCACCAACCTTTCCACATAGTAGCCTCAGATAGCATCGCGTACGTCTCTGAATGTTCCCAATCCTCGAGAACGGGGATTGTTTCCTGTTGGTCAAGACTCCCCTATCAGGGAACCACACACGAAAAGGGCCACTCAGAGTTGTTCAGTGGGTCCGCTTGGACTATGCTATGTATGAATCAGATCTTCTATTTCATAGGAGTCTTCCATAAGCGGAACCAATGACGGTCTCAATGACCCATTTTTGCGCAACCGAAAGGTCATCCTCCACCCTGCGCTGAAGCAGAGCGATGACAGCCAAAGCTAAGCGCATTACACATCCGTGCAGAAAGAGGGGATCCCTTCCGAATGATCAAACGTGAGCGTTTTGTGTGTCTTTTTCAGTGGGTCCGCTTGGACTATGCTATGTATGAATCAGATCTTCTATTTCATAAAAGCAACCGGTTCTTGAAATGCCTGTCTTCTTCAGCCACCCTACTATCCCGATGACAATATCATCACCTTCATAGCATAGGCTTGAATTCCGCCGCTAACCGCACCAGCCAGATAGTGGGTCGTCAGGGTAAAGAGAGGCCAAGAGCTAGAAAACCCAACGGTTGGCCGACGGTTCTTTGGAACTTTTGACGCAACGCACTATGGAGTGGAAAGACAATGAGACTGCGTACACCCGGGCCAAAACAGCAAAAGAACGACGGCATAGAGAGTCACTCCAGGAAATTTGTCCGTTGCTGACTTGAGGCCGAAGGCTAGAAAGGCAATCAATACCGCGCACCCACTTGAGTGGGCGCAATTGGTCGTATGTACCATACCAATCAGAGAGGACTTTTTTAAGGAATGGGTTGGCCTTCAAAGACATTGCAGAACAACGTAGGCCAATGGCAAATACACGACGTTTTCTGCTGCCCTATACCTGACGGCCAAGCGGCCCACCGAGACAGGGATGTCTTCACTCGTATAAGGGAGATCAAAAGCATACCGAAGGAAGTCCTCCATGTCTTGGCGAGCGCTGGCGTCTTGCCCAGGTTCAAACGCGAACAAGGTTCGCTCCCTGTACAAAGCGCTTTTTTGTTTGCAGAGATTTCTTGGCCCCTTTTCTATGCCCCTTTCTTTCTGCCAGAATTTGGGACGGAAGACCAATTCCACTGAACCCCCAGAAACTGGGGATGGCGCGGGGAACATACCTCTCGAACAGCTCGGTGCCTCGGTTGTGAATTGAATGACCGATGCGCCACACGAATATACCATCTCTTCAACAATAGACTAACAAGTGGATTTCTCAGGCTGATAAGCCTGCTTAACTGAACTACTACGATCAAACGTCCTCTTCATTTTAGATTCAAGGCAGGAATGAGACGAGGTAGGCCACCTCGTGTGAGGGAAACGGAAACCGGAAGGTTGACTCGCCGGTCCCATTCCCCACCGTCAACAGTCTATCATTCAAGACGTGTTGAAGGTCAAGAGCGAGGACAGTGGAGAAATGCAATGAATCAATGGTTCTGGAAGGGAAACCAACGAGCGAGCAAGCAAATCCGTTTCCATAGTTTGTCGCTAGCTCGAAGGTAGGCGGTCGATCTTCCTAGGTCGTCTTTGTTCGAGCCAGGGCATCTGGAAATGTCCAGCCTAGTTCTTTCTCGTCCGTCCGAAGAGATGAGGGAAGGGTTCCGTATGATTAGCTGGGTGCACGAGCGGTACTCTGAATGGTAATGGTGGGTGTGGATGTTCCAATGTCTGTCCCCCGGCCGGGGGATGAGGAAGGGATTGGGACCCTCCGGAACTAGTGGGATTGGATGAAGATAGGTGGAATGAAGATGGTCGGTTTTTCTTTTCTTATGGAAAGAAGATCAATAAACAAGTCAATAGATCCTTCTTCTAATGAGAGGAAAAAGGAGGCCGGCTAGTGGTCAGTAATTGATCCGCTACTCATCAAGAAGGGACGGATAGGGGTGTTACGTAGAGCTTGACCTTGCCCCCGTGAATATGGGAGGCGGGACGGGAATAGATCAAGATGGGGAGGCCGCGGAGGTCTGATTGATGGGGGGTGCACCCACCCCTACCAACTCCTGTATATTTCCATCCTCACACCAGCTAGATCCGCGGAGCCAGATCTGTTGTTGAATCGTCTCTGAAGCAATGATCGGGCACAAGTCGAATAGAAAGACCGGACGAGTCTGATTTCCATGATTATGCTCACCGAGAGGCAGCAGCGGAAGCAATGGGAGAAGAATGGCCTTGATAATACCAGTTTTCTGGAAGGGTCCTCGAGACATCACTCTCCGTTGTGCCGAATGGCCCACAGGCGGTCACGCCATATGCCATCTGGGAGTATGTCTATGCCGCAAGGAACTCCTCGTTTCGAAAGAGCCGAACCGCAGAGAGGGACACCACTATCACGTGGGCATACGAGGTACTAATGCTTCCGAACACAATGCCAAGCCACGTTTTTGAGAGCTTGCTTGCTGCTCGATTCCCCGAATCCGGTCCCTCCGTCTAATGGACGCTCCATATGGAAATCGACGGATTCTTTCAAGCGCCCCGCTCCACTCCACCTCGAACGGCTTCGTGAGCCAAGCGAGCAACCTGCCACACGCATTTTGCGATCAAACCACTGCGTTTGGGGTCAATGACTATCTTGAAAGGTCAGGACTCATTATGGAAAAGTCAGGATCCAAAAAGGTCAGATGGAAGGCCCTTCTATTGATAGAATGGAATGAATACGCGATGCTGGGAGCTGGGACCATCACTCCGGAGACAGCGACAGCGGCTTTGGCCTGACCCAAAAAGCAAGAGAACCTGCGTTCGTTCCTTCGGAAGGAAGGATGGAAGGGGTCGGAGCGGAAGGAAGATCTATAGTGAGTTCAGTGAAGTTCCCCACTCATGCTCGGTTGGATCCCAAAAACCTTGGTTGGTGCTTCTGGGCTTTTCCATTTTGTCTTTTTCCAAAGCTTCGCGACCCCCGTAACAACAAGCCGGGTGCGGCGAGACTAGCCCAATACGTGTCAAGCTCTGGTTCGAACTAGCAGGGTCTTTTTCCCGGTCCACCACTTCATACAGTTCGATCCACGTAGACCCGGGGATATGTAGGCAAAATGGTCGGAGCCAGAGGATAGAAAGAGTGGCTAGTTTCTGGCCGGTCGGACCGGAGTCCTATGGATTGTAGGAATTGGTACGTTCCAATTGAGTTGAGTCAAAGTGGATGTGGGTAGCTCGATCGATCGCATGGCTTCGATTGGTTTCGGTCCAATCGATGGTTAGGGGTCCACCGTCTCTTTCCGCAGGTACGACCTAGACGACCACATTCCTGTTGGGGGCCCAATCAATCCAACGGAGATCCTGCTCCGCCCGTTCCAGTCCCGGTTGATGACCAGCATATCCTTCTCCAGTCCGTTAGAGAGACAGATCCATTCCAGTACATTCGAAGGGTCCTGCCTCCCGCGCCCATTCGTTCCCTGACCAGTTCCATATCCAGGGACCGTGTGCCACCAATAGCAAATCCACCTGCGGCCGGATCCAGTGCAGTCCCCGCAGTGGACTCAATTGACCGAGTCTAGGCGCCATCCTGCCCGCCCAAGAGACCCTTTGTTCCGGGAAAGGGGAGAGGACTTGTTGCGAAGAGACCAGGGATTGGTTGTTGCTGAAGAGACGGGGAGACTGAGCTTGATTGATGGAAGAACCCCGTGCGTGGGATGAGAAGCGGGAACCTCCGACAAAATGACCGGAGGGGAAGGATCAAACCATCTTAGGGCCTTTTTTTCTGCCCTGCCAATAGTGTCCCATCAATCAAATCAAAACAGATTTTTTTGTGTTTTTGTTCAATTATAAACAAATCATTCAATTCATCTATTCTTTGATGGAGATTTGTAGCATCATTCAAGTAAATACAGATTGAGATCGTAGAAACATGAGCTTGTGATATAGCTACACCTAATTCCGGACCGGTTAATGCAAGAACTATAAATAAAGGACCAAGATCTCCTATGAAATAGAAGAGATTATTCATACATAGCATAGTCCAAGCGGACCCACTTAAAATCTTGACTGAACTATGACCGGCCATCATATTAGCAAATAAACGTATTCCTGAGCTTAATGCGCGAAAACAATGAGGGATTGGCTCAAGGAGTACTAAGAAAGGTGCTAACGGCAGTGGGACTCCTGCGGGTAATGAGAAGCTTAAAAAATGAAGCCCATTTCTTTGAAATCCCACTATAGTAATGCCAATAAAAAGAGGAAATGAGGGACCCAAAGTAATGATAAAATGACTTGTCACTGTGAAGCTATAAGGTATCATACCCTGGGGATTACGAAATAACGAAAAAGTAAAAGTGACCGAGATGCGAGGGAAAAACTTTTGTTGAACATTTCGGAAAGACCACCTATTTGTTCGTTCACCGGGTTCGGCACGAAATCATGAATCAGCTCTACCAAGGATTGCCAAGCATTTGGTACTGAGTTTCCTCCTCCGTTTTTAGTAACCAAATGAACCAGAAGCAGGACCAAACTGATAGTCAGCAGCATGAACAAAGATGGATTTGTGAATGAGAAAGAAAAGTTTCCAATATGAATATCCAGAAATGGGGGAATGGCAAATTGCTCCAGTGGGCTGGAGATCGGTGGAACGGCATACTGAAAGGCCTCACTTCCGATCCCCGCTGTTTCTAAATCATTGACAAGACTTTCAAGAAAACCCAAATCCTGGCTTCGCCATGTAAATATTCGGCCGCAGCTAGCATATCCTCGGGATCCTGAAACCGATCTTGATACCCCGCCGCATTCACTAATTCTTCCAATTTCTCGCGAATGAAGCATTGCATCTCGACGACCCGCTCACAAAGGATTCAGTCAGGGTGATCTTCAAAAATGCCATAATAAGCAGAAGAAATCAGACTAGGATCA
>prolog/000341901/0_5261
TTCAAAGTCAAGGTCAGCGTACATGTCATTCAAAGTTGCGAGTGTCAATCTGATTGCTTTGCTCGTGACATTGGAAAGCCAAAGTGAAGCGAGTGTGCTTATGATTTGTGGAAACACTAATGGCATACAATTGCCATTGGGGCACTAATGGCAATTGTATGCCTTCCATAATTGCAATTAGATGCCATTCATGCTGACCATCAACAAATTTGGATGGATTTTGGTATGGTCAGCACTAATGACATACAATTCTCATTAGTCCTGACCTTTCCATAAGGTCACTGATTCAGGTCAGACAAATCCTGACAAGTGCTGACCATATCACAAATTGCAATGAGATGCCATTATCCATCAACCAATTTGGATGGATTTTGGTATGGCTAATGACATTTGTTTGTACAGTGAGTACTAATGGCATATGGAAAGTACTAATGGCATTTGTTTGCACAGTGAGTACTAATGGCATATGGAAAGTACTAATGGCATTTTGTTGTCAAGTGAGAGACATACAATTTGTTGTCAAGTGAGTACTAATGGCATTTGTTTGTCAAGTGAGTACTAATGGCATTTGTTTGTCAAGTGAGTACTAATGGCATACAATTGTCATGAGTCCTGACCTTTCAAAAGGGTCCTGTCCTTTTAAGAAGAAGAAGTTCTGATCTTTCAAGACAGTCTTGATCTTTTTGGTAAGGTTAGTCCTGACTTTGAAAGACAGTCTTGACCTTTTTGATAAGGTGAGTTCTGACTTTTCCTCAATCATTCTCATTAGTCCTGACCTTTCAGAGTCCTGACCTTTCAAAAGAGTCCTGACCTTTCAAGACAGTCTTGACCTTTCAAAAGAGTCCTGACCTTCCTGACTTTTCCATAATGAGTCCTGACCTTTCAAGAAGAATCAGTCCTGACCTTTCAAGACAGTCTTGACCTTTCCATTTTTGGTCAGGTGAGTACTAATGGCATACAATTGCAATTGGTCCTGTCCTTCCATCAAAAGTCCTGACCTTTCAAGACAGTCTTGACCTTTTTGGTAAGGTTAGTCCTGACTTTGAAAGACAGTCTTGACCTTTTTGATAAGGTCAGTCCTGACTGTGAAATACAGTATTGACCAGAAGAATCAGTCCTGATCTTTCAAGATAGTCTTGATCTTTTTGGTAAGGTTAGTCCTGACTTTGAAAGACAGTCTTGACCTTTTTGATAAGGTGAGTACTGATGACATACAAATGAGTCTTGACCTTCCTGACTTTTCCATAATGAGTCCTGACCTTTCAAGAAGAATCAGTCCTGACCTTTCAAGACAGTCTTGACCTTTCCAGAAGAATCAGTCCTGACCTTTCAAGACAGTCTTGACCTTTTTGGTAAGGTCAGTCCTGACCTTGAAATACAGTATTGACCAGAAGAATCAGTCCTGATCTTTCAAGATAGTCTTGATCTTTCAAAAAAGGTCAGTACTGATTTCAAGACAGTCTTGACCTTTCAAGAAAAATCAGTCCTGACCTTTCAAGACAGTCTTGACCTTTCAAGAAGAATCAGTCCTGACCTTTCAAGACAGTCTTGACCTTTTTGGTAAGGTTAGTCCTGACTTTGAAAGACAGTCTTGACCTTTTTGATAAGGTCAGTCCTGACTGTGAAAGACAGTCTTGACCTTTTTGATAAGGTGAGTACTGATGACATACAAATGAGTCTTGATGGTCATTCCTCAATCATTCTCATTAGTCCTGACCTTTCAGAGTCTTGACCTTTCCAGAAGAATCAGTCCTGACCTTTCAAGACAGTCTTGACCTTTCCAGAAGAATCAGTCCTGACCTTTCAAGACAGTCTTGACCTTTTTGGTAAGGTTAGTCCTGACTTTGAAAGACAGTCTTGACCTTTTTGATAAGGTCAGTCCTGACTGTGAAATACAGTCTTGACCTTTTTGATAAGGTGAGTACTAATGGCATACAATTGCAATTGGTCCTGTCCTTCCATCAAAAGTCCTGACCTTTCCATAAGGTCACTGATTCAGGTCAGACAAATCCTGACAAGTGCTGACCATACCAAAATTGCAATTGTATGCCATTAGTGCTGACTCTGACAAAAAGCTGAACAAGAAGGCTTTGCACAAAGCACTCGCAAAGCGTAGGGCTTTGCTCGTGACGTGACGCTGGGGGCTTTGCTCGTGACGTTGAGTGCTTTCAAAAAGCTTTCAAAGCCAACGCATGCATGATTGACTAAAAAAGCCCTTAAGCGAAGCTTTGCGAGTGACAAAGCACTCGCAAAGCTTGCTTCGCTTTGCGAGTGCTTTGATGGTCTCTTCGTTTGGAAGAACGAAGAAAAGCTTGCTGTGAGGCCTTCATTTACGCTACCTATCTCGATCTCCGTCTCAAAGGTCAGAGTACGATTTCTTCTTTGCCATAGCATTCCTATGGCTTTGCCAACCCTGTACTTCCTGTTATCGAGAGATAGTGGAATTACCAACCTTCTATCTTGCTCACCAGACTGGCTTGATTGATCTTAGTGTAGTGAGAGATTTTGTCCTTGGAGCTTCTTCGGACTGGTCTAAATGCGCTAGATTGACGCATCTAAAGGAGCGTGGAAGGAACGCAGGGAATCGCATTGGAAGGTCCACTACTAGCGGTTCGAAGATGCAAACGACGCGAAGGTCCTATAACCGGTCGCTGAGGTCGGTCGGCTGGGATCACTGAATGTTATCGTAGAGTAAGGACTCGACCGACCGATGGGCCGCTAGTCAAATCGGATGTGAAGCCGCCCGTCGTAGTCGGAGGGAAGACGCCTCTTGCGTGCGCTCTAATCGCATTGGCGCTGGGAGGTCTGTCAAGCAAGTGACGCCTGCTCCACGTCGACTTGAGAGCCTTCGGAACTTCCACTTGACTTAACAAGGCCTTCGGAACTGGACTCCACAGCTCCGCCTTTATGGATTTTTGGAAGAAAAGGAAAGCGGTCACGTCATGTCACGTCACGTCACGTCACGAGCAAAGCCCTCTTCACAAGAGGGCTTTGCTCTGACGTGACCTTCATCAGCTTCAGCAATTTGAAGTTGCGAGTGCTTTCTGAAAGAAGGGAATGGATGGTCATTGGAATTGTCTTTCATGGTTCTTGAGACTGAAGGTCACTTAACAGATTCAGGTCAGACAAATCGTTCAAAGTGCTGACCAAAGGATCAATTGGAATTGTATGCCATTATCCATACCAAAAATGCAATTGTCTTTCTCTTCAATGAAACACTAATGGCATTGGTTGATGGATAATGGCATCTTTCTTGGTATGGAAAATGGCATCTGTTTGGTATAGTGAGTACTCATGTTGGTATGGTGAGCACTAATGGCATTTGTTTGTACAGTGAGTACTAATGGCATTTGTTTGTACAGTGAGTACTAATGGCATTTGTTTGTACAGTGAGTACTAATGGCATACAATTGCAATTAGTCTTCATCTTTTTGGTATGGTGAGTACTGATGACATACAAATGAGTCTTGACCTTTCCAGACAGTCCTCACCTTCCTGACTTTTCCATAATGAGTCCTGACCTTTCAAGAAGAATGAGTCCTGACCTTTCAAGACAGTCTTGACCTTTCCAGAAGAATCAGTCCTGACCTTTCAAGACAGTCTTGACCTTTTTGGTCAGGTTAGTCCTGACTTTGAAAGACAGTCTTGACCTTTTTGATAAGGTCAGTACTGATTTCAAGACAGTCTTGACCTTTCAAGAAAAATCAGTCCTGACCTTTCAAGACAGTCTTGACCTTTCCAGAAGAATCAGTCCTGACCTTTCAAGACAGTCTTGACCTTTCAAAAAAGGTCAGTCCTGACTGTGAAATACAGTCTTGACCAGAAGAATCAGTCCTGATCTTTCAAGATAGTCTTGATCTTTCAAAAAAGGTGAGTACTGATGACATACAAATGAGTCTTGACCTTTCAATCAAGTCCTGACCTTTCAAGAAGAATGAGTCCTGACCTTTCAAGACTGTCTTTAAATCAGTACTTACCTTACCAAAAAGGTCAAGACTGTCTTGAAAGGTCAGGACTCATTCTTCTTGAAAGGTCAGGACTTGATTGAAAGGTCAAGACTCATTTGTATGTCATCAGTACTCACCTTTTTGAAAGATCAAGACTATCTTGAAAGATCAGGACTGATTCTTCTGGTCAAGACTGTATTTCACAGTCAGGACTGACCTTTTTTGAAAGGTCAAGACTGTCTTGAAAGGTCAGGACTGATTCTTCTGGAAAGGTCAAGACTGTCTTGAAAGGTCAGGACTGATTTTCTTGAAAGGTCAAGACTGTCTTGAAATCAGTACTGACCTTATCAAAAAGGTCAAGACTGTCTTTCAAAGTCAGGACTAACCTGACCAAAAAGGTCAAGACTGTCTTGAAAGGTCAGGACTGATTCTTCTGGAAAGGTCAAGACTGTCTTGAAAGGTCAGGACTCATTCTTCTTGAAAGGTCAGGACTCATTATGGAAAAGTCAGGAAGGTGAGGACTGTCTGGAAAGGTCAAGACTCATTTGTATGTCATCAGTACTCACCATACCAAAAAGATGAAGACTAATTGCAATTGTATGCCATTAGTACTCACTGTACAAACAATGCCATTAGTACTCACTGTACAAACAAATGCCATTAGTACTCACTGTACAAAACAAATGCCATTAGTGCTCACCATACCAACATGGTACTCACTATACCAAACGATGCCATTTTCCATACCAAGAAAGATGCCATATCCATCAACCAATGCCATTAGTGTTTCATTGAAGAGAAAGACAATTGCATTTTTGGTATGGATAATGGCATACAATTCCAATTGATCCTTTGGTCAGCACTTTGAACGATTTGTCTGACCTGAATCTGTTAAGTGACCTTCAGTCTCAGAACCATGAAAGACAATTCCAATGACCATCCATTCCCTTCTTTCAGAAAGCACTCGCAACTTCAAATTGCTGAAGCTGATGAAGGTCACGTCAGAGCAAAGCCCTCTTGTGAAGAGGGCTTTGCTCGTGACGTGACGTGACGTGACATGACGTGACCGCTTTCCTTTTCTTCCAAAATCCATAAAGGCGGAGCTGTGGAGTCCAGTTCCGAAGCCTTGTTAAGTCAAGTGGAAGTTCCGAAGGCTCTCAAGTCGACGTGGAGCAGGCGTCACTTGCTTGACAGACCTCCCAGCGCCAATGCGATTAGAGCGCACGCAAGAGGCGTCTTCCCTCCGACTACGACGGCGGCTTCACATCCGATTTGACTAGCGGCCCATCGGTCGGTCGAGTCCTTACTACGATA
>prolog/000394999/0_14320
AAATTAAGGTCAGATAAGTCAGATAAGGCCAGAGCAAAGTCAGCAGAGCAAAGCCCTCTTGTGAATTATTCAGATCACTCTTTTTTTTCTTTTTAAGGAAAGGTGATGGAAAGGTCAGGACTCATTTCTTGAAAGGTCAGGACTCTGAAAGGTCAGGACTAATGAGAATGATTGAGGAAAAGTCAGATTCCATACAGGACTCTTTTGAAAGGTCAGGACTCTGAAAGGTCAGGACTAATGAGAATGATTGAGGAAAAGTCAGAACTCACCTTATCAAAAGGTCAAGACTGTCTTTCACAGTCAGGACTAACCTTACCAAAAAGATCAAGACTGTCTTGAAAGATCAGAACTTCTCTTCTTAAAAGGACAGGACCCTTTTGAAAGGTCAGGACTCATGACAATTGTATGCCATTAGTACTCACTTGACAACAAAATGCCATTAGTACTCACTTGACAAACAAATGCCATTAGTACTCACTTGACAACAAATTGTATGCCATTAGTACTCACTTGACAACAAAATGCCATTAGTACTCACTGTACAACAAAATGTCATTTTCCATACCAAAAAGTGGAATTGTATGCCATTCTTGCTTCCATGATGGACAATTGCAATTGTTTGCCATTCTTGCTGACCCTGACCAAATCTCATTTTGTGAATAATGCATTTTTCACGATTTGTCTGACCTGAATCAGTGACCTTCCGGTGATGGACAGGACTTTCTGTAAAGGTCAGGACTCATTATGGAAAAGTCAGGATCCAAAAAGGTGAGGACTAATTGCAATTCAATGCTCTGATCCATACCAAAAAGGTCAGGATCCAAAAAGGTCAAGACTCATTTGTATGTCATCAGTACTCACCTTATCAAAAAGGTCAAGACTGTCTTTCACAGTCAGGACTAACCTTACCAAAAAGATCAAGACTATCTGATCAGGACTGATTCTTCTGGTCAAGACTGTCTTTCACAGTCAGGACTGACCTTACCAAAAAGGTCAAGACTGTCTTGAAAGGTCAGGACTTTTGATGGAAGGACAGGACCAATTGCAATTGTATGCCATTAGTACTCACCTGACCAAAAATGGAAAGGTCAAGACTGTCTTGAAATCAGTACTGACCTTATCAAAAAGGTCAAGACTGTCTTTCACAGTCAGGACTAACCTTACCAAAAAGATCAAGACTATCTGATCAGGACTGATTCTTCTGGTCAAGACTGTATTTCAAGGTCAGGACTGACCTTACCAAAAAGGTCAAGACTGTCTTGAAAGGTCAGGACTGATTCTTCTGGAAAGGTCAAGACTGTCTTGAAAGGTCAGGACTCATTCTTCTGGAAAGGTGAGGACTCTTTTGAAAGGTCAGGACTCTGAAAGGTCAGGACTAATGAGAATGATTGAGGAATGACCATACAGGACTCTTTTGAAAGGTCAGGACTCATTGCAATTGTATGCCATTAGTACTCACTTGACAACAAATTGTATGCCATTAGTACTCACTTGACAACAAAATGCCATTAGTACTCACTGTACAACAAAATGTCATTAACCATACCCAATGGCAATTGTATGCCATTAGTGCTGACCATACAAAAATCATGGAAAGGTCAGGACTCATTATGGAAAAGTCAGGAAGGTCAGGACTCATTCTTCTTGAAAGGTCAGGACTCATTGCAATTGTATGCCATTAGTACTCACTTGACAACAAATTGTATGCCATTAGTACTCACTTGACAACAAAATGCCATTAGTACTTTCCTTAGAGAAAGGTCAGGACTCTGTTTGAAAGGTCAAGACTCATTATAGAACAGTCAGGATCCAAAAAGGTCAGGACTCATTGCAATTCAATGCCATTAGTACTCACTTGACAACAAAATGCCATTAGTACTCACTGTACAACAAAATGCCATTAGTACTTTCCTTATTGAAAGGTCAGGACTCATTGCAATGAAATGCCATTAGTACTCACTGTACAACAAAATGTCATTAACCATACCAAAATGAAAGGTCAGGACTCATTATGGAAAAGTCAGGAAGGTCAGGATTCTTTTGAAAGGTCAGGACTCTGAAAGGTCAGGACTAATGAGAATGATTGAGGAAAAGTCAGATTCCATACAGGACTCTTTTGAAAGGTCAGGACTCATTGCAATTGTATGCCATTAGTACTCACTTGACAACAAATTGTATGCCATTAGTACTCACTTGACAACAAAATGCCATTAGTACTCACTTGACAACAAAATGCCATTAGTCTTCACTATACCAAAAACTTGAAAGGAAAGGTGATTATGGAATGGAAAAGTCAGGACTTGATTGAAAGGTCAGGACTCATTATGGAAAAGTCAGGAAGGTCAGGACTCATTATGGAAAAGTCAGGAAGGTCAGGACTCTTTTGAAAGGTCAGGACTCTGAAAGGTCAGGACTAATGAGAATGATTGAGGAATGACCATACAGGACTCTTTTGAAAGGTCAGGACTCATTGCAATTGTATGCCATTAGTACTCACTTGACAACAAATTGTATGCCATTAGTACTCACTTGACAACAAAATGCCATTAGTACTTTCCTTAGAGAAAGGTCAGGACTCTGTTTGAAAGGTCAAGACTCATTATAGAACAGTCAGGATCCAAAAAGGTCAGGACTCATTGCAATTCAATGCCATTAGTACTCACTTGACAACAAAATGCCATTAGTACTCACTGTACAACAAAATGCCATTAGTACTTTCCTTATTGAAAGGTCAGGACTCATTGCAATGAAATGCCATTAGTACTCACTGTACAACAAAATGTCATTAACCATACCCAATGGCAATTGTATGCCATTAGTACATCACACAAATTGTATGTCCATCAAAATTCATGCTGACCATACCACAAATTGTATGCCATTAGTGTCCATAAATTGCAATTAGATGCCATTAGTGCTGACCATACCACAAATTGTATGCCATTAGTGTTTCATTGAAGAGAAAGACAATTCCAATGACCATCAAACCTTTCCCTTCTTTCAATCAAGCTTATCAAAATGACATGACGGACTATAGGGAAGCCAAAGAGTGTGCTTTCTTATCAAAAGCACTAATGGCACTCATTATGAAAAAGAAGGCTTTGTTCTGACCTGAATAAGGACGTGACATGACCTTCAAGAGAAGATTGAAAGGAGTGCTTGAATTGGACTCAAAGGTAGGCACTAATGCCATTCAAAGTGTCCCTTAAGCACTCGCAACTTTGAATGGCTTTTGACTTTGTCTTTGAATCTCGCAAAGCTTTGGCTTGACCTTTGCTGTGACAAAGCACACTCGCTTCGCTTTGGCTTTGCCTATCAGTGAATGGCATTAGTGCAAAGCACACTCGCTTCGCTTTGGCTTTGCCTAAAGATGCACAAAGCACGCACTCGCAAAGCGAAAAAAGAGGGCTGATCTAAGACAAAATTCACTCTTCTTTTGCTTTGATGAGCTAATTCAGACAAAATGGTAGGAACTATGTTACCTTTATGAGTTCCCTTCTTGAAATAAATTCCAATGACCGTCAAACCTTTCCCTTATTTAAGAAAGCACTCGCAAAGCGAAATCTTTAACAAAGCACTCGCAACTTTCAATGGCATTAGCTTCCTTCAGAAAGCACTCCTTTCAATCTTCTCTTGAAGTTATGAAGCTTATTAAGCAAAGCCTTCTTGTCTTATCTTTTGTGAGCTCATATCATCAGACTGAAAGAAGGGAACTCATCAAAGTTTGATGGTCATTGGAATTGTCTTTCTCTTTGATCTTCAATGACACACTAATGGCATACAATTTGTTGTATGGTCAGCACTAATGGCATCTCATTGCAATTTGTGATATGGTCAATGGCATACAATTTGTTGTATGGTCAGCATGAATGGCATCTCATTGCAATTATGGTTGGTATACAATTTGTGGTATGGTCAGCATGAATTTTGATGGACATACAATTTGTGTGATGTACTAATGGCATACAATTGCCATTGGGTATGGTTAATGACATTTTGTTGTACAGTGAGTACTAATGGCATTTTGTTGTCAAGTGAGTACTAATGGCATACAATTTGTTGTCAAGTGAGTACTAATGGCATTTTGTTGTCAAGTGAGTACTAATGGCATTGAATTGCAATGAGTCCTGACCTTTTTGGATCCTGACTGTTCTATAATGAGTCTTGACCTTTCAAACAGAGTCCTGACCTTTCTCTAAGGAAAGTACTAATGGCATTTTGTTGTCAAGTGAGTACTAATGGCATACAATTTGTTGTCAAGTGAGTACTAATGGCATACAATTGCAATGAGTCCTGACCTTTCAAGAAGAATGAGTCCTGACCTTCCTGACTTTTCCATAATGAGTCCTGACCTTTCCATGAATTTTTGTATGGTCAGCACTAATGCATACAATTGCCATTGGGTATGGTTAATGACATTTTGTTGTACAGTGAGTACTAATGGCATTTTGTTGTCAAGTGAGTACTAATGGCATACAATTTGTTGTCAAGTGAGTACTAATGGCATACAATTGCAATGAGTCCTGACCTTTCAAAAGAGTCCTGTATGGTCATTCCTCAATCATTCTCATTAGTCCTGACCTTTCAGAGTCCTGACCTTTCAAAAGAGTCCTCACCTTTCCAGAAGAATGAGTCCTGACCTTTCAAGACAGTCTTGACCTTTCCAGAAGAATCAGTCCTGACCTTTCAAGACAGTCTTGACCTTTTTGGTAAGGTCAGTCCTGACCTTGAAATACAGTCTTGACCAGAAGAATCAGTCCTGATCTTTCAAGATAGTCTTGATCTTTCAAAAAAGGTCAGTACTGATTTCAAGACAGTCTTGACCTTTCAAGAAAAATCAGTCCTGACCTTTCAAGACAGTCTTGACCAGAAGAATCAGTCCTGACCTTTCAAGACAGTCTTGACCTTTTTGGTAAGGTTAGTCCTGACTGTGAAAGACAGTCTTGACCTTTTTGATAAGGTCAGTCCTGACTTTGAAAGACAGTCTTGACCAGAAGAATCAGTCCTGATCAGATAGTCTTGATCTTTCAAAAAAGGTGAGTACTGATGACATACAAATGAGTCTTGACCTTTTTGGATCCTGACCTTTTTGGTATGGATCAGAGCATTGAATTGCAATTAGTCCTCACCTTTTTGGATCCTGACTTTTCCATAATGAGTCCTGACCTTTACAGAAAGTCCTGTCCATCACCGGAAGGTCACTGATTCAGGTCAGACAAATCGTGAAAAATGCATTATTCACAAAATGAGATTTGGTCAGGGTCAGCAAGAATGGCAAACAATTGCAATTGTCCATCATGGAAGCAAGAATGGCATACAATTCCACTTTTTGGTATGGAAAATGACATTTTGTTGTACAGTGAGTACTAATGGCATTTTGTTGTCAAGTGAGTACTAATGGCATACAATTTGTTGTCAAGTGAGTACTAATGGCATTTGTTTGTCAAGTGAGTACTAATGGCATTTTGTTGTCAAGTGAGTACTAATGGCATACAATTGTCATGAGTCCTGACCTTTCAAAAGGGTCCTGTCCTTTTAAGAAGAAGTTCTGATCTTTCAAGACAGTCTTGATCTTTTTGGTCAGGTTAGTCCTGACTTTGAAAGACAGTCTTGACCTTTTTGATAAGGTGAGTTCTGACTTTTCCTCAATCATTCTCATTAGTCCTGACCTTTCAGAGTCCTGACCTTTCAAAAGAGTCCTGTATGGAATCTGACTTTTCCTCAATCATTCTCATTAGTCCTGACCTTTCAGAGTCCTGACCTTTCAAGAAATGAGTCCTGACCTTTCCATCACCTTTCCTTAAAAAAGAAAAAAAAGAGTGATCTTATCTGAGATTAGCTCATACTTTGAAGAAGCACTCGCTTTTAAACTTGAAGGTCATGTCACGTCCTTATTCAGGTCAGAACAAAGCCTTCTTGTCTGATCTTTTGTGAGCTCATACTTTGCCTTAAGAAAGCACTCTTTTCAACTTGAAGGTCCTTATTCAGCTTATTAAGCATAAGCAAAGCCTTCTTTTTAATTTTTCATGAAGGGAACTCATAAAGGTAACATAGTTCATACCATTTTGTCCTATATTACTCATACTTTGATTAAGCACACTCGCTTCGCTTTGGCTTTCAAAGTCATGAGCAAGATGAAATGCAAAGCAAAGTCATGTACGCTGACCTTGACTTTGAAAATGGCTCGTGACGTGACGTTCCCTTAAGCAATTTGAAGTTGCGAGTGCTTTGACGAGAATGGATAGCTTCCTACGAGCCGATAACGGCAAAAAAAACCATCCGTAGTGGGCGGGCCGATCAAACTGACCAGAGGAGAAAGAAGAGTATGGAATGCCGACCTATCTTCCTCAAATTGCCGGATGGGATAAGGCCTCCTGCTTCTTTGGGACAGATGGAACAAGCATCCATTGGTCGTCCAGTCCTCGGCATACCAGGCGATCGAGGAGACATGGCTAGCCGATGAGAAATGGTTCTACCTGCCCTTCCCTATCTTAGAACCGCTCCCTGTCCCCCGCCTGTCCCCTATCCTCCAGTCTGAAAGACTAGTGCTAATATAGCTCCCAAAAGACAGGGACAGGTCTCCTCGGATTTGTGGCCCCATCCACTAAGGCGCTCCCTTCTCTTCCGCCTGAACCAACCATAGCCAATGAAGAATGAATAGAAGTCAGTACCTGGCCTCGAACCTACTCTATAGTCAGGGATTCTGATGATGGAGGAGAAGTCGATACGGGACTATCCGGAGCAGAAGATCCGTCTTGGTCTTCCTCCCTACCTCCGTTAGTCTAAAGATATCCGTAGCCGTCCCGATAGCCACCTTTGATTGGCAGGGGGGAATCACAGTCTAAGGTGCAAATCACGGAGGCAATGGAATCCTCCGCAGTACCTCACTGGCCATTCGAAGGGAAGGGCTCAACTTATTCACTATTGCTTTCCTTGCAGCGGACCAAGAATCTCCGTCTTAGGTGGCCTCTGTCCTCCTATATCCGGAATTGGGCGGATCCCTGCCCCAACGGAAGACTCCATTAATGAACTTCTGATTGAAGGGGCCCTAGTGGTTTTCCCCTTCTTTTCTTCAAAAACAAGTTCCCTTTTTCCCCCTCCATCCTTTCTATCCTATTCTCCTTAGAGCTTTCCGAGAACGGATCCTTTATTCGCTTCATCTATTCGTTCATCTGCCTTAGCGGAAAGCGAGCTATCCAATCCTATCCAACAAGAAGAGAATAACCAAGACCAACAGGAATGACCTGTCCTTCCTTCCCGAAATCGATGAAGCTTTTCTTGCTACTGCTTCGCTGGACTGATAGCGCACTGAACCGTACCGTAGTATGAGGAAAAGGATGCACTTTTCATCTTTCCCATGACTGATCCTTTCCGCCTTTGATGGTTAGTCAGCTTTCACAGCGTTGTCTAGAAGGATTCTTCAATGAATGAGGCTCAAGAGTAGGGAAGGTGATGACAGAGTATCTGGGGAGTGGATCTTGAAACCGGCTTTCTTTCTCGAATGTTGGTTCCGGTCTACCCGCACCGCCCAATCCTGAGATGTCAGCGCCCAATACCTGACTAATGTCATGCTTGATCTCTCTCATTCGTTTCAGTAGCGGGATCAGAGCTCGGCTGTCCGACGATTCCCTAGCTGCAACCTCTCTCGACGGAAGGAACGGGGGCTCTACGCGGAAGACTTTCTTGCCCAATCCCTCCCTTAGCTAGCATCTGTCTGCACAGCCCAAGCCCCGGAGCCCCGGTGGGGCGTAGAAAGTCAGGGCGGAAGACGGGAGGAGCGGGATAGGCATCTGACCAAGGCCAGTTCCATACCCAGTTCCATATCCCGAAAGATGATCCGTTTCCCAGTCTCATGGGGGAAAAGGGCACAGAGGCAGAGGTTGAGAAGGTGGCAGAGAAAGCAGGAGCGTAGGCAGCTGAGTGAGTTTACTCACTTCTAGCAAGCAGATCCATTCATGGCCAGGCGCGGATACGAATGGCTTCGGAGACCACTAGAGCCAGCGGATTCCGTGCTTCCTCTTTCTTCCCAATCCCTAGCCCCACAGATTCTCCACCGCCGGAACTTGATCTCTGCTACTGCTTCCCTAGTTGGCGTGCTCCACGGCCCAAGTCTCGTGAAGGCACTATGGAACTATGGAAAACTAGATCAATCAGATCAAGTTTGCGTATGCTACCGGCTGCTGCTCTCTCCGCTCCGGGTGCTGCTGCTCGGTGCATCTCGAACGCTTGAATGAACTCGCAATTGGATTTGCTTTCGGAGCCACGGAAGCTCTTGCTGGTTCTTCAACGTGTGCCTCAATCGGATAAACTACTTCTTTCAATGCAAGTTCTCTTGCTGGCGTCTAGCTGCTACGAGAAGAAGATATGTTTCCGGAGAATCTGCTACTGGATCAACCGAAACCCCTGTGGGCTTGACCTTCGCCTCGCCACTATGAAGCCTATGACGATGCCTATGCCTCTGACGGACCCCTGTCTCCTGCTATATATAGATATATGCATGGATCGATCTTTTCGTCGTTAGGCCGTCAAGTTCCATCTGACTATGCTTGACTACAGGGGAAAGGCGGGTAGAAAAGACAACCGTCGCCCTGTGGAGTCAAGTTACGAAGGCGTCACTTGTCTAGTCGGGTTGCGGATGAACTTCCCCGCTGTGGTTCAAAGGAAGAAAAACAAAGCAGGCAAAGCTAGTCGATCGCCTTCTCCAATAGGAAGTCCTTGCTCTCCGTCTCAGAGAAGCAAGCTACATGGTATAGCAGTGAAACTATAGAGGGAGTCAGACAAGGAACTAGAGCTCGCTCCTCCACTCGAAAAAAGAGGACAAGAAGCTCACTACAACTCGGGGTCGTTCTGCACTGGTTTGCAAGACCAGTACAGAACCTACTCACGGCACCCTTTTTTATGGACTTGAGCAACAGCGCCCAGGTGCACGTCTGATTCCTTGGTCAGAAAGATCAAGTATGCCTCCCCCGAAGAAAAAAACATAAAGGAACCTATTGGACGAACCAGAATCCACCGGTAAAGGAGGAGAGACAGACCTCAACCTGTCATAAACACGAAACAGGAGACCCCCTCTGATGTATGGCAGCGGTCTTTTGTCTTTCGTAGGTACCAGAGGTGAGTCCAAAAGGACGGAAAGTAGTGTTGAAAGATCCATATGGAACACTCTAACCAACTGAGAGACTTTTCACCAACCTTTCCACATAGTAGCCTCAGATAGCATCGCGTACGTCTCTGAATGTTCCCAATCCTCGAGAACGGGGATTGTTTCCTGTTGGTCAAGACTCCCCTATCAGGGAACCACACACGAAAAGGGCCACTCAGAGTTGTTCAGTGGGTCCGCTTGGACTATGCTATGTATGAATCAGATCTTCTATTTCATAGGAGTCTTCCATAAGCGGAACCAATGACGGTCTCAATGACCCATTTTTGCGCAACCGAAAGGTCATCCTCCACCCTGCGCTGAAGCAGAGCGATGACAGCCAAAGCTAAGCGCATTACACATCCGTGCAGAAAGAGGGGATCCCTTCCGAATGATCAAACGTTGAGCTTTTTCAGTGGGTCCGCTTGGACTATGCTATGTATGAATCAGATCTTCTATTTCATAAAAGCAACCGGTTCTTGAAATGCCTGTCTTCTTCAGCCACCCTACTATCCCCGATGACAATATCATCACCCTTCATAGCATAGGCTTGAATTCCGCCGCTAACCGCACCAGCCAGATAGTGGGTCGTCAGGGTAAAGAGAGGCCAAGAGCTTAGAAAACCCAACGGTTGGCCGACGGTTCTTTGGAACTTTTGACGCAACGCACTATGGAGTGGAAAGACAATGAGACCTGCGTACACCCGGGCCAAAACAGCAAAAGAACGACGGCATAGAGAGTCACTCCAGGAAATTTGTCCGTTGCTGACTTGAGGCCGAAGGCTAGAAAGGCAATCAATACCGCGCACCCACTTGAGTGGGCGCAATTGGTCGTATGTACCATACCAATCAGAGAGGACTTTCTTTAAGGAATGGGTTGGCCTTCAAAGACATTGCAGAACAACGTAGGCCAATGGCAAATACACGACGTTTTCTGCTGCCCTATACCTGACGGCCAAGCGGCCCACCGAGACAGGGATGTCTTCACTCGTATAAGGGAGATCAAAAGCATACCGAAGGAAGTCCTCCATGTCTTGGCGAGCGCTGGCGTCTTGCCCAGGTTCAAACGCGAACAAGGTTCGCTCCCTGTACAAAGCGCTTTTTTGTTTGCAGAGATTTCTCTGGCCCCTTTTCTATGCCCCTTTCTTTCTGCCAGAATTTGGGACGGAAGACCAATTCCACTGAACCCCCAGAAACTGGGGATGGCGCGGGGGAACATACCTCTCGAACAGCTCGGTGCCTCGGTTGTGAATTGAATGACCGATGCGCCACACGAATATACCATCTCTTCAACAATAGACTAACAAGTGGATTTCTCAGGCTGATAAGCCTGCTTAACTGAACTACTACGATCAAACGTCCTCTTCATTTTAGATTCAAGGCAGGAATGAGACGAGGTAGGCCACCTCGTGTGAGGGAAACGGAAACCGGAAGGTTGACTCGCCGGTCCCATTCCCCACCGTCAACAGTCTATCATTCAAGACGTGTTGAAGGTCAAGAGCGAGGACAGTGGAGAAATGCAATGAATCAATGGTTCTGGAAGGGAAACCAACGAGCGAGCAAGCAAATCCGTTTCCATAGTTTGTCGCTAGCTCGAAGGTAGGCGGTCGATCTTCCTAGGTCGTCTTTGTTCGAGCCAGGGCATCTGGAAATGTCCAGCCTAGTTCTTTCTCGGTCCGTCCGAAGAGATGAGGGAAGGGTTCCGTATGATTAGCTGGGTGCACGAGCGGTACTCTGAATGGTAATGGTGGGTGTGGATGTTCCAATGTCTGTCCCCCGGCCGGGGATGAGGAAGGGATTGGGACCCTCCGGAACTAGTGGGATTGGATGAAGATAGGTGGAATGAAGATGGTCGGTTTTTCTTTTCTTATGGAAAGAAGATCAATAAACAAGTCAATAGATCCTTCTTCTAATGAGAGGAAAAAGGAGGCCGGCTAGTGGTCAGTAATTGATCCGCTACTCATCAAGAAGGGACGGATAGGGGTGTTACGTAGAGCTTGACCTTGCCCCCGTGAATATGGGAGGCGGGACGGGAATAGATCAAGATGGGGAGGCCGCGGAGGTCTGATTGATGGGGGGTGCACCCACCCCTACCAACTCCTGTATATTTCCATCCTCACACCAGCTAGATCCGCGGAGCCAGATCTGTTGTTGAATCGTCTCTGAAGCAATGATCGGGCACAAGTCGAATAGAAAGACCGGACGAGTCTGATTTCCATGATTATGCTCACCGAGAGGCAGCAGCGGAAGCAATGGGAGAAGAATGGCCTTGATAATACCAGTTTTCTGGAAGGGTCCTCGAGACATCACTCTCCGTTGTGCCGAATGGCCCCACAGGCGGTCACGCCATATGCCATCTGGGAGTATGTCTATGCCGCAAGGAACTCCTCGTTTCGAAAGAGCCGAACCGCAGAGAGGGACACCACTATCACGTGGGCATACGAGGTACTAATGCTTCCGAACACAATGCCAAGCCACGTTTTTGAGAGCTTGCTTGCTGCTCGATTCCCCGAATCCGGTCCCTCCGTCTAATGGACGCTCCATATGGAAATCGACGGATTCTTTCAAGCGCCCCGCTCCACTCCACCTCGAACGGCTTCGTGAGCCAAGCGAGCAACCTGCCACACGCATTTTGCGATCAAACCACTGCGTTTGGGGTCAATGACTATCTTGAAAGGTCAGGACTCATTATGGAAAAGTCAGGATCCAAAAAGGTCAGATGGAAGGCCCTTCTATTGATAGAATGGAATGAATACGCGATGCTGGGAGCTGGGACCATCACTCCGGAGACAGCGACAGCGGCTTTGGCCTGACCCAAAAAGCAAGAGAACCTGCGTTCGTTCCTTCGGAAGGAAGGATGGAAGGGGTCGGAGCGGAAGGAAGATCTATAGTGAGTTCAGTGAAGTTCCCCACTCATGCTCGGTTGGATCCCAAAAACCTTGGTTGGTGCTTCTGGGCTTTTCCATTTTGTCTTTTTCCAAAGCTTCGCGACCCCCCGTAACAACAAGCCGGGTGCGGCGAGACTAGCCCAATACGTGTCAAGCTCTGGTTCGAACTAGCAGGGTCTTTTTCCCGGTCCACCACTTCATACAGTTCCGATCCACGTAGACCCGGGGATATGTAGGCAAAATGGTCGGAGCCAGAGGATAGAAAGAGTGGCTAGTTTCTGGCCGGTCGGACCGGAGTCCTATGGATTGTAGGAATTGGTACGTTCCAATTGAGTTGAGTCAAAGTGGATGTGGGTAGCTCGATCGATCGCATGGCTTCGATTGGTTTCGGTCCAATCGATGGTTAGGGGTCCACCGTCTCTTTCCGCAGGTACGACCTAGACGACCACATTCCTGTTGGGGGCCCAATCAATCCAACGGAGATCCTGCTCCGCCCGTTCCAGTCCCGGTTGATGACCCAGCATATCCTTCTCCAGTCCCGTTAGAGAGACAGATCCATTCCAGTACATTCGAAGGGTCCTGCCTCCCGCGCCATTCGTTCCCTGACCAGTTCCATATCCAGGGACCGTGTGCCACCAATAGCAAATCCACCTGCGGCCGGATCCAGTGCCAGTCCCCGCAGTGGACTCAATTGACCGAGTCTAGGCGCCATCCTGCCCGCCCAAGAGACCTTTGTTCCGGGAAAGGGGAGAGACTTGTTGCGAAGAGACCAGGGATTGGTTGTTGCTGAAGAGACGGGAGACTGAGCTTGATTGATGGAAGAACCCCCGTGCGTGGGATGAGAAGCGGGAACCTCCGACAAAATGACCGGAGGGGAAGGATCAAACCATCTTAGGGCCTTTTTTTCTGCCCTGCCAATAGTGTCCCATCAATCAAATCAAAACAGATTTTTTTGTGTTTTGTTCAATTATAAACAAATCATTCAATTCATCTATTCTTTGATGGAGATTTGTAGCATCATTCAAGTAAATACAGATTGAGATCGTAGAAACATGAGCTTGTGATATAGCTACACCTAATTCCGGACCGGTTAATGCAAGAACTATAAATAAAGGACCAAGATCTCCTATGAAATAGAAGAGATTATTCATACATAGCATAGTCCAAGCGGACCCACTTAAAATCTTGACTGAACTATGACCGGCCATCATATTAGCAAATAAACGTATTCCTGAGCTTAATGCGCGAAAAACAATGAGGGATTGGCTCAAGGAGTACTAAGAAAGGTGCTAACGGCAGTGGGACTCCTGCGGGTAATGAGAAGCTTAAAAAATGAAGCCCATTTCTTTGAAATCCCACTATAGTAATGCCAATAAAAAGAGGAAATGAGGGACCCAAAGTAATGATAAAATGACTTGTCACTGTGAAGCTATAAGGTATCATACCCTGGGATACGAAATAACGAAAAAGTAAAATGACCGAGATGCGAGGGAAAAACTTTTGTTGAACATTTCCGGAAAGACCACCTATTTGTTCGTTCACCGGGTTCGGCACGAAATCATGAATCAGCTCTACCAGGATTGCCAAGCATTTGGTACTGAGTTTCCTCCTCCGTTTTTAGTAACCAAATGAACCAGAAGCAGGACCAAACTGATAGTCAGCAGCATGAACAAAGATGGATTTGTGAATGAGAAAGAAAAGTTTCCAATATGAATATCCAGAAATGGGGGAATGGCAAATTGCTCCAGTGGGCTGGAGATCGGTGGAACGGCATACTGAAAGGCCTCACTTCCGATCCCCGCTGTTTCTAAATCATTGACAAGACTTTCAAGAAAACCCAAATCCTGGCTTTCGCCATGTAAATATTCGGCCGCAGCTAGCATATCCTCGGGATCCTGAAACCGATCTTGATACCCCGCCGCATTCACTAATTCTTCCAATTTCTCGCGAATGAAGCATTGCATCTCGACGACCCGCTCACTGAAAGGATTCAGTCCAGGGTGATCTTCAAAAATGCCATAATAAGCAGAAGAAATCAGACTAGGATCAGAAGCAAAATCCATAACTAGAAATGGATCAAAAGTTCCCGAAAGACTAGATGAGGATTCACTACTATAAGTATAATCCTCAATAGTGGTGGTGGACTGTTCGACTGAATTTTGAGATGAAGTGACGGACGTATTGCTTGACAGAGATGTCTCACTGGAATTCAAACTGTCTTCATCAAAAAAGAAAATTCGGCGGGCGGGATCATGATATACTGAATAAGCAAAATTCCCTCCAGAAAGAATTCT
>prolog/000443702/0_16533
GGTCAGGACTCTGAAAAGGTCAGGACTAATGAGAATGATTGAGGAATGACCATAAAGGACTCATTCTTCTTGAAAGGTCAGGACTCTTTTGAAAGGTCAGGACTCATTGCAATTGTATGCCATTAGTACTCACTTGACAACAAATTGTATGCCATTAGTACTCACTTGACAACAAAATGCCATTAGTACTCACTTGACAACAAAATGCTATTAGTACTCACTTGACAACAAATTATATGCCATTTCATCAATGAGTACTCACCATACCAAAAAAGGTGAGGACTGTTTTGAAAGGTCAAGACTCATTTGTATGTCATTAGTACTCACCATACCAAAAAGGTGAGGACTCTCTGGAAAGGTCAGGACTAATGAGAATGATTGAGGAATGATTATGGAAGGACAGGACCCTTTTGAAAGGTCAGGACTCATGACAATTGTATGCCATTAGTACTCACTTGACAACAAAATGCCATTAGTACTCACTTGACAAACAAATGCCATTTTCCATCAACAATGAGTACTCACCTTTTTTGAAAGATCAAGACTATCTTGAAAGATCAGGACTGATTCTTCTGGTCAAGACTGTCTTTCACAGTCAGGACTGACCTTACCAAAAAGGTCAAGACTGTCTGGAAAGGTCAGGACTCATTCTTCTTGAAAGGTCAGGACTCTGAAAGGTCAGGACTAATGAGAATGATTGAGGAATGACCATACAGGACTCATTCTTCTTGAAAGGTCAGGACTCTTTTGAAAGGTCAGGACTCATTGCAATTGTATGCCATTAGTACTCACTTGACAACAAATTGTATGCCATTAGTACTCACTTGACAACAAAATGCCATTAGTACTCACTTGACAACAAAATGCTATTAGTACTCACTTGACAACAAATTATATGCCATTTTCCATCAACAATGAGTACTCACCATACCAAGAAAGGTGAGGACTTTCCGGTCAGGACTCATTCTTCTTGAAAGGTCAGGACTCATTGCAATTGTATGCCATTAGTACTCACTTGACAACAAATTGTATGTCTCTCACTTGACAAACAAATGCCATTAGTACTTTCCATATGCCATTAGTACTCACTGTACAAACAAAATGCCATTAGTACTCACTATACCAACATGAGTACTCACTATACCAACAAAATGCCATTTTCCATACCAACAGGACTAATGACAAGTGTATGCCATTAGTACTTTTGAAGGAAAAGAAAAAGCAAAAGGGCAATTGTATGCCATTAGTATTGACTATTACATAAAGAAGTATGCCATTAGTGCTCACCATAGAATTGTATGCTATTAGTACTGACTATCCAAAAAATGGAAAGGTGATGTCAAGGTTATGGAAAGGAAAGGCAAAATGGCATACAATTGCCATTTCCATAATTGCAATTGTATGCCATTTTCAATATAAAAAGTGCAATTGTATGCCATTAATGCTTCCATAATGGCATACAATTGCCATTTCCATAATTGCAATTAGATGCCATTAGTGCTAACCATACAAAAATATGCCTCGTCTCGAAGAGAAAGGTTAAAATCCCTAAAGCAATTCCGGTAATCAGAGCTATCGGCATTACCGCTGTGGGAGGGACGGAAGAACTCCTTGCCCTAAGACTGACTGAAGAAGATGGCATCAAGCCCGATTGAATCCGACTTCTATGAGCAGACGATTACTGAACACTTTCAACAGAATGTCTTTTGCGGCAGTGACTCTTTCCGGTGAAGAGTCGCTTTCCCTGTTAATGTACCCGGTCTAGTCTCTAGAGGTTCCTCAAATGTAATCGCTAGCAGAGAGATCAGAAGCTACGGCATTACCACCGGTCTTTGCTATTGGAGCTGTTAGCCCATTTTCATCAGAATATGCTCTGACTGTTGGAGAATACCATGCAATCAGACTTGTTTGGCATCTCGCCTTTCCGGATCCTCGCACATAGAATGGAAGAATCCACTGTTAGGCGCTTTTAAGCCCTCTTTGTTGAAGGAATTTAATCAGAAGCATCTAATGCCATGTTTCTTGTTACAGAATTTGCAGCTATTGAATCAGCGGGCACTCTTGTTTACGTGAATGCACGAATAGCTTGTTTTGCGGGATAAAGCTCTTTAGCGGGATCCACTTTGAATTCTATGGGGATAGAAGAATCTGATTTTGTCCATGTCCCTCCACTCCGGGACCAGGAGCATCCGATTATCCCATTTCAGAAGATTTGCCGACATTCTATAGAATAGTAGAACACCCACGCACATAGAACAGGATTCGAAGGCTAGTCTCTGACGAAACTGCTGATTCAATTGCGAAAACAGCTGTTCGAGAAGGGACATAGCCAACCGCTGAAACTCTTGTTTCAATGACCCTTGATGGGATCGGACTGATCTTCTTCAATTTGAAGTTGACTCTTTCTCAACAGGGCACTCTAGTGGCACTGTCACAAACCCATCTCTTGCCAACATCTGTGCATTTGTCCAATACAAACCTCCATCTGCAGCTCCCTCACAGCTTGAAATTGATCCTTCCTCCCTATTCTATCAAACAATGTCTTGACATTTGCACATCATTTGCATGCCTGCTTTCCTTCCCCATGTGCAAGAAGTTCCTTAACAACCTACTAGAGCCCTTCCTCAGGGAACCTTGGGGCATCCGCTGAAACCAACCCTTTGCACTGTCACAACCCATTCAAAGAGCGTTGATCTCGCAACATCTGTAAAAAAAAGAACCGTTGTCCAGCAAAAGGAGCTAGCAATCTCATGTACTCCGCTTCGTCCCTTGAATCACGTGCATATAGGAATCTCATTCATCACTCACGCAACCTTTCCTTTGGTAGCCTTTGGAAAAGTTGGATCGGAGACTATCAAACAGTCTCTTTTTTCTTGGGATAACCAATATCAAGATTCCCTCTGGCGGGGAAGGCGCAAACAGTGGATTCCGTGCATTCATTTGTTCTTGCAAACATCCTTTTTGTTTGTCCTAACTGCGCATTTGAAGCTTCTTCTATCAAAGAGCTTGGGCATCCTTCGATGAGTGGGTCCGGAAAGAGACTGAAGGCATCCCTATGTGGTTAACATTTCCCTGAGGTGCCTTTTTTGGTATTAATGTCAGTACTAATGGCATACAATTGCAATTTCTCCTACCTTCACAAAGACTAATGGCATGTAATGTCATAGTAAATACTAATGACATACAATTGCCCTTTTGCTTTTTCTTTTCCTTCAAAAGTACTAATGGCATTTGTTTGCACAGTGAGTACTAATGGCATTTGTTTGTCAAGTGAGTACTAATGGCATTTGTTTGTCAAGTGAGTACTAATGGCATTTGTTTGTCAAGTGAGTACTAATGGCATTTGTTTGTCAAGTGAGTACTAATGGCATTTGTTTGTCAAGTGAGTACTAATGGCATACAATTGTCATGAGTCCTGACCTTTCAAAAGGGTCCTGTCCTTTTAAGAAGAAGAAGTTCTGATCTTTCAAGACAGTCTTGATCTTTTTGGTAAGGTTAGTCCTGACTTTGAAAGACAGTCTTGACCTTTTTGATAAGGTGAGTTCTGACTTTTCCTCAATCATTCTCATTAGTCCTGACCTTTCAGAGTCCTGACCTTTCAAGAAGAATGAGTCCTGACCTTTCAAGACAGTCTTGACCTTTCAAGAAGAATGAGTCCTGACCTTTCAAGACAGTCTTGATCTTTTGGTAAGGTCAGTCCTGACTGTGAAATACAGTCTTGACCAGAAGAATCAGTCCTGATCAGATAGTCTTGATCTTTTTGGTAAGGTTAGTCCTGACTTTGAAAGACAGTCTTGACCTTTTTGATAAGGTGAGTACTGATGACATACAAATGAGTCTTGTATGGTCAGGTGAGTACTAATGGCATACAATTGCAATTGGTCCTGTCCTTCCATAATCAGTCCTGACCTTTCAAGACAGTCTTGACCTTTCCAGAAGAATCAGTCCTGACCTTTCAAGACAGTCTTGACCTTTTTGGTAAGGTCAGTCCTGACCTTGAAATACAGTATTGACCAGAAGAATCAGTCCTGATCAGATAGTCTTGATCTTTTTGGTAAGGTTAGTCCTGACTTTGAAAGACAGTCTTGACCTTTTTGATAAGGTCAGTACTGATTTCAAGACAGTCTTGACCTTTCCATTTTTGGTCAGGTGAGTACTAATGGCATACAATTGCAATTGGTCCTGTCCTTCCATCAAAAGTCCTGACCTTTCAAGACAGTCTTGACCTTTTTGGTAAGGTCAGTCCTGACTGTGAAATACAGTCTTGACCAGAAGAATCAGTCCTGATCAGATAGTCTTGATCTTTTTGGTAAGGTTAGTCCTGACTTTGAAAGACAGTCTTGACCTTTTTGATAAGGTGAGTACTGATGACATACAAATGAGTCTTGATGGTCATTCCTCAATCATTCTCATTAGTCCTGACCTTTCAGAGTCTTGACCTTTCAAGAAGAATCAGTCCTGACCTTTCAAGACAGTCTTGACCTTTCCATTTTTGGTCAGGTGAGTACTAATGGCATACAATTGCAATTGGTCCTGTCCTTCCATCAAAAGTCCTGACCTTTCAAGACAGTCTTGACCTTTTTGGTCAGGTTAGTCCTGACTGTGAAAGACAGTCTTGACCTTTTTGATAAGGTCAGTCCTGACTGTGAAAGACAGTCTTGACCTTTTTGATAAGGTGAGTACTAATGGCATACAATTGCAATTGGTCCTGTCCTTCCATAATCAGTCCTGACCTTTCAAGAAGAATGAGTCCTGACCTTTCAAGACAGTCTTGACCTTTCCATTTTTGGTCAGGTGAGTACTAATGGCATACAATTGCAATTGGTCCTGTCCTTCCATCAAAAGTCCTGACCTTTCAAGACAGTCTTGATCTTTTTGGTAAGGTCAGTCCTGACTGTGAAATACAGTCTTGACCAGAAGAATCAGTCCTGATCAGATAGTCTTGATCTTTTTGGTAAGGTTAGTCCTGACTTTGAAAGACAGTCTTGACCTTTTTGATAAGGTGAGTACTGATGACATACAAATGAGTCTTGTATGGTCAGGTGAGTACTAATGGCATACAATTGCAATTGGTCCTGTCCTTCCATAATCAGTCCTGACCTTTCAAGACAGTCTTGACCTTTCAAGAAGAATCAGTCCTGACCTTTCAAGACAGTCTTGACCTTTTTGGTAAGGTCAGTCCTGACCTTGAAATACAGTCTTGACCAGAAGAATCAGTCCTGATCTTTCAAGATAGTCTTGATCTTTCAAAAAAGGTCAGTACTGATTTCAAGACAGTCTTGACCTTTCAAGAAAAATCAGTCCTGACCTTTCAAGACAGTCTTGACCTTTCAAGAAGAATCAGTCCTGACCTTTCAAGACAGTCTTGACCTTTTTGGTAAGGTTAGTCCTGACTTTGAAAGACAGTCTTGACCTTTTTGATAAGGTCAGTCCTGACTTTGAAAGACAGTCTTGACCTTTCAAGAAGAATCAGTCCTGATCTTTCAAGATAGTCTTGATCTTTCAAAAAAGGTGAGTACTGATGACATACAAATGAGTCTTGACCTTTCAAAACAGTCTTCACCTTTCAAGAAGAATCAGTCCTGACCTTTCAAGACAGTCTTGATCTTTTTGGTAAGGTCAGTCCTGACTGTGAAATACAGTCTTGACCAGAAGAATCAGTCCTGATCAGATAGTCTTGATCTTTTTGGTAAGGTTAGTCCTGACTTTGAAAGACAGTCTTGACCTTTTTGATAAGGTGAGTACTGATGACATACAAATGAGTCTTGACCTTTCAATCAAGTCCTGATCTTTCCATAATTCATCCTGACCTTTCAATAACATCCATCCCGTCATTCCTTATTGCGCACTTCGGTTTGAATCAGAATCGGAGCAATCTCTAGTTTCGAATCTAGTCTCGGCATCAATCCCAGTCCCTTAGTCAAAGCCTTCAAGCTCAATCCCAAAAAAAAGCTCTAGTCCTAGAAAAAGACTTCAAAGAAGTAGCTCGTGGAACTGAGTTCCGCTAACTGCTTCTTGCTAACAAAGCTGTCAAATTCAATGAATGTGTTTGCGTTCTCTCTTCTTAGTCTACGATTATCCCTGCTCTTCCTCAGATGTGGATATCTTGACCTGGTCGAAAGTAGAAATGTGTGACGGTCATTCCTTCAAGAAATAGCAGTTGATTCTCAGAGACCGTATTCAAGAGTTGCCAAAGAGGCCTTCCTCACAGCGCATTCTGTGCCATTGATTCTAGCACACCGGATGAATGTGCAGCTGATTTCGATTGAATAAGAGGAAGAGCTTCTATTTCACCAACTGCGTCTACGCATTCACCAACAAGGACCGGGTAGACATGAAGTCAAGTCAGAGCCCCCACGACAATTATCATTGCCTTCATCACCAACTACTCGTACTCCCATACCGGTCACACCAGTCAAGTCAGAAGGTCAGGCAGATTCTAAAGCTGCTGATTCTAGCACACCGGAAACCCTCACAGTCAGAGTGGATAGGCTGACATCGGTGAATTTCACACTTTCCTATTTTCGATGCAGCGGGAACGCTCACTCTAACAACGGCACCAACGGATACTGTCACAGCAAATTTCAGTGCTAATCCAGCAACTGCGGTTAGTGATTCAATTGCCAGGCCTCTACCACCGGTTATCAGACCCGGATCTCCTCAACGCAGACGCTCTTGGCATAGAAGCTGTCTGTATTTCCGCTCTTTGTCTGACCGGTGCTTGAGCCATATCTTTTGTTTGCCTTTGCCTACCTGCTGTTGGTGTAAGCGTCACCGATCTGACTGCTATCGAATCAGCTCTTGGGAATATCATGAATAAAGAAGAATGAAGCCAATGCTGGTGGTTCAGGAACAGAAGAGGTTGTTCAAAAAAAAAGGGATTGACCTCAGGCAAGGTTGACTGATCCTGGATGAAGGTGTCTCAGGAAGAGAATACGCTGTTTGAGTCAGGGAAGTGGTGCTGCTTGGAAAGACAGAAGGCAGTGAGCGAGCCGTAGGCGAGCGGATGAGGACAGATCAGTAGTTTCTCCCATGCTTTTGTTGGTAAACAAACCACAGTGAACTATGACTACTCGTACAGGAATTCTTTCTGGAGGGAATTTTTGCTTATTCAGATATATCATGATCCCGCCCGCCGAATTTTCTTTTTTGATGAAGACAGTTTGAATTCCAGTGAGACATCTCTGTCAAGCAATACGTCCGTCACTTCATCTCAAAATTCAGTCGAACAGTCCACCACCACTATTGAGGATTATACTTATAGTAGTGAATCCTCATCTAGTCTTTCGGGAACTTTTGATCCATTTTCTAGTATTATGGATTTTGCTTCTGATCCTAGTCTGATTTCTTCTGCTTATTATGGCATTTTTGAAGATCACCCTGGACTGAATCCTTTCAGTGAGCGGGTCGTCGAGATGCAATGCTTCATTCGCGAGAAATTGGAAGAATTAGTGAATGCGGCGGGGTATCAAGATCGGTTTCAGGATCCCGAGGATATGCTAGCTGCGGCCGAATATTTACATGGCGAAAGCCAGGATTTGGGTTTTCTTGAAAGTCTTGTCAATGATTTAGAAACAGCGGGGATCGGAAGTGAGGCCTTTCAGTATGCCGTTCCACCGATCTCCAGCCCACTGGAGCAATTTGCCATTCCCCCATTTCTGGATATTCATATTGGAAACTTTTCTTTCTCATTCACAAATCCATCTTTGTTCATGCTGCTGACTATCAGTTTGGTCCTGCTTCTGGTTCATTTGGTTACTAAAAACGGAGGAGGAAACTCAGTACCAAATGCTTGGCAATCCTTGGTAGAGCTGATTCATGATTTCGTGCCGAACCCGGTGAACGAACAAATAGGTGGTCTTTCCGGAAATGTTCAACAAAAGTTTTTCCCTCGCATCTCGGTCACTTTTACTTTTTCGTTATTTCGTAATCCCCAGGGTATGATACCTTATAGCTTCACAGTGACAAGTCATTTTATCATTACTTTGGGTCCCTCATTTCCTCTTTTTATTGGCATTACTATAGTGGGATTTCAAAGAAATGGGCTTCATTTTTTAAGCTTCTCATTACCCGCAGGAGTCCCACTGCCGTTAGCACCTTTCTTAGTACTCCTTGAGCCAATCCCTCATTGTTTTCGCGCATTAAGCTCAGGAATACGTTTATTTGCTAATATGATGGCCGGTCATAGTTCAGTCAAGATTTTAAGTGGGTCCGCTTGGACTATGCTATGTATGAATAATCTCTTCTATTTCATAGGAGATCTTGGTCCTTTATTTATAGTTCTTGCATTAACCGGTCCGGAATTAGGTGTAGCTATATCACAAGCTCATGTTTCTACGATCTCAATCTGTATTTACTTGAATGATGCTACAAATCTCCATCAAAGAATAGATGAATTGAATGATTTGTTTATAATTGAACAAAAACACAAAAAAATCTGTTTTGATTTGATTGATGGGACACTATTGGCAGGGCAGAAAAAAAGGCCCTAAGATGGTTTGATCCTTCCCCTCCGGTCATTTTGTCGGAGGTTCCCGCTTCTCATCCCACGCACGGGGGTTCTTCCATCAATCAAGCTCAGTCTCCCCGTCTCTTCAGCAACAACCAATCCCTGGTCTCTTCGCAACAAGTCCTCTCCCCTTTCCCGGAACAAAGGGTCTCTTGGGCGGGCAGGATGGCGCCTAGACTCGGTCAATTGAGTCCACTGCGGGGACTGGCACTGGATCCGGCCGCAGGTGGATTTGCTATTGGTGGCACACGGTCCCTGGATATGGAACTGGTCAGGGAACGAATGGGCGCGGGAGGCAGGACCCTTCGAATGTACTGGAATGGATCTGTCTCTCTAACGGGACTGGAGAAGGATATGCTGGGTCATCAACCGGGACTGGAACGGGCGGAGCAGGATCTCCGTTGGATTGATTGGGCCCCCAACAGGAATGTGGTCGTCTAGGTCGTACCTGCGGAAAGAGACGGTGGACCCCTAACCATCGATTGGACCGAAACCAATCGAAGCCATGCGATCGATCGAGCTACCCACATCCACTTTGACTCAACTCAATTGGAACGTACCAATTCCTACAATCCATAGGACTCCGGTCCGACCGGCCAGAAACTAGCCACTCTTTCTATCCTCTGGCTCCGACCATTTTGCCTACATATCCCCGGGTCTACGTGGATCGGAACTGTATGAAGTGGTGGACCGGGAAAAAGACCCTGCTAGTTCGAACCAGAGCTTGACACGTATTGGGCTAGTCTCGCCGCACCCGGCTTGTTGTTACGGGGGGTCGCGAAGCTTTGGAAAAAGACAAAATGGAAAAGCCCAGAAGCACCAACCAAGGTTTTTGGGATCCAACCGAGCATGAGTGGGGAACTTCACTGAACTCACTATAGATCTTCCTTCCGCTCCGACCCCTTCCATCCTTCCTTCCGAAGGAACGAACGCAGGTTCTCTTGCTTTTTGGGTCAGGCCAAAGCCGCTGTCGCTGTCTCCGGAGTGATGGTCCCAGCTCCCAGCATCGCGTATTCATTCCATTCTATCAATAGAAGGGCCTTCCATCTGACCTTTTTGGATCCTGACTTTTCCATAATGAGTCCTGACCTTTCAAGATAGTCATTGACCCCAAACGCAGTGGTTTGATCGCAAAATGCGTGTGGCAGGTTGCTCGCTTGGCTCACGAAGCCGTTCGAGGTGGAGTGGAGCGGGGCGCTTGAAAGAATCCGTCGATTTCCATATGGAGCGTCCATTAGACGGAGGGACCGGATTCGGGGAATCGAGCAGCAAGCAAGCTCTCAAAAACGTGGCTTGGCATTGTGTTCGGAAGCATTAGTACCTCGTATGCCCACGTGATAGTGGTGTCCCTCTCTGCGGTTCGGCTCTTTCGAAACGAGGAGTTCCTTGCGGCATAGACATACTCCCAGATGGCATATGGCGTGACCGCCTGTGGGGCCATTCGGCACAACGGAGAGTGATGTCTCGAGGACCCTTCCAGAAAACTGGTATTATCAAGGCCATTCTTCTCCCATTGCTTCCGCTGCTGCCTCTCGGTGAGCATAATCATGGAAATCAGACTCGTCCGGTCTTTCTATTCGACTTGTGCCCGATCATTGCTTCAGAGACGATTCAACAACAGATCTGGCTCCGCGGATCTAGCTGGTGTGAGGATGGAAATATACAGGAGTTGGTAGGGGTGGGTGCACCCCCCATCAATCAGACCTCCGCGGCCTCCCCATCTTGATCTATTCCCGTCCCGCCTCCCATATTCACGGGGGCAAGGTCAAGCTCTACGTAACACCCCTATCCGTCCCTTCTTGATGAGTAGCGGATCAATTACTGACCACTAGCCGGCCTCCTTTTTCCTCTCATTAGAAGAAGGATCTATTGACTTGTTTATTGATCTTCTTTCCATAAGAAAAGAAAAACCGACCATCTTCATTCCACCTATCTTCATCCAATCCCACTAGTTCCGGAGGGTCCCAATCCCTTCCTCATCCCCCGGCCGGGGGACAGACATTGGAACATCCACACCCACCATTACCATTCAGAGTACCGCTCGTGCACCCAGCTAATCATACGGAACCCTTCCCTCATCTCTTCGGACGGACCGAGAAAGAACTAGGCTGGACATTTCCAGATGCCCTGGCTCGAACAAAGACGACCTAGGAAGATCGACCGCCTACCTTCGAGCTAGCGACAAACTATGGAAACGGATTTGCTTGCTCGCTCGTTGGTTTCCCTTCCAGAACCATTGATTCATTGCATTTCTCCACTGTCCTCGCTCTTGACCTTCAACACGTCTTGAATGATAGACTGTTGACGGTGGGGAATGGGACCGGCGAGTCAACCTTCCGGTTTCCGTTTCCCTCACACGAGGTGGCCTACCTCGTCTCATTCCTGCCTTGAATCTAAAATGAAGAGGACGTTTGATCGTAGTAGTTCAGTTAAGCAGGCTTATCAGCCTGAGAAATCCACTTGTTAGTCTATTGTTGAAGAGATGGTATATTCGTGTGGCGCATCGGTCATTCAATTCACAACCGAGGCACCGAGCTGTTCGAGAGGTATGTTCCCCGCGCCATCCCCAGTTTCTGGGGGTTCAGTGGAATTGGTCTTCCGTCCCAAATTCTGGCAGAAAGAAAGGGGCATAGAAAAGGGGCCAGAGAAATCTCTGCAAACAAAAAAGCGCTTTGTACAGGGAGCGAACCTTGTTCGCGTTTGAACCTGGGCAAGACGCCAGCGCTCGCCAAGACATGGAGGACTTCCTTCGGTATGCTTTTGATCTCCCTTATACGAGTGAAGACATCCCTGTCTCGGTGGGCCGCTTGGCCGTCAGGTATAGGGCAGCAGAAAACGTCGTGTATTTGCCATTGGCCTACGTTGTTCTGCAATGTCTTTGAAGGCCAACCCATTCCTTAAAGAAAGTCCTCTCTGATTGGTATGGTACATACGACCAATTGCGCCCACTCAAGTGGGTGCGCGGTATTGATTGCCTTTCTAGCCTTCGGCCTCAAGTCAGCAACGGACAAATTTCCTGGAGTGACTCTCTATGCCGTCGTTCTTTTGCTGTTTTGGCCCGGGTGTACGCAGGTCTCATTGTCTTTCCACTCCATAGTGCGTTGCGTCAAAAGTTCCAAAGAACCGTCGGCCAACCGTTGGGTTTTCTAAGCTCTTGGCCTCTCTTTACCCTGACGACCCACTATCTGGCTGGTGCGGTTAGCGGCGGAATTCAAGCCTATGCTATGAAGGGTGATGATATTGTCATCGGGGATAGTAGGGTGGCTGAAGAAGACAGGCATTTCAAGAACCGGTTGCTTTTATGAAATAGAAGATCTGATTCATACATAGCATAGTCCAAGCGGACCCACTGAAAAAGCTCAACGTTTGATCATTCGGAAGGGATCCCCTCTTTCTGCACGGATGTGTAATGCGCTTAGCTTTGGCTGTCATCGCTCTGCTTCAGCGCAGGGTGGAGGATGACCTTTCGGTTGCGCAAAAATGGGTCATTGAGACCGTCATTGGTTCCGCTTATGGAAGACTCCTATGAAATAGAAGATCTGATTCATACATAGCATAGTCCAAGCGGACCCACTGAACAACTCTGAGTGGCCCTTTTCGTGTGTGGTTCCCTGATAGGGGAGTCTTGACCAACAGGAAACAATCCCCGTTCTCGAGGATTGGGAACATTCAGAGACGTACGCGATGCTATCTGAGGCTACTATGTGGAAAGGTTGGTGAAAAGTCTCTCAGTTGGTTAGAGTGTTCCATATGGATCTTTCAACACTACTTTCCGTCCTTTTGGACTCACCTCTGGTACCTACGAAAGACAAAAGACCGCTGCCATACATCAGAGGGGGTCTCCTGTTTCGTGTTTATGACAGGTTGAGGTCTGTCTCTCCTCCTTTACCGGTGGATTCTGGTTCGTCCAATAGGTTCCTTTATGTTCTTTCTTCTTCGGGGGAGGCATACTTGATCTTTCTGACCAAGGAATCAGACGTGCACCTGGGCGCTGTTGCTCAAGTCCATAAAAAAGGGTGCCGTGAGTAGGTTCTGTACTGGTCTTGCAAACCAGTGCAGAACGACCCCGAGTTGTAGTGAGCTTCTTGTCCTCTTTTTTCGAGTGGAGGAGCGAGCTCTAGTTCCTTGTCTGACTCCCTCTATAGTTTCACTGCTATACCATGTAGCTTGCTTCTCTGAGACGGAGAGCAAGGACTTCCTATTGGGAGAAGGCGATCGACTAGCTTTGCCTGCTTTGTTTTTCTTCCTTTGAACCACAGCGGGGAAGTTCATCCGCAACCCGACTAGACAAGTGACGCCTTCGTAACTTGACTCCACAGGGCGACGGTTGTCTTTTCTACCCGCCTTTCCCCTGTAGTCAAGCATAGTCAGATGGAACTTGACGGCCTAACGACGAAAAGATCGATCCATGCATATATCTATATATAGCAGGAGACAGGGGTCCGTCAGAGGCATAGGCATCGTCATAGGCTTCATAGTGGCGAGGCGAAGGTCAAGCCCACAGGGGTTTCGGTTGATCCAGTAGCAGATTCTCCGGAAACATATCTTCTTCTCGTAGCAGCTAGACGCCAGCAAGAGAACTTGCATTGAAAGAAGTAGTTTATCCGATTGAGGCACACGTTGAAGAACCAGCAAGAGCTTCCGTGGCTCCGAAAGCAAATCCAATTGCGAGTTCATTCAAGCGTTCGAGATGCACCGAGCAGCAGCACCCGGAGCGGAGAGAGCAGCAGCCGGTAGCATACGCAAACTTGATCTGATTGATCTAGTTTTCCATAGTTCCATAGTGCCTTCACGAGACTTGGGCCGTGGAGCACGCCAACTAGGGAAGCAGTAGCAGAGATCAAGTTCCGGCGGTGGAGAATCTGTGGGGCTAGGGATTGGGAAGAAAGAGGAAGCACGGAATCCGCTGGCTCTAGTGGTCTCCGAAGCCATTCGTATCCGCGCCTGGCCATGAATGGATCTGCTTGCTAGAAGTGAGTAAACTCACTCAGCTGCCTACGCTCCTGCTTTCTCTGCCACCTTCTCAACCTCTGCCTCTGTGCCCTTTTCCCCCATGAGACTGGGAAACGGATCATCTTTCGGGATATGGAACTGGGTATGGAACTGGCCTTGGTCAGATGCCTATCCCGCTCCTCCCGTCTTCCGCCCTGACTTTCTACGCCCCACCGGGGCTCCGGGGCTTGGGCTGTGCAGACAGATGCTAGCTAAGGGAGGGATTGGGCAAGAAAGTCTTCCGCGTAGAGCCCCCCGTTCCTTCCGTCGAGAGAGGTTGCAGCTAGGGAATCGTCGGACAGCCGAGCTCTGATCCCGCTACTGAAACGAATGAGAGAGATCAAGCATGACATTAGTCAGGTATTGGGCGCTGACATCTCAGGATTGGGCGGTGCGGGTAGACCGGAACCAACATTCGAGAAAGAAAGCCGGTTTCAAGATCCACTCCCCAGATACTCTGTCATCACCTTCCCTACTCTTGAGCCTCATTCATTGAAGAATCCTTCTAGACAACGCTGTGAAAGCTGACTAACCATCAAAGGCGGAAAGGATCAGTCATGGGAAAGATGAAAAGTGCATCCTTTTCCTCATACTACGGTACGGTTCAGTGCGCTATCAGTCCAGCGAAGCAGTAGCAAGAAAAGCTTCATCGATTTCGGGAAGGAAGGACAGGTCATTCCTGTTGGTCTTGGTTATTCTCTTCTTGTTGGATAGGATTGGATAGCTCGCTTTCCGCTAAGGCAGATGAACGAATAGATGAAGCGAATAAAGGATCCGTTCTCGGAAAGCTCTAAGGAGAATAGGATAGAAAGGATGGAGGGGGAAAAAGGGAACTTGTTTTTGAAGAAAAGAAGGGGAAAACCACTAGGGCCCCTTCAATCAGAAGTTCATTAATGGAGTCTTCCGTTGGGGCAGGGATCCGCCCAATTCCGGATATAGGAGGACAGAGGCCACCTAAGACGGAGATTCTTGGTCCGCTGCAAGGAAAGCAATAGTGAATAAGTTGAGCCCTTCCCTTCGAATGGCCAGTGAGGTACTGCGGAGGATTCCATTGCCTCCGTGATTTGCACCTTAGACTGTGATTCCCCCCTGCCAATCAAAGGTGGCTATCGGGACGGCTACGGATATCTTTAGACTAACGGAGGTAGGGAGGAAGACCAAGACGGATCTTCTGCTCCGGATAGTCCCGTATCGACTTCTCCTCCATCATCAGAATCCCTGACTATAGAGTAGGTTCGAGGCCAGGTACTGACTTCTATTCATTCTTCATTGGCTATGGTTGGTTCAGGCGGAAGAGAAGGGAGCGCCTTAGTGGATGGGGGCCACAAATCCGAGGAGACCTGTCCCTGTCTTTTGGGAGCTATATTAGCACTAGTCTTTCAGACTGGAGGATAGGGGACAGGCGGGGGACAGGGAGCGGTTCTAAGATAGGGAAGGGCAGGTAGAACCATTTCTCATCGGCTAGCCATGTCTCCTCGATCGCCTGGTATGCCGAGGACTGGACGACCAATGGATGCTTGTTCCATCTGTCCCAAAGAAGCAGGAGGCCTTATCCCATCCGGCAATTTGAGGAAGATAGGTCGGCATTCCATACTCTTCTTTCTCCTCTGGTCAGTTTGATCGGCCCGCCCACTACGGATGGTTTTTTTTGCCGTTATCGGCTCGTAGGAAGCTATCCATTCTCGTCAAAGCACTCGCAACTTCAAATTGCTTAAGGGAACGTCACGTCACGAGCCATTTTCAAAGTCAAGGTCAGCGTACATGACTTTGCTTTGCATTTCATCTTGCTCATGACTTTGAAAGCCAAAGCGAAGCGAGTGTGCTTAATCAAAGTATGAGTAATATAGGACAAAATGGTATGAACTATGTTACCTTTATGAGTTCCCTTCATGAAAAATTAAAAAGAAGGCTTTGCTTATGCTTAATAAGCTGAATAAGGACCTTCAAGTTGAAAAGAGTGCTTTCTTAAGGCAAAGTATGAGCTCACAAAAGATCAGACAAGAAGGCTTTGTTCTGACCTGAATAAGGACGTGACATGACCTTCAAGTTTAAAAGCGAGTGCTTCTTCAAAGTATGAGCTAATCTCAGATAAGATCACTCTTTTTTTTCTTTTTTAAGGAAAGGTGATGGAAAGGTCAGGACTCATTTCTTGAAAGGTCAGGACTCTGAAAGGTCAGGACTAATGAGAATGATTGAGGAAAAGTCAGATTCCATACAGGACTCTTTTGAAAGGTCAGGACTCTGAAAGGTCAGGACTAATGAGAATGATTGAGGAAAAGTCAGAACTCACCTTATCAAAAAGGTCAAGACTGTCTTTCAAAGTCAGGACTAACCTGACCAAAAAGATCAAGACTGTCTTGAAAGATCAGAACTTCTTCTTCTTAAAAGGACAGGACCCTTTTGAAAGGTCAGGACTCATGACAATTGTATGCCATTAGTACTCACTTGACAACAAAATGCCATTAGTACTCACTTGACAAACAAATGCCATTAGTACTCACTTGACAACAAATTGTATGCCATTAGTACTCACTTGACAACAAAATGCCATTAGTACTCACTGTACAACAAAATGTCATTTTCCATACCAAAAAGTGGAATTGTATGCCATTCTTGCTTCCATGATGGACAATTGCAATTGTTTGCCATTCTTGCTGACCCTGACCAAATCTCATTTTGTGAATAATGCATTTTTCACGATTTGTCTGACCTGAATCAGTGACCTTCCGGTGATGGACAGGACTTTCTGTAAAGGTCAGGACTCATTATGGAAAAGTCAGGATCCAAAAAGGTGAGGACTAATTGCAATTCAATGCTCTGATCCATACCAAAAAGGTCAGGATCCAAAAAGGTCAAGACTCATTTGTATGTCATCAGTACTCACCTTTTTGAAAGATCAAGACTATCTGATCAGGACTGATTCTTCTGGTCAAGACTGTCTTTCAAAGTCAGGACTGACCTTATCAAAAAGGTCAAGACTGTCTTTCACAGTCAGGACTAACCTTACCAAAAAGGTCAAGACTGTCTTGAAA
>prolog/000602165/0_12522
ATGTTGCCCGAAGGGAATCTCGCCTAAAGAGAAAGGGCCCTTACTAGACAGGGGCAACTAGTTATCAGATCTGATGATCGGCCTTATCTCATGGGAACCTACTAGACCTTGAGGGTAGGGACGGAAGGATGAGACTTCTCGATGTTGCCGAGGCCCCGAAGAGGACATATCTACAACTGCCCGGCAATTGCGGTTCTTCGGAACTCATAGAATCACTAACAACTTTGACCTGAGTCATGTGGTAGAGGTTCCTATAAAGAAGGCCGGTCCTACTAAATGCGGCGCTCTATAGTTCAGATTCAGCTAGAAATTCTGAAGTTGTTCTCGAGGCCAATTGTTCTGTCTTTCTGAATATGGTCTCCCGTTCCTAGTTGGGCGGGCGGGGAGAAAAAGAATAATGGTTAGGAAACTCCATATCTACCCCAACTGACTCATTTCACTTCGAGCCCCCTACTCTGATCGACGAGCATGTAGTTCTACCTATTTGTCTGCCGAGGAACGCAGTAGCTTGATGGTTTTTTGAGCGTATGTCCATTGTGACTCTGATCTGATGGACGAACCATCGGGTTGGTTGTCCCGCTCATTATCATCATCATCATTCACCCTTCCCCCCACATCCAACTCAGACATGTCATTTGCTGAAAAAAGACAAACTCCGCCGTTCCTCTCGCTCCGTCTGGACGAGTCAGGACGGGCCTGTCCCTTTCCTTTATCAGAGTGATGGAATGCAAGATTCTTCTCTTCTACTCGCCTTGCTACACACATAGCATCCGTTCTACGACTGAGAACCACTTCTAGATGCACGATTCCACCTTTTCTTCCTTTTCGATGCTAGCTGGCTTGTTGAAGATCTGGTGCCTCCAACTCTTTTTCCGCTATTGAACAACCCATCTTTCGCCATGGGTAGGAGGCGTTCACTGATCCGAAACCGCTTCTCTGACCACTGATCCAGAAGTAGGGTATTCTCGACTGGCTGACTGATTGCACGGTTTTTGGAACGCTAACTTCACGGAAACTTTTGATGCCGTTTTCCGATCTACTACTAAAAGCGGATGGAACGAGAAGAAGCCATGCCCTACCAATGCATAGATTGTCTTTGTTGCGAGTCGAGAACAGGAATTCGATTGGCGGGTGTCTAGCCTTTCTGGATGGTGGGATCACTTATGGAGGTAGGGATGGATAGTCAAGCAGAACAGAATATCGAACGTAATCTGAAATGTCGAGTAGTCCACCACCCGCAGCCTCGGCAAGAAAGGTTGGTTCAGCGAGTGGAGGAATAGCTTGGAACTCCAATAGAAGGCGGTCGAGGATGCCAGGTAGAAGGCAAAATTCATTCCCCCAACGTCACGTTCTTAGATTAGCAAAGCCCAAAACTCGCAACTTTGAATGCACCGTCGCAACTTTCAATGAGAATTGCGTTAGGGAACGTCACGAGCAAAGCCCTACGCTTTGCGAGTGCTTTGTGCAAAGCCAAAGCGAAGCGAGTGCGCTTTTTGCACAAAGCACTCGCTTTTCAGTGCTCATGACGTACAAAGCGCACTCGCAAAGCATGTGAGCTGATTCAGACTCACTCTGATAGACTATCAGACAAGAAGGGAACTCATATTGATGGACAATTGTCATTGATCTTCATTCTTTGTGTGATGGTCAGCACTTGTCAGGATTTGTCTGACCTGAATCAGTGACCTTCCGGTGATGGACAGGACTGTTTTGAAAGGTCAAGACTCATTTGTATGTCAGTACTCACCATACCAAAAAGGTCAGGACTCATTATAGAAAGGTCAGGAAGGTCAAGACTCATTTGTATGTCATCAGTACTCACCTTTTTTGAAAGATCAAGACTATCTTGAAAGATCAGGACTGATTCTTCTGGTCAAGACTGTATTTCAAAGTCAGGACTGACCTTACCAAAAAGGTCAAGACTGTCTTGAAAGGTCAGGACTGATTTTTCTTGAAAGGTCAAGACTGTCTTGAAATCATACTGACCTTATCAAAAAGGTCAAGACTGTCTTTCAAAGTCAGGACTAACCTTACCAAAAAGATCAAGACTATCTGATCAGGACTGATTCTTCTGGTCAATACTGTCTTTCACAGTCAGGACTAACCTTACCAAAAAGGTCAAGACTGTCTTGAAAGGTCAGGACTGATTCTTCTGGAAAGGTCAAGACTGTCTTGAAAGGTCAGGACTCATTCTTCTTGAAAGGTCAGGACTCTTTTGAAAGGTCAAGACTCATTTGTATGTCATCAGTACTCACCTTATCAAAAAGGTCAAGACTGTATTTCACAGTCAGGACTGACCTTACCAAAAAGGTCAATACTGTCTTGAAAGTCAGGACTGATTTTTTTGAAAGGTCAAGACTGTCTTGAAATCAGTACTGACCTTATCAAAAAGGTCAAGACTGTCTTTCAAAGTCAGGACTAACCTTACCAAAAAGGTCAAGACTGTCTTGAAAGGTCAGGACTTTTGATGGAAGGACAGGACCAATTGCAATTGTATGCCATTAGTACTCACTGACCAAAAATGGAAAGGTCAAGACTGAAAGGTCAGGACTCATTCTTCTTGAAAGGTCAGGACTCATTGCAATTCAATGCCATTAGTACTCACTTGACAAACAAATGCCATTAGTACTCACTTGACAAACAAATGCCATTAGTACTCACTTGACAAACAAATGCCATTAGTACTCACTGTACAAACAAATGTCATTTTCCATACCCAATGGCAATTGTATGCCTTCCAAATCCATGCAAATTTGTGTGATGGATAATGGCATACATTTGTGGTATGGTCAGCATGAATTTTGATGGACATACAATTTTTTGGTATAGTGAGTACTAATGACATACAATTGTCATTAGTACTCACCATACCCAATGGCAATTGTATGCCATTAGTACATCAACAAATTGTATGTCCATCAAAATTCATGCTGACCATACAACAAATTGTATACCAACCATAATTGCAATGAGATGCCATTCATGCTGACCATACAACAATTGTATGCCAACCATAATTGCAATTGTATGCCATTAGTGCTGAATACCAAAAAGCTCATACTTTGAAGAAGCACTCGCAAAGCGTAGGGCTTTGCTCGTGACGTGACGTTCCCTTAAGCAATTGCAAGTTGCGAGTGCTTTGATCACTGCCCGCCCGGCCCGTATCTTCAATCTTAAGTAAAGTGAAGTCAAGTCAATGAACAGCCCAACCTCTTTTTTGAAGCTTTGCCAGGAAGCTTCCACTTGTGGAAGCCTTGGCCTCCCCTCATTCCGAAACACAACCAAACGACTTGCAACTCTCTCCACTTCTCTTTCGTCGTCGTTCTCAGCGGACTTGTTGGCTATAGCCAAGCCACTTCTCCTTTTTCTTATCTGAGTATAGCGCGGACTCAGCGGACTTGTTGTCTATAGCAAATTCTCTGTCTTTGATAGCGGTCATAGGGGGGTTCAGAAAGGATCTGATCTACGATAGAGACGGAAACCTGTGCGGGGGTAGGGGCGGATGTAGCCAAGTGGATCAAGGCAGTGGATTGTGAATCCACCACGCGCGGGTTCAATCCCCGTCGTTCGCCCATCAAGAAATGGACCATTTGCTTGCGCCGGAGACAGAATCCAACATTTCCCAACTATCAAGAATTTCTTCTGCTCAATGTTGGGGATCAATCCTGAACATCTCGCTCTCGCCCCTACTGAAAGGCCTCTCGGGGCTTTCAAACGCATCCAAGCAATTGGTATCCGATTGAAACATAGAAACCTTTGATTCGCGTCGCCTACTTGGATTCCGCCCCTGTTCACTTTTTCAACAGAAAGAGTGACCAAAGTCACCAGAGTGACGGATCAAAGGTTGCGGGAACGAGACGCTTTCGTTGTTGATGGATGAAGAAGTCAGCCTCACGACTTGAAGGTGTCAGTTAAGAGAATAGAAGCCCTGAGCCTTTTCTATATCTTTAGATGAAGCTGACTTGGTTGCTTGCTTGAGTAGTTTCATTTCCAAAGGTTTGAACCGACGGTTCGCAACGGACCGGCCTGCGTCTCTGAAGGACTGGAGCCTAGCACAAAGCCTAGCGTAGGGCATGGAGTGACGACTCTTCTTCTATGGAGCCTACAACTGCTACGCGAGCCGTCAGTGACGACTCTTCTTCTATGGAGCCTACAACTTCTGCTACGAGCCTACAAGCCTCAAAGGTTGGAAAGAAAGGCGTCGTTAGCTTAGTTACCTCAGAAAGGCTCAGAAGCGGGGGGACCTGTCCAGCAGCTACAAAGGCTGAGCAAGACAGAAAGCCTGTCAAGTGGTCTACACTTGACTCCACAGCTCCGCCTTCCGATTTGATATAGAAAGAACGGAAAGCTACGAAAGGTGTCGTTGTGTTTATGAACCACCCCCAACGAGCCTAACGCAAAGCTTTGGCTCTGCCTATAGTTGTGCGCTGACCTTGACCTTTCACTTCTCAAAATGCAAAATGACATGACGTTTTTTCGTCCATTCAGAAAGCACTCGCAACTTCAAATTGCTGAAGCTGATGAAGGTCACGTCAGAGCAAAGCCCTCTTCACAAGAGGGCTTTGCTCGTGACGTGACGTGACGCTGGGGGCTTTGCTAATAACGTGACGTTCCCTAACGCAATTCTGATTGAAAGTTGCGATCACTGAAATTGCTGTAGTTTGAGGAACTGGAGTTTCCACGAGATTTGGTTGGTGTTCCGTGTACCCATCGAAAAGAATGCATTGGATGGATGCCCGGGCATTGAGAAGGAAGGACGCTTTCTGAGGCGAAAGGCCATGGGGAGATACCGTCTGTGATCCATGGATCTCCGATCGGGAAACCGTATCCAAGCTCCGTGGCTAGTCTGCGCTCTTTGGACTTTTCAAACTTAGCGAACTGAAACATCTGAGTAGCTAAAGGAAGGGAAATCAACCGAGACCCGTTAGTAGCGGCGAGCGAGAGCGGATTGGGGGAGAAAAAGAAAGACGAAGACCACTTCGCTAGCGCGAAGCAAAGCATTGAAAGAGTTCTTCTTTCATCCCGTGTGAGCGAAGCGGAACGAAGCTCAGGTGCGGAGCCTTCAACTACTATGGATGGACCGAGCTACGCGAAGGTGCGGAGCAGCGAAGCACTCGCAAAGTCACGTCACGAGCAACCAGCGAGCAAAGCCCTCACGCTTCGCTTTGCGAGTGCTTTGTCGATTCGCTTTGCGAGTGCGTGCTTTGTGCAAAGCACTCTTTGCGAGTGCTTTGTGGGCTTTGCTCATCAATTGACGTTGGCTCGTTCTGTGCGCTAGCGTCAGCGCTACACTCGCAGCAGTGTAGGGTAGCACAGGCTACTCGGCGTCACAAGTAGGTTTCATTCGATTTGTTGTGGATTGGATGATGGAAAAACCGTTGGTCCTGTGAAAAGGTTGGAAGATCTGGCCAAAGAAGGTGATAGCCCTGTAGATTCGTTCCCATGGTTCGATCCTTCCCAGTAAAACGCGGCGTGTTCGAATGATGATCGCTTTTACGCGAGAAAGGGGGACCACCCTCTAAGCCTAAGTATTCCTCAATGACCGATAGCGTACAAGTACCGTGAGGGAAAGGTGAAAAGAACCCTATGACGGGAGTGCAATAGAGAACCTGAGATCCGATGCGAACAATCAGTCGAAGGAGCGGAGCTGAGAGCCGGCGGGCGCACTCACTCTAACGGCGTACCTTTTGCATGATGGGTCAGCGAGGAAATGGGAACAGCGGCTTAAGCCATTAGGTGTAGGCGCTTTCCAGAGGTTGAAGATGAGAGTTGTTCCTATTTGACCCGAAACCGATCGATCTAGCCATGAGCAGGTTGAAGAGAGCTCTAACAGGCCTTGGAGGACCGAACCCACGTATGTGGCAAAATACGGGGATGACTTGTGGCTAGGGGTGAAAGGCCAACCAAGATCGGATATAGCTGGTTTTCCGCGAAATCTATTTCAGTAGAGCGTATGATGTCGATGGCCCGAGGTAGAGCACTCAATGGGCTAGGGTGGCCCCCATGTCGCTTTACCAACCCAGGGAAACTCCGAATACAGGCCTAGATCGTTTGTACAGACAGACTTTTTGGGTGCTAAGATCCAAAGTCGAGAGGGAAACAGCCCAGATCGTACGCTAAGGTCCCTAAGCAATCACTTAGTGGAAAAGGAAGTGATCGAGCGATGACAACCAGGAGGTGGGCTTGGAAGCAGCCATCCTTTGAAGAAAGCGTAATAGCTCACTGGTCTAGCTCCATGGCACCGAAAATGTATCAGGGCTCAAGTGATTCACCGAAGCGACGAGACCTTGAAAGCTTTTTCAAGTGTCAGTAGCGGGACGTTCTGTCAATCGGGGAAGGTTTTTGGTGACAACACCTGGAGATATCAGAAGTGAGAATGCTGACATGAGTAACGAGAAATCCTGTGAAAAACACGATCGCCTGCCAGTTCCAGGGTTTCTGCGTTCAGTCAATCTACGCAGAGTGAATCGGTCCCTAAGGAACCCCGAAAGGGCTGCCGTCCGATGGGTACACGAAAGTGACGAAGTTGCTTTGACTACGGAACCATGCCTGTCATATGGAGCGAATTGGATGATCGGGCCGAGGGCAGCCCCCTCTTCCCTCGCTCTCCTTTCCCTCAGATGAACCTTGAGTCATCAAAGCCTTTCTGACTCAGACGTGCCAGCGCTTGGCGACAAATCGTCGTAGTTTCACAAAGAAGTCAGCAGTGAAGGAAACGAGCTTCGCATTGCGAAGCGAGCGAGTTTGCAGCACGAGCTAGGCGGACACTTGATGTTATCTAAAGGCGAAGACAGATGCCTCTCACTGCGCTGCGCTCATCCTCGCCTTGCTTTGTTTGTGCTAGGCGGAGCGCACCTGCGGACACGAAGCACTTTCGTTTGTGAACCTTTCTCATTTCAGTGCTCGCCTTTTTCATCTTCCGTAGGGGCCTTTAGTCTGAGATGTGAATAGGGGTCGCGAGAGAGCAGAGCGTACCGCCCTGCCATAGTAGCGAGTCTGCGTCGCGACTGTTGTCATAGTCATCAGGGTTTCCACTTCCAGGAAAAAACTTCGAATTGGGAGGGCGATCCTCCCGGTGAACTGACCGTACCCCAAACCGACACAGGTGAAAAGTAGAGTATACTAGGGCGCTTGAGAGAACCATGTCGAAGGAACTCGGCAAAATGACCCGTAACTTCGGGAGAAGGGGTGCTCTCCTATCGAAGGATTAGGAAAGCGGCACAACCCAGGGGGTAGCGACTGTTTATTAAAACACAGGACTCTGCTAAGTGGTAACACGATGTATAGAGTCTGACACCTGCCCGGTGCTGGAAGGTCGGAAGGAGAAGTGTGATAAGCTTTGAATGGAAGCCCCGGTAAACGGCGGCAGTAACTCTAACTGTCCTAAGGTAGCGAAATTCCTTGTCGCATAAGTAGCGACCTGCACGAATGGTGTAACGACTGCCCGCTGTCTCCGACATGGACCCGGTGAAATTGAATTCTCCGTGAAGATGCGGAGTACCAACGGCTAGACGGTCAGACCCGTGCACCTTGACTATAGCTTCGCAGTGACAACCTTGATCGAATGTGTAGGATAGGTGGGAGGTGGTGACACACAACGACCAATCCTGAAAGACCACTCTTTCGTCTAAGGATGCCTAACCGCCGCACCGATCATTCGGGGGGGGGCGGGACACTGCGAGGTGGGTAGTTTATCTGGGGCGGATGCCTCCTAAAGAGTAACGGAGGTGTGCGAAGGTAGGCTCAAGCGTCTATTCTGCTCGTGAGCGTAATGGTATAAGCCTGCCTGACTGTGAGACCGACTGGTCGAACAGAGACGAAAGTCGGCCATAGTGATCCGGGAGTCCCGTGTGGAAGGGCTCTCGCTCAACGGATCAAAGGTACGCCGGGGATAACAGGCTGATGACTCCCAAGAGCTCTTATCGACGGAGTCGTTTGGCACCTCGATGTCGACTCATCACATCCTGGGGTTGAAGAAGGTCCCAAGGGTTCGGTTGTTCGCCGATTCAAGTGGTACGTGAGTTGGGTTTAGAACGTCGTGAGACAGTTCGGTTCCTATCTACCGTTGGTGTTAAAGGGAGAACTGCGAGGAGCCAACCCTAGTACGAGAGGACTGGGTTGGGCCAACCTATGGTGTACCGGTTGTTATGCAATAGCAGCGCCGGGCAGCTAAGTTGGGATGGAAGAACTGCTGCGCCGCGGGAAATCCTTCTCTATACAAGTTCTCGTACGAGGTTTTTGAACAGAACTTCGATAGGCGAGAGGTGTAAGCACCGCGAGGTGTTCAGCGATCTCGTACTAAACGAAATTTGACTTTCAAACTATGAGTCGAACCCGTGCAGATGCCTGCATGCAATTGCGGTCAGTCGCGCTACCTCTGTTTCTCTCTTTTTCCTCAAGATTGGCTGGGTCTCGAAGACGGCATTTCGCTGCAACCCTAGCCGCATATGTCAGGTAAGGCGGCCTCGAAGAGGGCGGCTTTGCTCATGCACGAAGGGCTAGCGAGGGGAAGAGCGGAGCTCCAACCAAAGAAGCGCCGCCTAGCACGCGCTGGTTCTATCCTCAAGCACTCGCTTCGCGGCGAGCGCTTTGCTCGTTGGCCAAGCAACCAAAGCCGGGACCTAGGTGTCCATAGTGAAAGAAAGAGAGGGGGAACAAGCGGGGTAGAGGAATTGGTCGACTCATCAGGCTCATGACCTGAAGATTGCAGGTTCGAATCCTGTCCCCGCCTCAGAAGGAAGCAAAGCTCAAAAGAGACCGCTGCTTCCAAGTCGGTGAGAATGATGGCCATGCTCCGAGTCAAGCCACTTGAAGGAAGAAGCCAGCAACAAGGCAAAAAGACAGCCTTTCAAGGGGCCTAGTCAAGCCTCTGTCAGAGATGAGGCGCCAGATCTCATTCAACAACCACAACCAAATCCTACAAGATGGGTCTGATCTCCCCGCCTCTGATCTCCACCGCTAACCAAACGGAAACGAGAGACTCTCTGATCTACCGACTGCACCGAACTGAAAAAGGAAAGATTCTCTGATCTGACCTCCGAAAGCAAGAAGCAAAACCGTCATGGGCGTGCCGTCATGCTGTTCAGGTTCGGCTAAAAACCGTCATGCTTATCAAAGTTTCCGTTCAAACTGCCTCTCGTACCCCCAGAACTGCTCGCTACCTGACAAAGGAAAGAGCCAATCTGCGGTTCCCAAGAGACAGTACTGACTCGAGTGGTTTCTCCTCTCGCTCCCTTCCCGCACGCCTAGCCTGGTTTTTCGATAGGGCTGCTCGACGCCTGCGTCTCTGATCTCAGTCAGCTTGCCTTCTTGCCCGAAAAAGAGCCTGCTCTTGCAGTTCATGCACTCAACTTCCACTCCTACTTGCCTTCCGTGCAGGACGGAGAGAGAAATCCCTTTGCTGCGGTGGTTCACTAACTATATCATAGTGGAGGTTCTTGTTCCGCTAGTCGACATTCAACTCGCTAGCATGGCATTCAAATTTAGACTGGAAGTTTTTTCATGAATCTCGTTACCGGTGAAAGTCTCAGTCAATCAACCTGGATCCCTTGCTAGCATGCTCTGAGGCATGTCGCTGACCAGCGTTCACGGACTCCCTCATTAACTCGAACAAAGGTGCTTACTGGATTCAAAAAAGCCCGGGAAGGCCGGAATCGTGGCTTGCACAATGTCTTCGATGATATCGGATGGGATATAACGGAGCATTGAGACTGTGGAACTCTGTTCTGACTTGACGGTTGGTTGGCAGGCGATCTCTATCTAGGCAAGTGTGACTAAGGCACTTGTACATCAAAGAGGGAAAAGGGCCGTTGCGGTCCTACCCTACACAAACCTTGCTTGAAAGTCAGGGTCCCAATTGAGACTCTTTTTTTTGGCAAAGCAATCGTCGATAGTTGAGTCATGTGAGGCGAAGTTCACGAGCTGGAGAAAGCTTGACTGGTCTGAGTCAGGGTTCCTATCATCACCACGAGGTGAGGAAGAAAAAAACGCGAAGCCAGTAGCATAGTCTATCAAGCAAGTGACGCCCCGGGCAGAGAAAGAAAGAGTGACTGACCGCCCTAAAAAAGAAAGCCTTCAACAAAAGCCAACCGTGCAAGGCGGTAGAGTCCGTGTGCAGTGTCAGCATTCTCTCATGAACGCGAAACGGTGGTCGTTCCGCATCCCGCGCTCATGCATGGAGTTGCTTGTTCGTTAGCCTTTCTTGTCTTGCTTAGCGTACTTTCTCAATCCCTTGCTTGTTCCGGATGCAGCAAGCAAGCTTCAAAGGCTCACTCTGGCTCTCAACGGCTATCGCCTCCTCTCGTTGGGTCGAGTGATCAACACCTCAGGGGTTGAGGGGTGCTTCTCCGCTTCTCCTGCTGCGACTACCTATGCCGTGGAGGCGATCCGTCACCTCGGCCGTGCCTTCTTTGAGAGTTTGACCATCACGTCACGTCACGTCACGAGCAAAGCCCTACGCTTTGCGAGTGCGTGCTTTGTGCAATTGAAAGGTCAAGGTCAGTGCACAACTATAGGCAGAGCCAAAGCGAAGCGAGTGTGCTTATGATTTGTGGAAACACTAATGGCATACAATTGCCATTGGGTATGGTGAGTACTAATGACATTTGTTTGTACAGTGAGTACTAATGGCATATGGAAAGTACTAATGGCATTTGTTTGTACAGTGAGTACTAATGGCATTTGTTTGTCAAGTGAGTACTAATGGCATTTGTTTGTCAAGTGAGTACTAATGGCATTGAATTGCAATGAGTCCTGACCTTTCAAGAAGAATGAGTCCTGACCTTTCAAGACAGTCTTGACCTTTTTGGTAAGGTCAGTCCTGACCTTGAAATACAGTATTGACCTTTTAAGAAAAATCAGTCCTGACCTTTCAAGACAGTCTTGACCTTTTTGGTAAGGTCAGTCCTGACCTTTAAATACAGTCTTGACCTTTTTGATAAGGTGAGTACTGACTTTTCCATAATGAGTCCTGACCTTTCATTTTGGTATGGTTAATGACATTTTGTTGTACAGTGAGTACTAATGACATTGAATTGCAATTAGTCCTGACCTTTCCATAAGGAAAGTACTAATGGCATACAATTTTTGGTCAAGTGAGTACTAATGGCATTTGTTTGTACAGTGAGTACTAATGGCATTTGTTTGTCAAGTGAGTACTAATGGCATTTGTTTGTCAAGTGAGTACTAATGGCATTGAATTGCAATGAGTCCTGACCTTTCAAGAAGAATGAGTCCTGACCTTTCAAGACAGTCTTGACCTTTCCATTTTTGGTCAGGTGAGTACTAATGGCATACAATTGCAATTGGTCCTGTCCTTCCATCAAAAGTCCTGACCTTTCAAGACAGTCTTGATCTTTTGGTAAGGTCAGTCCTGACTGTGAAAGACAGTCTTGACCAGAAGAATCAGTCCTGATCAGATAGTCTTGATCTTTTTGGTAAGGTTAGTCCTGACTTTGAAAGACAGTCTTGACCTTTTTGATAAGGTGAGTACTGATGACATACAAATGAGTCTTGTATGGTCAGGTGAGTACTAATGGCATACAATTGCAATTGGTCCTGTCCTTCCATAATCAGTCCTGACCTTTCAAGACAGTCTTGACCAGAAGAATCAGTCCTGACCTTTCAAGACAGTCTTGACCTTTTTGGTAAGGTCAGTCCTGACTTGAAATACAGTCTTGACCAGAAGAATCAGTCCTGATCAGATAGTCTTGATCTTTTTGGTAAGGTTAGTCCTGACTTTGAAAGACAGTCTTGACCTTTTTGATAAGGTCAGTACTGATTTCAAGACAGTCTTGACCTTTCCATTTTTGGTCAGGTGAGTACTAATGGCATACAATTGCAATTGGTCCTGTCCTTCCATCAAAAGTCCTGACCTTTCAAGACAGTCTTGACCTTTTTGGTAAGGTCAGTCCTGACTTTGAAATACAGTCTTGACCAGAAGAATCAGTCCTGATCAGATAGTCTTGATCTTTTTGGTAAGGTTAGTCCTGACTTTGAAAGACAGTCTTGACCTTTTTGATAAGGTGAGTACTGATGACATACAAATGAGTCTTGATGGTCATTCTCAATCATTCTCATTAGTCCTGACCTTTCAGAGTCTTGACCTTTCAAGAAGAATCAGTCCTGACCTTTCAAGACAGTCTTGACCTTTTTGGTAAGGTCAGTCCTGACTGTGAAAGACAGTCTTGACCTTTTTGATAAGGTGAGTACTAATGGCATACAATTGCAATTGGTCTGTCCTTCCATAATCAGTCCTGACCTTTCCAGAAGAATGAGTCCTGACCTTTCAAGACAGTCTTGACCTTTCCATTTTTGGTCAGGTGAGTACTATGGCATACAATTGCAATTGGTCCTGTCCTTCCATCAAAAGTCCTGACCTTTCAAGACAGTCTTGATCTTTTTGGTAAGGTCAGTCCTGACTGTGAAATACAGTCTTGACCAGAAGAATCAGTCCTGATCAGATAGTCTTGATCTTTTTGGTAAGGTTAGTCCTGACTTTGAAAGACAGTCTTGACCTTTTTG
>prolog/000701533/0_10994
TCAGGACTCATTCTTCTTGAAAGGTCAGGACTCTGAAAGGTCAGGACTAATGAAGAATGATTGAGGAATGACCATACAGGACTCATTCTTCTTGAAAGGTCAGGATCTTTGAAAAGGTCAGGACTCATTGCAATTGTATGCCATTAGTACTCACTTGACAACAAATTGTATGCCATTAGTACTCACTTGACAACAAATGCCATTAGTACTCACTTGAACAAAAATGCTATTAGTACTCACTTGACAACAAATTATATGCCATTTTCCTCAACAATGAGTACTCACCATACCAAGAAAGGTGAGGACTTTCCGGTCAGGACTCATTCTTCTTGAAAGGTCAGGACTCATTGCAATTGTATGCCATTAGTACTCACTTGACAACAAATTGTATGTCTCTCACTTGACAAACAAATGCCATTAGTACTTTCCATATGCCATTAGTACTCACTGTACAAACAAAATGCCATTAGTACTCACTATACCAACATGAGTACTCACTATACCAACAAAATGCCATTTTCCATACCAACAGGACTAATGACAAGTGTATGCCATTAGTACTTTTGAAGGAAAAGAAAAAGCAAAAGGGCAATTGTATGCCATTAGTATTGACTATTACATAAAGAAGTATGCCATTAGTGCTCACCATACCAAGAATTGTATGCTATTAGTACTGACTATCCAAAAAATGGAAAGGTGATGTCAAGGTTATGGAAAGGAAAGGCAAAATGGCATACAATTGCCATTTCCATAATTGCAATTGTATGCCATTTTCAATATAAAAAGTGCAATTGTATGCCATTAATGCTTCCATAATGGCATACAATTGCCATTTCCATAATTGCAATTAGATGCCATTAGTGCTAACCATACAAAAATATGCCTCGTCTCGAAGAGAAAGGTTAAAATCCCTAAAGCAATTCCGGTAATCAGAGCTATCGGCATTACCGCTGTGGGAGGGACGGAAGAACTCCTTGCCCTAAGACTGACTGAAGAAGATGGCATCAAGCCCGATTGAATCCGACTTCTATGAGCAGACGATTACTGAACACTTTCAACAGAATGTCTTTTGCGGCAGTGACTCTTTCCGGTGAAGAGTCGCTTTCCCTGTTAATGTACCCGGTCTAGTCTCTAGAGGTTCCTCAAATGTAATCGCTAGCAGAGAGATCAGAAGCTACGGCATTACCACCGGTCTTTGCTATTGGAGCTGTTAGCCCATTTTCATCAGAATATGCTCTGACTGTTGGAGAATACCATGCAATCAGACTTGTTTGGCATCTCGCCTTTCCGGATCCTCGCACATAGAATGGAAGAATCCACTGTTAGGCGCTTTTAAGCCCTCTTTGTTGAAGGAATTTAATCAGAAGCATCTAATGCCATGTTTTTGTTACAGAATTTGCAGCTATTGAATCAGCGGGCACTCTTGTTTACGTGAATGCACGAATAGCTTGTTTTGCGGGATAAAGCTCTTTAGCGGGATCCACTTTGAATTCTATGGGGATAGAAGAATCTGATTTTGTCCATGTCCCTCCACTCCGGGACCAGGAGCATCCGATTATCCCATTTCAGAAGATTTGCCGACATTCTATAGAATAGTAGAACACCCACGCACATAGAACAGGATTCGAAGGCTAGTCTCTGACGAAACTGCTGATTCAATTGCGAAAACAGCTGTTCGAGAAGGGACATAGCCAACCGCTGAAACTCTTGTTTCAATGACCCTTGATGGGATCGGACTGATCTTCTTCAATTTGAAGTTGACTCTTTCTCAACAGGGCACTCTAGTGGCACTGTCACAAACCCATCTCTTGCCAACATCTGTGCATTTGTCCAATACAAACCTCCATCTGCAGCTCCCTCACAGCTTGAAATTGATCCTTCCTCCCTATTCTATCAAACAATGTCTTGACATTTGCACATCATTTGCATGCCTGCTTTCCTTCCCCATGTGCAAGAAGTTCCTTAACAACCTACTAGAGCCCTTCCTCAGGGAACCTTGGGGCATCCGCTGAAACCAACCCTTTGCACTGTCACAACCCATTCAAAGAGCGTTGATCTCGCAACATCTGTAAAAAAAGAACCGTTGTCCAGCAAAAGGAGCTAGCAATCTCATGTACTCCGCTTCGTCCCTTGAATCACGTGCATATAGGAATCTCATTCATCACTCACGCAACCTTTCCTTTGGTAGCCTTTGGAAAAGTTGGATCGGAGACTATCAAACAGTCTCTTTTTTCTTGGGATAACCAATATCAAGATTCCCTCTGGCGGGGAAGGCGCAAACAGTGGATTCCGTGCATTCATTTGTTCTTGCAAACATCCTTTTTGTTTGTCCTAACTGCGCATTTGAAGCTTCTTCTATCAAAGAGCTTGGGCATCCTTCGATGAGTGGGTCCGGAAAGAGACTGAAGGCATCCCTATGTGGTTAACATTTCCCTGAGGTGCCTTTTTTGGTATTAATGTGATAGTCAGTACTAATGGCATACAATTGCAATTTCTCCTACCTTCACAAAGACTAATGGCATGTAATGTCATAGTAAATACTAATGACATACAATTGCCCTTTTGCTTTTTCTTTTCCTTCAAAAGTACTAATGGCATTTGTTTGCACAGTGAGTACTAATGGCATTTGTTTGTCAAGTGAGTACTAATGGCATTTGTTTGTCAAGTGAGTACTAATGGCATTTGTTTGTCAAGTGAGTACTAATGGCATTTGTTTGTCAAGTGAGTACTAATGGCATTTGTTTGTCAAGTGAGTACTAATGGCATACAATTGTCATGAGTCCTGACCTTTCAAAAGGGTCCTGTCCTTTTAAGAAGAAGAAGTTCTGATCTTTCAAGACAGTCTTGATCTTTTTGGTAAGGTTAGTCCTGACTTTGAAAGACAGTCTTGACCTTTTTGATAAGGTGAGTTCTGACTTTTCCTCAATCATTCTCATTAGTCCTGACCTTTCAGAGTCCTGACCTTTCAAGAAGAATGAGTCCTGACCTTTCAAGACAGTCTTGACCTTTCAAGAAGAATGAGTCCTGACCTTTCAAGACAGTCTTGATCTTTTTGGTAAGGTCAGTCCTGACTGTGAAATACAGTCTTGACCAGAAGAATCAGTCCTGATCAGATAGTCTTGATCTTTTTGGTAAGGTTAGTCCTGACTTTGAAAGACAGTCTTGACCTTTTTGATAAGGTGAGTACTGATGACATACAAATGAGTCTTGTATGGTCAGGTGAGTACTAATGGCATACAATTGCAATTGGTCCTGTCCTTCCATAATCAGTCCTGACCTTTCAAGACAGTCTTGACCTTTCCAGAAGAATCAGTCCTGACCTTTCAAGACAGTCTTGACCTTTTTGGTAAGGTCAGTCCTGACCTTGAAATACAGTATTGACCAGAAGAATCAGTCCTGATCAGATAGTCTTGATCTTTTTGGTAAGGTTAGTCCTGACTTTGAAAGACAGTCTTGACCTTTTTGATAAGGTCAGTACTGATTTCAAGACAGTCTTGACCTTTCCATTTTTGGTCAGGTGAGTACTAATGGCATACAATTGCAATTGGTCCTGTCCTTCCATCAAAAGTCCTGACCTTTCAAGACAGTCTTGACCTTTTTGGTAAGGTCAGTCCTGACTGTGAAATACAGTCTTGACCAGAAGAATCAGTCCTGATCAGATAGTCTTGATCTTTTTGGTAAGGTTAGTCCTGACTTTGAAAGACAGTCTTGACCTTTTTGATAAGGTGAGTACTGATGACATACAAATGAGTCTTGATGGTCATTCCTCAATCATTCTCATTAGTCCTGACCTTTCAGAGTCTTGACCTTTCAAGAAGAATCAGTCCTGACCTTTCAAGACAGTCTTGACCTTTCCATTTTTGGTCAGGTGAGTACTAATGGCATACAATTGCAATTGGTCCTGTCCTTCCATCAAAAGTCCTGACCTTTCAAGACAGTCTTGACCTTTTTGGTCAGGTTAGTCCTGACTGTGAAAGACAGTCTTGACCTTTTTGATAAGGTCAGTCCTGACTGTGAAAGACAGTCTTGACCTTTTTGATAAGGTGAGTACTAATGGCATACAATTGCAATTGGTCCTGTCCTTCCATAATCAGTCCTGACCTTTCAAGAAGAATGAGTCCTGACCTTTCAAGACAGTCTTGACCTTTCCATTTTTGGTCAGGTGAGTACTAATGGCATACAATTGCAATTGGTCCTGTCCTTCCATCAAAAGTCCTGACCTTTCAAGACAGTCTTGATCTTTTTGGTAAGGTCAGTCCTGACTGTGAAATACAGTCTTGACCAGAAGAATCAGTCCTGATCAGATAGTCTTGATCTTTTTGGTAAGGTTAGTCCTGACTTTGAAAGACAGTCTTGACCTTTTTGATAAGGTGAGTACTGATGACATACAAATGAGTCTTGTATGGTCAGGTGAGTACTAATGGCATACAATTGCAATTGGTCCTGTCCTTCCATAATCAGTCCTGACCTTTCAAGACAGTCTTGACCTTTCAAGAAGAATCAGTCCTGACCTTTCAAGACAGTCTTGACCTTTTTGGTAAGGTCAGTCCTGACCTTGAAATACAGTCTTGACCAGAAGAATCAGTCCTGATCTTTCAAGATAGTCTTGATCTTTCAAAAAAGGTCAGTACTGATTTCAAGACAGTCTTGACCTTTCAAGAAAAATCAGTCCTGACCTTTCAAGACAGTCTTGACCTTTCAAGAAGAATCAGTCCTGACCTTTCAAGACAGTCTTGACCTTTTTGGTAAGGTTAGTCCTGACTTTGAAAGACAGTCTTGACCTTTTTGATAAGGTCAGTCCTGACTTTGAAAGACAGTCTTGACCTTTCAAGAAGAATCAGTCCTGATCTTTCAAGATAGTCTTGATCTTTCAAAAAAGGTGAGTACTGATGACATACAAATGAGTCTTGACCTTTCAAAACAGTCTTCACCTTTCAAGAAGAATCAGTCCTGACCTTTCAAGACAGTCTTGATCTTTTTGGTAAGGTCAGTCCTGACTGTGAAATACAGTCTTGACCAGAAGAATCAGTCCTGATCAGATAGTCTTGATCTTTTTGGTAAGGTTAGTCCTGACTTTGAAAGACAGTCTTGACCTTTTTGATAAGGTGAGTACTGATGACATACAAATGAGTCTTGACCTTTCAATCAAGTCCTGATCTTTCCATAATTCATCCTGACCTTTCAATAACATCCATCCCGTCATTCCTTATTGCGCACTTCGGTTTGAATCAGAATCGGAGCAATCTCTAGTTTCGAATCTAGTCTCGGCATCAATCCCAGTCCCTTAGTCAAAGCCTTCAAGCTCAATCCCAAAAAAAAGCTCTAGTCCTAGAAAAAGACTTCAAAGAAGTAGCTCGTGGAACTGAGTTCCGCTAACTGCTTCTTGCTAACAAAGCTGTCAAATTCAATGAATGTGTTTGCGTTCTCTCTTCTTAGTCTACGATTATCCCTGCTCTTCCTCAGATGTGGATATCTTGACCTGGTCGAAAGTAGAAATGTGTGACGGTCATTCCTTCAAGAAATAGCAGTTGATTCTCAGAGACCGTATTCAAGAGTTGCCAAAGAGGCCTTCCTCACAGCGCATTCTGTGCCATTGATTCTAGCACACCGGATGAATGTGCAGCTGATTTCGATTGAATAAGAGGAAGAGCTTCTATTTCACCAACTGCGTCTACGCATTCACCAACAAGGACCGGGTAGACATGAAGTCAAGTCAGAGCCCCCACGACAATTATCATTGCCTTCATCACCAACTACTCGTACTCCCATACCGGTCACACCAGTCAAGTCAGAAGGTCAGGCAGATTCTAAAGCTGCTGATTCTAGCACACCGGAAACCCTCACAGTCAGAGTGGATAGGCTGACATCGGTGAATTTCACACTTTCCTATTTTCGATGCAGCGGGAACGCTCACTCTAACAACGGCACCAACGGATACTGTCACAGCAAATTTCAGTGCTAATCCAGCAACTGCGGTTAGTGATTCAATTGCCAGGCCTCTACCACCGGTTATCAGACCCGGATCTCCTCAACGCAGACGCTCTTGGCATAGAAGCTGTCTGTATTTCCGCTCTTTGTCTGACCGGTGCTTGAGCCATATCTTTTGTTTGCCTTTGCCTACCTGCTGTTGGTGTAAGCGTCACCGATCTGACTGCTATCGAATCAGCTCTTGGGAATATCATGAATAAAGAAGAATGAAGCCAATGCTGGTGGTTCAGGAACAGAAGAGGTTGTTCAAAAAAAAAGGGATTGACCTCAGGCAAGGTTGACTGATCCTGGATGAAGGTGTCTCAGGAAGAGAATACGCTGTTTGAGTCAGGGAAGTGGTGCTGCTTGGAAAGACAGAAGGCAGTGAGCGAGCCGTAGGCGAGCGGATGAGGACAGATCAGTAGTTTCTCCATGCTTTTGTTGGTAAACAAACCACAGTGAACTATGACTACTCGTACAGGAATTCTTTCTGGAGGGAATTTTTGCTTATTCAGATATATCATGATCCCGCCCCGCGAATTTTCTTTTTTGATGAAGACAGTTTGAATTCCAGTGAGACATCTCTGTCAAGCAATACGTCCGTCACTTCATCTCAAAATTCAGTCGAACAGTCCACCACCACTATTGAGGATTATACTTATAGTAGTGAATCCTCATCTAGTCTTTCGGGAACTTTTGATCCATTTTCTAGTATTATGGATTTTGCTTCTGATCCTAGTCTGATTTCTTCTGCTTATTATGGCATTTTTGAAGATCACCCTGGACTGAATCCTTTCAGTGAGCGGGTCGTCGAGATGCAATGCTTCATTCGCGAGAAATTGGAAGAATTAGTGAATGCGGCGGGGTATCAAGATCGGTTTCAGGATCCCGAGGATATGCTAGCTGCGGCCGAATATTTACATGGCGAAAGCCAGGATTTGGGTTTTCTTGAAAGTCTTGTCAATGATTTAGAAACAGCGGGGATCGGAAGTGAGGCCTTTCAGTATGCCGTTCCACCGATCTCCAGCCCACTGGAGCAATTTGCCATTCCCCATTTCTGGATATTCATATTGGAAACTTTTCTTTCTCATTCACAAATCCATCTTTGTTCATGCTGCTGACTATCAGTTTGGTCCTGCTTCTGGTTCATTTGGTTACTAAAAACGGAGGAGGAAACTCAGTACCAAATGCTTGGCAATCCTTGGTAGAGCTGATTCATGATTTCGTGCCGAACCCGGTGAACGAACAAATAGGTGGTCTTTCCGGAAATGTTCAACAAAAGTTTTTCCCTCGCATCTCGGTCACTTTTACTTTTTCGTTATTTCGTAATCCCCAGGGTATGATACCTTATAGCTTCACAGTGACAAGTCATTTTATCATTACTTTGGGTCCCTCATTTCCTCTTTTTATTGGCATTACTATAGTGGGATTTCAAAGAAATGGGCTTCATTTTTTAAGCTTCTCATTACCCGCAGGAGTCCCACTGCCGTTAGCACCTTTCTTAGTACTCCTTGAGCCAATCCCTCATTGTTTTCGCGCATTAAGCTCAGGAATACGTTTATTTGCTAATATGATGGCCGGTCATAGTTCAGTCAAGATTTTAAGTGGGTCCGCTTGGACTATGCTATGTATGAATAATCTCTTCTATTTCATAGGAGATCTTGGTCCTTTATTTATAGTTCTTGCATTAACCGGTCCGGAATTAGGTGTAGCTATATCACAAGCTCATGTTTCTACGATCTCAATCTGTATTTACTTGAATGATGCTACAAATCTCCATCAAAGAATAGATGAATTGAATGATTTGTTTATAATTGAACAAAAACACAAAAAAATCTGTTTTGATTTGATTGATGGGACACTATTGGCAGGGCAGAAAAAAAGGCCCTAAGATGGTTTGATCCTTCCCCTCCGGTCATTTTGTCGGAGGTTCCCGCTTCTCATCCCACGCACGGGGGTTCTTCCATCAATCAAGCTCAGTCTCCCCGTCTCTTCAGCAACAACCAATCCCTGGTCTCTTCGCAACAAGTCCTCTCCCCTTTCCCGGAACAAAGGGTCTCTTGGGCGGGCAGGATGGCGCCTAGACTCGGTCAATTGAGTCCACTGCGGGGACTGGCACTGGATCCGGCCGCAGGTGGATTTGCTATTGGTGGCACACGGTCCCTGGATATGGAACTGGTCAGGGAACGAATGGGCGCGGGAGGCAGGACCCTTCGAATGTACTGGAATGGATCTGTCTCTCTAACGGGACTGGAGAAGGATATGCTGGGTCATCAACCGGGACTGGAACGGGCGGAGCAGGATCTCCGTTGGATTGATTGGGCCCCCAACAGGAATGTGGTCGTCTAGGTCGTACCTGCGGAAAGAGACGGTGGACCCCTAACCATCGATTGGACCGAAACCAATCGAAGCCATGCGATCGATCGAGCTACCCACATCCACTTTGACTCAACTCAATTGGAACGTACCAATTCCTACAATCCATAGGACTCCGGTCCGACCGGCCAGAAACTAGCCACTCTTTCTATCCTCTGGCTCCGACCATTTTGCCTACATATCCCGGGTCTACGTGGATCGGAACTGTATGAAGTGGTGGACCGGGAAAAAGACCCTGCTAGTTCGAACCAGAGCTTGACACGTATTGGGCTAGTCTCGCCGCACCCGGCTTGTTGTTACGGGGGTCGCGAAGCTTTGGAAAAAGACAAAATGGAAAAGCCCAGAAGCACCAACCAAGGTTTTTGGGATCCAACCGAGCATGAGTGGGGAACTTCACTGAACTCACTATAGATCTTCCTTCCGCTCCGACCCCTTCCATCCTTCCTTCCGAAGGAACGAACGCAGGTTCTCTTGCTTTTTGGGTCAGGCCAAAGCCGCTGTCGCTGTCTCCGGAGTGATGGTCCCAGCTCCCAGCATCGCGTATTCATTCCATTCTATCAATAGAAGGGCCTTCCATCTGACCTTTTTGGATCCTGACTTTTCCATAATGAGTCCTGACCTTTCAAGATAGTCATTGACCCCAAACGCAGTGGTTTGATCGCAAAATGCGTGTGGCAGGTTGCTCGCTTGGCTCACGAAGCCGTTCGAGGTGGAGTGGAGCGGGGCGCTTGAAAGAATCCGTCGATTTCCATATGGAGCGTCCATTAGACGGAGGGACCGGATTCGGGGAATCGAGCAGCAAGCAAGCTCTCAAAAACGTGGCTTGGCATTGTGTTCGGAAGCATTAGTACCTCGTATGCCCACGTGATAGTGGTGTCCCTCTCTGCGGTTCGGCTCTTTCGAAACGAGGAGTTCCTTGCGGCATAGACATACTCCCAGATGGCATATGGCGTGACCGCCTGTGGGGCCATTCGGCACAACGGAGAGTGATGTCTCGAGGACCCTTCCAGAAAACTGGTATTATCAAGGCCATTCTTCTCCCATTGCTTCCGCTGCTGCCTCTCGGTGAGCATAATCATGGAAATCAGACTCGTCCGGTCTTTCTATTCGACTTGTGCCCGATCATTGCTTCAGAGACGATTCAACAACAGATCTGGCTCCGCGGATCTAGCTGGTGTGAGGATGGAAATATACAGGAGTTGGTAGGGGTGGGTGCACCCCCATCAATCAGACCTCCGCGGCCTCCCCATCTTGATCTATTCCCGTCCCGCCTCCCATATTCACGGGGGCAAGGTCAAGCTCTACGTAACACCCCTATCCGTCCCTTCTTGATGAGTAGCGGATCAATTACTGACCACTAGCCGGCCTCCTTTTTCCTCTCATTAGAAGAAGGATCTATTGACTTGTTTATTGATCTTCTTTCCATAAGAAAAGAAAAACCGACCATCTTCATTCCACCTATCTTCATCCAATCCCACTAGTTCCGGAGGGTCCCAATCCCTTCCTCATCCCCGGCCGGGGACAGACATTGGAACATCCACACCCACCATTACCATTCAGAGTACCGCTCGTGCACCCAGCTAATCATACGGAACCCTTCCCTCATCTCTTCGGACGGACCGAGAAAGAACTAGGCTGGACATTTCCAGATGCCCTGGCTCGAACAAAGACGACCTAGGAAGATCGACCGCCTACCTTCGAGCTAGCGACAAACTATGGAAACGGATTTGCTTGCTCGCTCGTTGGTTTCCCTTCCAGAACCATTGATTCATTGCATTTCTCCACTGTCCTCGCTCTTGACCTTCAACACGTCTTGAATGATAGACTGTTGACGGTGGGGAATGGGACCGGCGAGTCAACCTTCCGGTTTCCGTTTCCCTCACACGAGGTGGCCTACCTCGTCTCATTCCTGCCTTGAATCTAAAATGAAGAGGACGTTTGATCGTAGTAGTTCAGTTAAGCAGGCTTATCAGCCTGAGAAATCCACTTGTTAGTCTATTGTTGAAGAGATGGTATATTCGTGTGGCGCATCGGTCATTCAATTCACAACCGAGGCACCGAGCTGTTCGAGAGGTATGTTCCCCCGCGCCATCCCAGTTTCTGGGGGTTCAGTGGAATTGGTCTTCCGTCCCAAATTCTGGCAGAAAGAAAGGGGCATAGAAAAGGGGCCAGAGAAATCTCTGCAAACAAAAAAGCGCTTTGTACAGGGAGCGAACCTTGTTCGCGTTTGAACCTGGGCAAGACGCCAGCGCTCGCCAAGACATGGAGGACTTCCTTCGGTATGCTTTTGATCTCCCTTATACGAGTGAAGACATCCCTGTCTCGGTGGGCCGCTTGGCCGTCAGGTATAGGGCAGCAGAAAACGTCGTGTATTTGCCATTGGCCTACGTTGTTCTGCAATGTCTTTGAAGGCCAACCCATTCCTTAAAGAAAGTCCTCTCTGATTGGTATGGTACATACGACCAATTGCGCCACTCAAGTGGTGCGCGGTATTGATTGCCTTTCTGCCTTCGGCCTCAAGTCAGCAACGGACAAATTTCCTGGAGTGACTCTCTATGCCGTCGTTCTTTTGCTGTTTTGGCCCGGGTGTACGCAGGTCTCATTGTCTTTCCACTCCATAGTGCGTTGCGTCAAAAGTTCCAAAAGAACCG
>prolog/000701534/0_10992
AAGGTCAGGACTAATGAGAATGATTGAGGAATGACCATACAGGACTCATTCTTCTTGAAAGGTCAGGACTCTTTTGAAAGGTCAGGACTCATTGCAATTGTATGCCATTAGTACTCACTTGACAACAAATTGTATGCCATTAGTACTCACTTGACAACAAAATGCCATTAGTACTCACTTGACAACAAAATGCTATTAGTACTCACTTGACAACAAATTATATGCCATTTTCCATCAACAATGAGTACTCACCATACCAAGAAAGGTGAGGACTTTCCGGTCAGGACTCATTCTTCTTGAAAGGTCAGGACTCATTGCAATTGTATGCCATTAGTACTCACTTGACAACAAATTGTATGTCTCTCACTTGACAAACAAATGCCATTAGTACTTTCCATATGCCATTAGTACTCACTGTACAAACAAAATGCCATTAGTACTCACTATACCAACATGAGTACTCACTATACCAACAAAATGCCATTTTCCATACCAACAGGACTAATGACAAGTGTATGCCATTAGTACTTTTGAAGGAAAAGAAAAAGCAAAAGGGCAATTGTATGCCATTAGTATTGACTATTACATAAAGAAGTATGCCATTAGTGCTCACCATACCAAGAATTGTATGCTATTAGTACTGACTATCCAAAAAATGGAAAGGTGATGTCAAGGTTATGGAAAGGAAAGGCAAAATGGCATACAATTGCCATTTCCATAATTGCAATTGTATGCCATTTTCAATATAAAAAGTGCAATTGTATGCCATTAATGCTTCCATAATGGCATACAATTGCCATTTCCATAATTGCAATTAGATGCCATTAGTGCTAACCATACAAAAATATGCCTCGTCTCGAAGAGAAAGGTTAAAATCCCTAAAGCAATTCCGGTAATCAGAGCTATCGGCATTACCGCTGTGGGAGGGACGGAAGAACTCCTTGCCCTAAGACTGACTGAAGAAGATGGCATCAAGCCCGATTGAATCCGACTTCTATGAGCAGACGATTACTGAACACTTTCAACAGAATGTCTTTTGCGGCAGTGACTCTTTCCGGTGAAGAGTCGCTTTCCCTGTTAATGTACCCGGTCTAGTCTCTAGAGGTTCCTCAAATGTAATCGCTAGCAGAGAGATCAGAAGCTACGGCATTACCACCGGTCTTTGCTATTGGAGCTGTTAGCCCATTTTCATCAGAATATGCTCTGACTGTTGGAGAATACCATGCAATCAGACTTGTTTGGCATCTCGCCTTTCCGGATCCTCGCACATAGAATGGAAGAATCCACTGTTAGGCGCTTTTAAGCCCTCTTTGTTGAAGGAATTTAATCAGAAGCATCTAATGCCATGTTTCTTGTTACAGAATTTGCAGCTATTGAATCAGCGGGCACTCTTGTTTACGTGAATGCACGAATAGCTTGTTTTGCGGGATAAAGCTCTTTAGCGGGATCCACTTTGAATTCTATGGGATAGAAGAATCTGATTTTGTCCATGTCCCTCCACTCCGGGACCAGGAGCATCCGATTATCCCATTTCAGAAGATTTGCCGACATTCTATAGAATAGTAGAACACCCACGCACATAGAACAGGATTCGAAGGCTAGTCTCTGACGAAACTGCTGATTCAATTGCGAAAACAGCTGTTCGAGAAGGGACATAGCCAACCGCTGAAACTCTTGTTTCAATGACCCTTGATGGGATCGGACTGATCTTCTTCAATTTGAAGTTGACTCTTTCTCAACAGGGCACTCTAGTGGCACTGTCACAAACCCATCTCTTGCCAACATCTGTGCATTTGTCCAATACAAACCTCCATCTGCAGCTCCCTCACAGCTTGAAATTGATCCTTCCTCCCTATTCTATCAAACAATGTCTTGACATTTGCACATCATTTGCATGCCTGCTTTCCTTCCCCATGTGCAAGAAGTTCCTTAACAACCTACTAGAGCCCTTCCTCAGGGAACCTTGGGGCATCCGCTGAAACCAACCCTTTGCACTGTCACAACCCATTCAAAGAGCGTTGATCTCGCAACATCTGTAAAAAAAAGAACCGTTGTCCAGCAAAAGGAGCTAGCAATCTCATGTACTCCGCTTCGTCCCTTGAATCACGTGCATATAGGAATCTCATTCATCACTCACGCAACCTTTCCTTTGGTAGCCTTTGGAAAAGTTGGATCGGAGACTATCAAACAGTCTCTTTTTTCTTGGGATAACCAATATCAAGATTCCCTCTGGCGGGGAAGGCGCAAACAGTGGATTCCGTGCATTCATTTGTTCTTGCAAACATCCTTTTTGTTTGTCCTAACTGCGCATTTGAAGCTTCTTCTATCAAAGAGCTTGGGCATCCTTCGATGAGTGGGTCCGGAAAGAGACTGAAGGCATCCCTATGTGGTTAACATTTCCCTGAGGTGCCTTTTTTGGTATTAATGTGATAGTCAGTACTAATGGCATACAATTGCAATTTCTCCTACCTTCACAAAGACTAATGGCATGTAATGTCATAGTAAATACTAATGACATACAATTGCCCTTTTGCTTTTTCTTTTCCTTCAAAAGTACTAATGGCATTTGTTTGCACAGTGAGTACTAATGGCATTTGTTTGTCAAGTGAGTACTAATGGCATTTGTTTGTCAAGTGAGTACTAATGGCATTTGTTTGTCAAGTGAGTACTAATGGCATTTGTTTGTCAAGTGAGTACTAATGGCATTTGTTTGTCAAGTGAGTACTAATGGCATACAATTGTCATGAGTCCTGACCTTTCAAAAGGGTCCTGTCCTTTTAAGAAGAAGAAGTTCTGATCTTTCAAGACAGTCTTGATCTTTTTGGTAAGGTTAGTCCTGACTTTGAAAGACAGTCTTGACCTTTTTGATAAGGTGAGTTCTGACTTTTCCTCAATCATTCTCATTAGTCCTGACCTTTCAGAGTCCTGACCTTTCAAGAAGAATGAGTCCTGACCTTTCAAGACAGTCTTGACCTTTCAAGAAGAATGAGTCCTGACCTTTCAAGACAGTCTTGATCTTTTTGGTAAGGTCAGTCCTGACTGTGAAATACAGTCTTGACCAGAAGAATCAGTCCTGATCAGATAGTCTTGATCTTTTTGGTAAGGTTAGTCCTGACTTTGAAAGACAGTCTTGACCTTTTTGATAAGGTGAGTACTGATGACATACAAATGAGTCTTGTATGGTCAGGTGAGTACTAATGGCATACAATTGCAATTGGTCCTGTCCTTCCATAATCAGTCCTGACCTTTCAAGACAGTCTTGACCTTTCCAGAAGAATCAGTCCTGACCTTTCAAGACAGTCTTGACCTTTTTGGTAAGGTCAGTCCTGACCTTGAAATACAGTATTGACCAGAAGAATCAGTCCTGATCAGATAGTCTTGATCTTTTTGGTAAGGTTAGTCCTGACTTTGAAAGACAGTCTTGACCTTTTTGATAAGGTCAGTACTGATTTCAAGACAGTCTTGACCTTTCCATTTTTGGTCAGGTGAGTACTAATGGCATACAATTGCAATTGGTCCTGTCCTTCCATCAAAAGTCCTGACCTTTCAAGACAGTCTTGACCTTTTTGGTAAGGTCAGTCCTGACTGTGAAATACAGTCTTGACCAGAAGAATCAGTCCTGATCAGATAGTCTTGATCTTTTTGGTAAGGTTAGTCCTGACTTTGAAAGACAGTCTTGACCTTTTTGATAAGGTGAGTACTGATGACATACAAATGAGTCTTGATGGTCATTCCTCAATCATTCTCATTAGTCCTGACCTTTCAGAGTCTTGACCTTTCAAGAAGAATCAGTCCTGACCTTTCAAGACAGTCTTGACCTTTCCATTTTTGGTCAGGTGAGTACTAATGGCATACAATTGCAATTGGTCCTGTCCTTCCATCAAAAGTCCTGACCTTTCAAGACAGTCTTGACCTTTTTGGTCAGGTTAGTCCTGACTGTGAAAGACAGTCTTGACCTTTTTGATAAGGTCAGTCCTGACTGTGAAAGACAGTCTTGACCTTTTTGATAAGGTGAGTACTAATGGCATACAATTGCAATTGGTCCTGTCCTTCCATAATCAGTCCTGACCTTTCAAGAAGAATGAGTCCTGACCTTTCAAGACAGTCTTGACCTTTCCATTTTTGGTCAGGTGAGTACTAATGGCATACAATTGCAATTGGTCCTGTCCTTCCATCAAAAGTCCTGACCTTTCAAGACAGTCTTGATCTTTTTGGTAAGGTCAGTCCTGACTGTGAAATACAGTCTTGACCAGAAGAATCAGTCCTGATCAGATAGTCTTGATCTTTTTGGTAAGGTTAGTCCTGACTTTGAAAGACAGTCTTGACCTTTTTGATAAGGTGAGTACTGATGACATACAAATGAGTCTTGTATGGTCAGGTGAGTACTAATGGCATACAATTGCAATTGGTCCTGTCCTTCCATAATCAGTCCTGACCTTTCAAGACAGTCTTGACCTTTCAAGAAGAATCAGTCCTGACCTTTCAAGACAGTCTTGACCTTTTTGGTAAGGTCAGTCCTGACCTTGAAATACAGTCTTGACCAGAAGAATCAGTCCTGATCTTTCAAGATAGTCTTGATCTTTCAAAAAAGGTCAGTACTGATTTCAAGACAGTCTTGACCTTTCAAGAAAAATCAGTCCTGACCTTTCAAGACAGTCTTGACCTTTCAAGAAGAATCAGTCCTGACCTTTCAAGACAGTCTTGACCTTTTTGGTAAGGTTAGTCCTGACTTTGAAAGACAGTCTTGACCTTTTTGATAAGGTCAGTCCTGACTTTGAAAGACAGTCTTGACCTTTCAAGAAGAATCAGTCCTGATCTTTCAAGATAGTCTTGATCTTTCAAAAAAGGTGAGTACTGATGACATACAAATGAGTCTTGACCTTTCAAAACAGTCTTCACCTTTCAAGAAGAATCAGTCCTGACCTTTCAAGACAGTCTTGATCTTTTTGGTAAGGTCAGTCCTGACTGTGAAATACAGTCTTGACCAGAAGAATCAGTCCTGATCAGATAGTCTTGATCTTTTTGGTAAGGTTAGTCCTGACTTTGAAAGACAGTCTTGACCTTTTTGATAAGGTGAGTACTGATGACATACAAATGAGTCTTGACCTTTCAATCAAGTCCTGATCTTTCCATAATTCATCCTGACCTTTCAATAACATCCATCCCGTCATTCCTTATTGCGCACTTCGGTTTGAATCAGAATCGGAGCAATCTCTAGTTTCGAATCTAGTCTCGGCATCAATCCCAGTCCCTTAGTCAAAGCCTTCAAGCTCAATCCCAAAAAAAAGCTCTAGTCCTAGAAAAAGACTTCAAAGAAGTAGCTCGTGGAACTGAGTTCCGCTAACTGCTTCTTGCTAACAAAGCTGTCAAATTCAATGAATGTGTTTGCGTTCTCTCTTCTTAGTCTACGATTATCCCTGCTCTTCCTCAGATGTGGATATCTTGACCTGGTCGAAAGTAGAAATGTGTGACGGTCATTCCTTCAAGAAATAGCAGTTGATTCTCAGAGACCGTATTCAAGAGTTGCCAAAGAGGCCTTCCTCACAGCGCATTCTGTGCCATTGATTCTAGCACACCGGATGAATGTGCAGCTGATTTCGATTGAATAAGAGGAAGAGCTTCTATTTCACCAACTGCGTCTACGCATTCACCAACAAGGACCGGGTAGACATGAAGTCAAGTCAGAGCCCCCACGACAATTATCATTGCCTTCATCACCAACTACTCGTACTCCCATACCGGTCACACCAGTCAAGTCAGAAGGTCAGGCAGATTCTAAAGCTGCTGATTCTAGCACACCGGAAACCCTCACAGTCAGAGTGGATAGGCTGACATCGGTGAATTTCACACTTTCCTATTTTCGATGCAGCGGGAACGCTCACTCTAACAACGGCACCAACGGATACTGTCACAGCAAATTTCAGTGCTAATCCAGCAACTGCGGTTAGTGATTCAATTGCCAGGCCTCTACCACCGGTTATCAGACCCGGATCTCCTCAACGCAGACGCTCTTGGCATAGAAGCTGTCTGTATTTCCGCTCTTTGTCTGACCGGTGCTTGAGCCATATCTTTTGTTTGCCTTTGCCTACCTGCTGTTGGTGTAAGCGTCACCGATCTGACTGCTATCGAATCAGCTCTTGGGAATATCATGAATAAAGAAGAATGAAGCCAATGCTGGTGGTTCAGGAACAGAAGAGGTTGTTCAAAAAAAAAGGGATTGACCTCAGGCAAGGTTGACTGATCCTGGATGAAGGTGTCTCAGGAAGAGAATACGCTGTTTGAGTCAGGGAAGTGGTGCTGCTTGGAAAGACAGAAGGCAGTGAGCGAGCCGTAGGCGAGCGGATGAGGACAGATCAGTAGTTTCTCCCATGCTTTTGTTGGTAAACAAACCACAGTGAACTATGACTACTCGTACAGGAATTCTTTCTGGAGGGAATTTTTGCTTATTCAGATATATCATGATCCCGCCCCGCCGAATTTTCTTTTTTGATGAAGACAGTTTGAATTCCAGTGAGACATCTCTGTCAAGCAATACGTCCGTCACTTCATCTCAAAATTCAGTCGAACAGTCCACCACCACTATTGAGGATTATACTTATAGTAGTGAATCCTCATCTAGTCTTTCGGGAACTTTTGATCCATTTTCTAGTATTATGGATTTTGCTTCTGATCCTAGTCTGATTTCTTCTGCTTATTATGGCATTTTTGAAGATCACCCTGGACTGAATCCTTTCAGTGAGCGGGTCGTCGAGATGCAATGCTTCATTCGCGAGAAATTGGAAGAATTAGTGAATGCGGCGGGGTATCAAGATCGGTTTCAGGATCCCGAGGATATGCTAGCTGCGGCCGAATATTTACATGGCGAAAGCCAGGATTTGGGTTTTCTTGAAAGTCTTGTCAATGATTTAGAAACAGCGGGGATCGGAAGTGAGGCCTTTCAGTATGCCGTTCCACCGATCTCCAGCCCACTGGAGCAATTTGCCATTCCCCCATTTCTGGATATTCATATTGGAAACTTTTCTTTCTCATTCACAAATCCATCTTTGTTCATGCTGCTGACTATCAGTTTGGTCCTGCTTCTGGTTCATTTGGTTACTAAAAACGGAGGAGGAAACTCAGTACCAAATGCTTGGCAATCCTTGGTAGAGCTGATTCATGATTTCGTGCCGAACCCGGTGAACGAACAAATAGGTGGTCTTTCCGGAAATGTTCAACAAAAGTTTTTCCCTCGCATCTCGGTCACTTTTACTTTTTCGTTATTTCGTAATCCCCAGGGTATGATACCTTATAGCTTCACAGTGACAAGTCATTTTATCATTACTTTGGGTCCCTCATTTCCTCTTTTTATTGGCATTACTATAGTGGGATTTCAAAGAAATGGGCTTCATTTTTTAAGCTTCTCATTACCCGCAGGAGTCCCACTGCCGTTAGCACCTTTCTTAGTACTCCTTGAGCCAATCCCTCATTGTTTTCGCGCATTAAGCTCAGGAATACGTTTATTTGCTAATATGATGGCCGGTCATAGTTCAGTCAAGATTTTAAGTGGGTCCGCTTGGACTATGCTATGTATGAATAATCTCTTCTATTTCATAGGAGATCTTGGTCCTTTATTTATAGTTCTTGCATTAACCGGTCCGGAATTAGGTGTAGCTATATCACAAGCTCATGTTTCTACGATCTCAATCTGTATTTACTTGAATGATGCTACAAATCTCCATCAAAGAATAGATGAATTGAATGATTTGTTTATAATTGAACAAAAACACAAAAAAATCTGTTTTGATTTGATTGATGGGACACTATTGGCAGGGCAGAAAAAAAGGCCCTAAGATGGTTTGATCCTTCCCCTCCGGTCATTTTGTCGGAGGTTCCCGCTTCTCATCCCACGCACGGGGGTTCTTCCATCAATCAAGCTCAGTCTCCCCGTCTCTTCAGCAACAACCAATCCCTGGTCTCTTCGCAACAAGTCCTCTCCCCTTTCCCGGAACAAAGGGTCTCTTGGGCGGGCAGGATGGCGCCTAGACTCGGTCAATTGAGTCCACTGCGGGGACTGGCACTGGATCCGGCCGCAGGTGGATTTGCTATTGGTGGCACACGGTCCCTGGATATGGAACTGGTCAGGGAACGAATGGGCGCGGGAGGCAGGACCCTTCGAATGTACTGGAATGGATCTGTCTCTCTAACGGGACTGGAGAAGGATATGCTGGGTCATCAACCGGGACTGGAACGGGCGGAGCAGGATCTCCGTTGGATTGATTGGGCCCCAACAGGAATGTGGTCGTCTAGGTCGTACCTGCGGAAAGAGACGGTGGACCCCTAACCATCGATTGGACCGAAACCAATCGAAGCCATGCGATCGATCGAGCTACCCACATCCACTTTGACTCAACTCAATTGGAACGTACCAATTCCTACAATCCATAGGACTCCGGTCCGACCGGCCAGAAACTAGCCACTCTTTCTATCCTCTGGCTCCGACCATTTTGCCTACATATCCCCGGGTCTACGTGGATCGGAACTGTATGAAGTGGTGGACCGGGAAAAAGACCCTGCTAGTTCGAACCAGAGCTTGACACGTATTGGGCTAGTCTCGCCGCACCCGGCTTGTTGTTACGGGGGTCGCGAAGCTTTGGAAAAAGACAAAATGGAAAAGCCCAGAAGCACCAACCAAGGTTTTTGGGATCCAACCGAGCATGAGTGGGGAACTTCACTGAACTCACTATAGATCTTCCTTCCGCTCCGACCCCTTCCATCCTTCCTTCCGAAGGAACGAACGCAGGTTCTCTTGCTTTTTGGGTCAGGCCAAAGCCGCTGTCGCTGTCTCCGGAGTGATGGTCCCAGCTCCCAGCATCGCGTATTCATTCCATTCTATCAATAGAAGGGCCTTCCATCTGACCTTTTTGGATCCTGACTTTTCCATAATGAGTCCTGACCTTTCAAGATAGTCATTGACCCCAAACGCAGTGGTTTGATCGCAAAATGCGTGTGGCAGGTTGCTCGCTTGGCTCACGAAGCCGTTCGAGGTGGAGTGGAGCGGGGCGCTTGAAAGAATCCGTCGATTTCCATATGGAGCGTCCATTAGACGGAGGGACCGGATTCGGGGAATCGAGCAGCAAGCAAGCTCTCAAAAACGTGGCTTGGCATTGTGTTCGGAAGCATTAGTACCTCGTATGCCCACGTGATAGTGGTGTCCCTCTCTGCGGTTCGGCTCTTTCGAAACGAGGAGTTCCTTGCGGCATAGACATACTCCCAGATGGCATATGGCGTGACCGCCTGTGGGGCCATTCGGCACAACGGAGAGTGATGTCTCGAGGACCCTTCCAGAAAACTGGTATTATCAAGGCCATTCTTCTCCCATTGCTTCCGCTGCTGCCTCTCGGTGAGCATAATCATGGAAATCAGACTCGTCCGGTCTTTCTATTCGACTTGTGCCCGATCATTGCTTCAGAGACGATTCAACAACAGATCTGGCTCCGCGGATCTAGCTGGTGTGAGGATGGAAATATACAGGAGTTGGTAGGGGTGGGTGCACCCCCCATCAATCAGACCTCCGCGGCCTCCCCATCTTGATCTATTCCCGTCCCGCCTCCCATATTCACGGGGGCAAGGTCAAGCTCTACGTAACACCCCTATCCGTCCCTTCTTGATGAGTAGCGGATCAATTACTGACCACTAGCCGGCCTCCTTTTTCCTCTCATTAGAAGAAGGATCTATTGACTTGTTTATTGATCTTCTTTCCATAAGAAAAGAAAAACCGACCATCTTCATTCCACCTATCTTCATCCAATCCCACTAGTTCCGGAGGGTCCCAATCCCTTCCTCATCCCCCGGCCGGGGACAGACATTGGAACATCCACACCCACCATTACCATTCAGAGTACCGCTCGTGCACCCAGCTAATCATACGGAACCCTTCCCTCATCTCTTCGGACGGACCGAGAAAGAACTAGGCTGGACATTTCCAGATGCCCTGGCTCGAACAAAGACGACCTAGGAAGATCGACCGCCTACCTTCGAGCTAGCGACAAACTATGGAAACGGATTTGCTTGCTCGCTCGTTGGTTTCCCTTCCAGAACCATTGATTCATTGCATTTCTCCACTGTCCTCGCTCTTGACCTTCAACACGTCTTGAATGATAGACTGTTGACGGTGGGGAATGGGACCGGCGAGTCAACCTTCCGGTTTCCGTTTCCCTCACACGAGGTGGCCTACCTCGTCTCATTCCTGCCTTGAATCTAAAATGAAGAGGACGTTTGATCGTAGTAGTTCAGTTAAGCAGGCTTATCAGCCTGAGAAATCCACTTGTTAGTCTATTGTTGAAGAGATGGTATATTCGTGTGGCGCATCGGTCATTCAATTCACAACCGAGGCACCGAGCTGTTCGAGAGGTATGTTCCCCCGCGCCATCCCAGTTTCTGGGGGTTCAGTGGAATTGGTCTTCCGTCCCAAATTCTGGCAGAAAGAAAGGGGCATAGAAAAGGGGCCAGAGAAATCTCTGCAAACAAAAAAGCGCTTTGTACAGGGAGCGAACCTTGTTCGCGTTTGAACCTGGGCAAGACGCCAGCGCTCGCCAAGACATGGAGGACTTCCTTCGGTATGCTTTTGATCTCCCTTATACGAGTGAAGACATCCCTGTCTCGGTGGGCCGCTTGGCCGTCAGGTATAGGGCAGCAGAAAACGTCGTGTATTTGCCATTGGCCTACGTTGTTCTGCAATGTCTTTGAAGGCAACCCATTCCTTAAAGAAAGTCCTCTCTGATTGGTATGGTACATACGACCAATTGCGCCCACTCAAGTGGGTGCGCGGTATTGATTGCCTTTCTAGCCTTCGGCCTCAAGTCAGCAACGGACAAATTTCCTGGAGTGACTCTCTATGCCGTCGTTCTTTTGCTGTTTGGCCCGGGTGTACGCAGGTCTCATTGTCTTTCCACTCCATAGTGCGTTGCGTCAAAAGTTCCAAAGAACCGTCGGCCAACCGTTGGGTTTTCTAAG
>prolog/000701535/0_18388
CAGGGTAAAGAGAGGCCAAGAGCTTAGAAACCCAACGGTTGGCCGACGGTTCTTTGGAACTTTTGACGCAACGCACTATGGAGTGGAAAGACAATGAGACCTGCGTACACCCGGGCCAAAACAGCAAAAGAACGACGGCATAGAGAGTCACTCCAGGAAATTTGTCCGTTGCTGACTTGAGGCCGAAGGCTAGAAAGGCAATCAATACCGCGCACCCACTTGAGTGGGCGCAATTGGTCGTATGTACCATACCAATCAGAGAGGACTTTCTTTAAGGAATGGGTTGGCCTTCAAAGACATTGCAGAACAACGTAGGCCAATGGCAAATACACGACGTTTTCTGCTGCCCTATACCTGACGGCCAAGCGGCCCACCGAGACAGGGATGTCTTCACTCGTATAAGGGAGATCAAAAGCATACCGAAGGAAGTCCTCCATGTCTTGGCGAGCGCTGGCGTCTTGCCCAGGTTCAAACGCGAACAAGGTTCGCTCCCTGTACAAAGCGCTTTTTTGTTTGCAGAGATTTCTCTGGCCCCTTTTCTATGCCCCTTTCTTTCTGCCAGAATTTGGGACGGAAGACCAATTCCACTGAACCCCCAGAAACTGGGGATGGCGCGGGGGAACATACCTCTCGAACAGCTCGGTGCCTCGGTTGTGAATTGAATGACCGATGCGCCACACGAATATACCATCTCTTCAACAATAGACTAACAAGTGGATTTCTCAGGCTGATAAGCCTGCTTAACTGAACTACTACGATCAAACGTCCTCTTCATTTTAGATTCAAGGCAGGAATGAGACGAGGTAGGCCACCTCGTGTGAGGGAAACGGAAACCGGAAGGTTGACTCGCCGGTCCCATTCCCCACCGTCAACAGTCTATCATTCAAGACGTGTTGAAGGTCAAGAGCGAGGACAGTGGAGAAATGCAATGAATCAATGGTTCTGGAAGGGAAACCAACGAGCGAGCAAGCAAATCCGTTTCCATAGTTTGTCGCTAGCTCGAAGGTAGGCGGTCGATCTTCCTAGGTCGTCTTTGTTCGAGCCAGGGCATCTGGAAATGTCCAGCCTAGTTCTTTCTCGGTCCGTCCGAAGAGATGAGGGAAGGGTTCCGTATGATTAGCTGGGTGCACGAGCGGTACTCTGAATGGTAATGGTGGGTGTGGATGTTCCAATGTCTGTCCCCCGGCCGGGGGATGAGGAAGGGATTGGGACCCTCCGGAACTAGTGGGATTGGATGAAGATAGGTGGAATGAAGATGGTCGGTTTTTCTTTTCTTATGGAAAGAAGATCAATAAACAAGTCAATAGATCCTTCTTCTAATGAGAGGAAAAAGGAGGCCGGCTAGTGGTCAGTAATTGATCCGCTACTCATCAAGAAGGGACGGATAGGGGTGTTACGTAGAGCTTGACCTTGCCCCCGTGAATATGGGAGGCGGGACGGGAATAGATCAAGATGGGGAGGCCGCGGAGGTCTGATTGATGGGGGGTGCACCCACCCCTACCAACTCCTGTATATTTCCATCCTCACACCAGCTAGATCCGCGGAGCCAGATCTGTTGTTGAATCGTCTCTGAAGCAATGATCGGGCACAAGTCGAATAGAAAGACCGGACGAGTCTGATTTCCATGATTATGCTCACCGAGAGGCAGCAGCGGAAGCAATGGGAGAAGAATGGCCTTGATAATACCAGTTTTCTGGAAGGGTCCTCGAGACATCACTCTCCGTTGTGCCGAATGGCCCCACAGGCGGTCACGCCATATGCCATCTGGGAGTATGTCTATGCCGCAAGGAACTCCTCGTTTCGAAAGAGCCGAACCGCAGAGAGGGACACCACTATCACGTGGGCATACGAGGTACTAATGCTTCCGAACACAATGCCAAGCCACGTTTTTGAGAGCTTGCTTGCTGCTCGATTCCCCGAATCCGGTCCCTCCGTCTAATGGACGCTCCATATGGAAATCGACGGATTCTTTCAAGCGCCCCGCTCCACTCCACCTCGAACGGCTTCGTGAGCCAAGCGAGCAACCTGCCACACGCATTTTGCGATCAAACCACTGCGTTTGGGGTCAATGACTATCTTGAAAGGTCAGGACTCATTATGGAAAAGTCAGGATCCAAAAAGGTCAGATGGAAGGCCCTTCTATTGATAGAATGGAATGAATACGCGATGCTGGGAGCTGGGACCATCACTCCGGAGACAGCGACAGCGGCTTTGGCCTGACCCAAAAAGCAAGAGAACCTGCGTTCGTTCCTTCGGAAGGAAGGATGGAAGGGGTCGGAGCGGAAGGAAGATCTATAGTGAGTTCAGTGAAGTTCCCCACTCATGCTCGGTTGGATCCCAAAAACCTTGGTTGGTGCTTCTGGGCTTTTCCATTTTGTCTTTTTCCAAAGCTTCGCGACCCCCCGTAACAACAAGCCGGGTGCGGCGAGACTAGCCCAATACGTGTCAAGCTCTGGTTCGAACTAGCAGGGTCTTTTTCCCGGTCCACCACTTCATACAGTTCCGATCCACGTAGACCCGGGGATATGTAGGCAAAATGGTCGGAGCCAGAGGATAGAAAGAGTGGCTAGTTTCTGGCCGGTCGGACCGGAGTCCTATGGATTGTAGGAATTGGTACGTTCCAATTGAGTTGAGTCAAAGTGGATGTGGGTAGCTCGATCGATCGCATGGCTTCGATTGGTTTCGGTCCAATCGATGGTTAGGGGTCCACCGTCTCTTTCCGCAGGTACGACCTAGACGACCACATTCCTGTTGGGGGCCCAATCAATCCAACGGAGATCCTGCTCCGCCCGTTCCAGTCCCGGTTGATGACCCAGCATATCCTTCTCCAGTCCCGTTAGAGAGACAGATCCATTCCAGTACATTCGAAGGGTCCTGCCTCCCGCGCCCATTCGTTCCCTGACCAGTTCCATATCCAGGGACCGTGTGCCACCAATAGCAAATCCACCTGCGGCCGGATCCAGTGCCAGTCCCCGCAGTGGACTCAATTGACCGAGTCTAGGCGCCATCCTGCCCGCCCAAGAGACCCTTTGTTCCGGGAAAGGGGAGAGGACTTGTTGCGAAGAGACCAGGGATTGGTTGTTGCTGAAGAGACGGGGAGACTGAGCTTGATTGATGGAAGAACCCCCGTGCGTGGGATGAGAAGCGGGAACCTCCGACAAAATGACCGGAGGGGAAGGATCAAACCATCTTAGGGCCTTTTTTTCTGCCCTGCCAATAGTGTCCCATCAATCAAATCAAAACAGATTTTTTTGTGTTTTTGTTCAATTATAAACAAATCATTCAATTCATCTATTCTTTGATGGAGATTTGTAGCATCATTCAAGTAAATACAGATTGAGATCGTAGAAACATGAGCTTGTGATATAGCTACACCTAATTCCGGACCGGTTAATGCAAGAACTATAAATAAAGGACCAAGATCTCCTATGAAATAGAAGAGATTATTCATACATAGCATAGTCCAAGCGGACCCACTTAAAATCTTGACTGAACTATGACCGGCCATCATATTAGCAAATAAACGTATTCCTGAGCTTAATGCGCGAAAACAATGAGGGATTGGCTCAAGGAGTACTAAGAAAGGTGCTAACGGCAGTGGGACTCCTGCGGGTAATGAGAAGCTTAAAAAATGAAGCCCATTTCTTTGAAATCCCACTATAGTAATGCCAATAAAAAGAGGAAATGAGGGACCCAAAGTAATGATAAAATGACTTGTCACTGTGAAGCTATAAGGTATCATACCCTGGGGATTACGAAATAACGAAAAAGTAAAAGTGACCGAGATGCGAGGGAAAAACTTTTGTTGAACATTTCCGGAAAGACCACCTATTTGTTCGTTCACCGGGTTCGGCACGAAATCATGAATCAGCTCTACCAAGGATTGCCAAGCATTTGGTACTGAGTTTCCTCCTCCGTTTTTAGTAACCAAATGAACCAGAAGCAGGACCAAACTGATAGTCAGCAGCATGAACAAAGATGGATTTGTGAATGAGAAAGAAAAGTTTCCAATATGAATATCCAGAAATGGGGGAATGGCAAATTGCTCCAGTGGGCTGGAGATCGGTGGAACGGCATACTGAAAGGCCTCACTTCCGATCCCCGCTGTTTCTAAATCATTGACAAGACTTTCAAGAAAACCCAAATCCTGGCTTTCGCCATGTAAATATTCGGCCGCAGCTAGCATATCCTCGGGATCCTGAAACCGATCTTGATACCCCGCCGCATTCACTAATTCTTCCAATTTCTCGCGAATGAAGCATTGCATCTCGACGACCCGCTCACTGAAAGGATTCAGTCCAGGGTGATCTTCAAAAATGCCATAATAAGCAGAAGAAATCAGACTAGGATCAGAAGCAAAATCCATAATACTAGAAAATGGATCAAAAGTTCCCGAAAGACTAGATGAGGATTCACTACTATAAGTATAATCCTCAATAGTGGTGGTGGACTGTTCGACTGAATTTTGAGATGAAGTGACGGACGTATTGCTTGACAGAGATGTCTCACTGGAATTCAAACTGTCTTCATCAAAAAAGAAAATTCGGCGGGGCGGGATCATGATATATCTGAATAAGCAAAAATTCCCTCCAGAAAGAATTCCTGTACGAGTAGTCATAGTTCACTGTGGTTTGTTTACCAACAAAAGCATGGGAGAAACTACTGATCTGTCCTCATCCGCTCGCCTACGGCTCGCTCACTGCCTTCTGTCTTTCCAAGCAGCACCACTTCCCTGACTCAAACAGCGTATTCTCTTCCTGAGACACCTTCATCCAGGATCAGTCAACCTTGCCTGAGGTCAATCCCTTTTTTTTTGAACAACCTCTTCTGTTCCTGAACCACCAGCATTGGCTTCATTCTTCTTTATTCATGATATTCCCAAGAGCTGATTCGATAGCAGTCAGATCGGTGACGCTTACACCAACAGCAGGTAGGCAAAGGCAAACAAAAGATATGGCTCAAGCACCGGTCAGACAAAGAGCGGAAATACAGACAGCTTCTATGCCAAGAGCGTCTGCGTTGAGGAGATCCGGGTCTGATAACCGGTGGTAGAGGCCTGGCAATTGAATCACTAACCGCAGTTGCTGGATTAGCACTGAAATTTGCTGTGACAGTATCCGTTGGTGCCGTTGTTAGAGTGAGCGTTCCCGCTGCATCGAAAATAGGAAAGTGTGAAATTCACCGATGTCAGCCTATCCACTCTGACTGTGAGGGTTTCCGGTGTGCTAGAATCAGCAGCTTTAGAATCTGCCTGACCTTCTGACTTGACTGGTGTGACCGGTATGGGAGTACGAGTAGTTGGTGATGAAGGCAATGATAATTGTCGTGGGGGCTCTGACTTGACTTCATGTCTACCCGGTCCTTGTTGGTGAATGCGTAGACGCAGTTGGTGAAATAGAAGCTCTTCCTCTTATTCAATCGAAATCAGCTGCACATTCATCCGGTGTGCTAGAATCAATGGCACAGAATGCGCTGTGAGGAAGGCCTCTTTGGCAACTCTTGAATACGGTCTCTGAGAATCAACTGCTATTTCTTGAAGGAATGACCGTCACACATTTCTACTTTCGACCAGGTCAAGATATCCACATCTGAGGAAGAGCAGGGATAATCGTAGACTAAGAAGAGAGAACGCAAACACATTCATTGAATTTGACAGCTTTGTTAGCAAGAAGCAGTTAGCGGAACTCAGTTCCACGAGCTACTTCTTTGAAGTCTTTTTCTAGGACTAGAGCTTTTTTTTGGGATTGAGCTTGAAGGCTTTGACTAAGGGACTGGGATTGATGCCGAGACTAGATTCGAAACTAGAGATTGCTCCGATTCTGATTCAAACCGAAGTGCGCAATAAGGAATGACGGGATGGATGTTATTGAAAGGTCAGGATGAATTATGGAAAGATCAGGACTTGATTGAAAGGTCAAGACTCATTTGTATGTCATCAGTACTCACCTTATCAAAAAGGTCAAGACTGTCTTTCAAAGTCAGGACTAACCTTACCAAAAAGATCAAGACTATCTGATCAGGACTGATTCTTCTGGTCAAGACTGTATTTCACAGTCAGGACTGACCTTACCAAAAAGATCAAGACTGTCTTGAAAGGTCAGGACTGATTCTTCTTGAAAGGTGAAGACTGTTTTGAAAGGTCAAGACTCATTTGTATGTCATCAGTACTCACCTTTTTTGAAAGATCAAGACTATCTTGAAAGATCAGGACTGATTCTTCTTGAAAGGTCAAGACTGTCTTTCAAAGTCAGGACTGACCTTATCAAAAAGGTCAAGACTGTCTTTCAAAGTCAGGACTAACCTTACCAAAAAGGTCAAGACTGTCTTGAAAGGTCAGGACTGATTCTTCTTGAAAGGTCAAGACTGTCTTGAAAGGTCAGGACTGATTTTTCTTGAAAGGTCAAGACTGTCTTGAAATCAGTACTGACCTTTTTTGAAAGATCAAGACTATCTTGAAAGATCAGGACTGATTCTTCTGGTCAAGACTGTATTTCAAGGTCAGGACTGACCTTACCAAAAAGGTCAAGACTGTCTTGAAAGGTCAGGACTGATTCTTCTTGAAAGGTCAAGACTGTCTTGAAAGGTCAGGACTGATTATGGAAGGACAGGACCAATTGCAATTGTATGCCATTAGTACTCACCTGACCATACAAGACTCATTTGTATGTCATCAGTACTCACCTTATCAAAAAGGTCAAGACTGTCTTTCAAAGTCAGGACTAACCTTACCAAAAAGATCAAGACTATCTGATCAGGACTGATTCTTCTGGTCAAGACTGTATTTCACAGTCAGGACTGACCTTACCAAAAAGATCAAGACTGTCTTGAAAGGTCAGGACTTTTGATGGAAGGACAGGACCAATTGCAATTGTATGCCATTAGTACTCACCTGACCAAAAATGGAAAGGTCAAGACTGTCTTGAAAGGTCAGGACTCATTCTTCTTGAAAGGTCAGGACTGATTATGGAAGGACAGGACCAATTGCAATTGTATGCCATTAGTACTCACCTTATCAAAAAGGTCAAGACTGTCTTTCACAGTCAGGACTGACCTTATCAAAAAGGTCAAGACTGTCTTTCACAGTCAGGACTAACCTGACCAAAAAGGTCAAGACTGTCTTGAAAGGTCAGGACTTTTGATGGAAGGACAGGACCAATTGCAATTGTATGCCATTAGTACTCACCTGACCAAAAATGGAAAGGTCAAGACTGTCTTGAAAGGTCAGGACTGATTCTTCTTGAAAGGTCAAGACTCTGAAAGGTCAGGACTAATGAGAATGATTGAGGAATGACCATCAAGACTCATTTGTATGTCATCAGTACTCACCTTATCAAAAAGGTCAAGACTGTCTTTCAAAGTCAGGACTAACCTTACCAAAAAGATCAAGACTATCTGATCAGGACTGATTCTTCTGGTCAAGACTGTATTTCACAGTCAGGACTGACCTTACCAAAAAGGTCAAGACTGTCTTGAAAGGTCAGGACTTTTGATGGAAGGACAGGACCAATTGCAATTGTATGCCATTAGTACTCACCTGACCAAAAATGGAAAGGTCAAGACTGTCTTGAAATCAGTACTGACCTTATCAAAAAGGTCAAGACTGTCTTTCAAAGTCAGGACTAACCTTACCAAAAAGATCAAGACTATCTGATCAGGACTGATTCTTCTGGTCAATACTGTATTTCAAGGTCAGGACTGACCTTACCAAAAAGGTCAAGACTGTCTTGAAAGGTCAGGACTGATTCTTCTGGAAAGGTCAAGACTGTCTTGAAAGGTCAGGACTGATTATGGAAGGACAGGACCAATTGCAATTGTATGCCATTAGTACTCACCTGACCATACAAGACTCATTTGTATGTCATCAGTACTCACCTTATCAAAAAGGTCAAGACTGTCTTTCAAAGTCAGGACTAACCTTACCAAAAAGATCAAGACTATCTGATCAGGACTGATTCTTCTGGTCAAGACTGTATTTCACAGTCAGGACTGACCTTACCAAAAAGATCAAGACTGTCTTGAAAGGTCAGGACTCATTCTTCTTGAAAGGTCAAGACTGTCTTGAAAGGTCAGGACTCATTCTTCTTGAAAGGTCAGGACTCTGAAAGGTCAGGACTAATGAGAATGATTGAGGAAAAGTCAGAACTCACCTTATCAAAAAGGTCAAGACTGTCTTTCAAAGTCAGGACTAACCTTACCAAAAAGATCAAGACTGTCTTGAAAGATCAGAACTTCTTCTTCTTAAAAGGACAGGACCCTTTTGAAAGGTCAGGACTCATGACAATTGTATGCCATTAGTACTCACTTGACAAACAAATGCCATTAGTACTCACTTGACAAACAAATGCCATTAGTACTCACTTGACAAACAAATGCCATTAGTACTCACTTGACAAACAAATGCCATTAGTACTCACTTGACAAACAAATGCCATTAGTACTCACTGTGCAAACAAATGCCATTAGTACTTTTGAAGGAAAAGAAAAAGCAAAAGGGCAATTGTATGTCATTAGTATTTACTATGACATTACATGCCATTAGTCTTTGTGAAGGTAGGAGAAATTGCAATTGTATGCCATTAGTACTGACTATCACATTAATACCAAAAAAGGCACCTCAGGGAAATGTTAACCACATAGGGATGCCTTCAGTCTCTTTCCGGACCCACTCATCGAAGGATGCCCAAGCTCTTTGATAGAAGAAGCTTCAAATGCGCAGTTAGGACAAACAAAAAGGATGTTTGCAAGAACAAATGAATGCACGGAATCCACTGTTTGCGCCTTCCCCGCCAGAGGGAATCTTGATATTGGTTATCCCAAGAAAAAAGAGACTGTTTGATAGTCTCCGATCCAACTTTTCCAAAGGCTACCAAAGGAAAGGTTGCGTGAGTGATGAATGAGATTCCTATATGCACGTGATTCAAGGGACGAAGCGGAGTACATGAGATTGCTAGCTCCTTTTGCTGGACAACGGTTCTTTTTTTTACAGATGTTGCGAGATCAACGCTCTTTGAATGGGTTGTGACAGTGCAAAGGGTTGGTTTCAGCGGATGCCCCAAGGTTCCCTGAGGAAGGGCTCTAGTAGGTTGTTAAGGAACTTCTTGCACATGGGGAAGGAAAGCAGGCATGCAAATGATGTGCAAATGTCAAGACATTGTTTGATAGAATAGGGAGGAAGGATCAATTTCAAGCTGTGAGGGAGCTGCAGATGGAGGTTTGTATTGGACAAATGCACAGATGTTGGCAAGAGATGGGTTTGTGACAGTGCCACTAGAGTGCCCTGTTGAGAAAGAGTCAACTTCAAATTGAAGAAGATCAGTCCGATCCCATCAAGGGTCATTGAAACAAGAGTTTCAGCGGTTGGCTATGTCCCTTCTCGAACAGCTGTTTTCGCAATTGAATCAGCAGTTTCGTCAGAGACTAGCCTTCGAATCCTGTTCTATGTGCGTGGGTGTTCTACTATTCTATAGAATGTCGGCAAATCTTCTGAAATGGGATAATCGGATGCTCCTGGTCCCGGAGTGGAGGGACATGGACAAAATCAGATTCTTCTATCCCCATAGAATTCAAAGTGGATCCCGCTAAAGAGCTTTATCCCGCAAAACAAGCTATTCGTGCATTCACGTAAACAAGAGTGCCCGCTGATTCAATAGCTGCAAATTCTGTAACAAGAAACATGGCATTAGATGCTTCTGATTAAATTCCTTCAACAAAGAGGGCTTAAAAGCGCCTAACAGTGGATTCTTCCATTCTATGTGCGAGGATCCGGAAAGGCGAGATGCCAAACAAGTCTGATTGCATGGTATTCTCCAACAGTCAGAGCATATTCTGATGAAAATGGGCTAACAGCTCCAATAGCAAAGACCGGTGGTAATGCCGTAGCTTCTGATCTCTCTGCTAGCGATTACATTTGAGGAACCTCTAGAGACTAGACCGGGTACATTAACAGGGAAAGCGACTCTTCACCGGAAAGAGTCACTGCCGCAAAAGACATTCTGTTGAAAGTGTTCAGTAATCGTCTGCTCATAGAAGTCGGATTCAATCGGGCTTGATGCCATCTTCTTCAGTCAGTCTTAGGGCAAGGAGTTCTTCCGTCCCTCCCACAGCGGTAATGCCGATAGCTCTGATTACCGGAATTGCTTTAGGGATTTTAACCTTTCTCTTCGAGACGAGGCATATTTTTGTATGGTTAGCACTAATGGCATCTAATTGCAATTATGGAAATGGCAATTGTATGCCATTATGGAAGCATTAATGGCATACAATTGCACTTTTTATATTGAAAATGGCATACAATTGCAATTATGGAAATGGCAATTGTATGCCATTTTGCCTTTCCTTTCCATAACCTTGACATCACCTTTCCATTTTTTGGATAGTCAGTACTAATAGCATACAATTCTTGGTATGGTGAGCACTAATGGCATACTTCTTTATGTAATAGTCAATACTAATGGCATACAATTGCCCTTTTGCTTTTTCTTTTCCTTCAAAAGTACTAATGGCATACACTTGTCATTAGTCCTGTTGGTATGGAAAATGGCATTTTGTTGGTATAGTGAGTACTCATGTTGGTATAGTGAGTACTAATGGCATTTTGTTTGTACAGTGAGTACTAATGGCATATGGAAAGTACTAATGGCATTTGTTTGTCAAGTGAGAGACATACAATTTGTTGTCAAGTGAGTACTAATGGCATACAATTGCAATGAGTCCTGACCTTTCAAGAAGAATGAGTCCTGACCGGAAAGTCCTCACCTTTCTTGGTATGGTGAGTACTCATTGTTGATGGAAAATGGCATATAATTTGTTGTCAAGTGAGTACTAATAGCATTTTGTTGTCAAGTGAGTACTAATGGCATTTTGTTGTCAAGTGAGTACTAATGGCATACAATTTGTTGTCAAGTGAGTACTAATGGCATACAATTGCAATGAGTCCTGACCTTTCAAAAGAGTCCTGACCTTTCAAGAAGAATGAGTCCTGTATGGTCATTCCTCAATCATTCTCATTAGTCCTGACCTTTCAGAGTCCTGACCTTTCAAGAAAGATCAAGACTATCCGACAGGACTGATTCTTCTGGTCAAGACTGTCTTTCACAGTCAGGACTGACCTTACCAAAAAGTCAAGACTGTCTGAAAGGTCAGGACTCATTCTTCTTGAAAGGTCAGGACTCTGAAAGGTCAGGACTAATGAGAATGATTGAGGAATGACCATACAGGACTCATTCTTCTTGAAAGGTCAGGACTCTTTGAAAGGTCAGGACTCATTGCAATTGTATGCCATTAGTACTCACTTGACAACAAATTGTATGCCATTAGTACTCACTTGACAACAAAATGCCATTAGTACTCACTTGACAACAAAATGCTATTAGTAACTCACTTGACAACAAATTATATGCCATTTTCCTCAACAATGAGTACTCACCATACCAAGAAAGGTGAGGACTTTCCGGTCAGGACTCATTCTTCTTGAAAGGTCAGGACTCATTGCAATTGTATGCCATTAGTACTCACTTGACAACAAATTGTATGTCTCTCACTTGACAAACAAATGCCATTAGTACTTTCCATATGCCATTAGTACTCACTGTACAAACAAAATGCATTAGTACTCACTATACCAACATGAGTACTCACTATACCAACAAATGCCATTTTCCATACCAACAGGACTAATGACAAGTGTATGCCATTAGTACTTTTGAAGGAAAAGAAAAAGCAAAAGGGCAATTGTATGCCATTAGTATTGACTATTACATAAAGAAGTATGCCATTAGTGCTCACCATACCAAGAATTGTATGCTATTAGTACTGACTATCCAAAAAATGGAAAGGTGATGTCAAGGTTATGGAAAGGAAAGGCAAAATGGCATACAATTGCCATTTCCATAATTGCAATTGTATGCCATTTTCAATATAAAAAGTGCAATTGTATGCCATTAATGCTTCCATAATGGCATACAATTGCCATTTCCATAATTGCAATTAGATGCCATTAGTGCTAACCATACAAAAATATGCCTCGTCTCGAAGAGAAAGGTTAAAATCCCTAAAGCAATTCCGGTAATCAGAGCTATCGGCATTACCGCTGTGGGAGGGACGGAAGAACTCCTTGCCCTAAGACTGACTGAGAAGATGGCATCAAGCCCGATTGAATCCGACTTCTATGAGCAGACGATTACTGAACACTTTCAACAGAATGTCTTTTGCGGCAGTGACTCTTTCCGGTGAAGAGTCGCTTTCCCTGTTAATGTACCCGGTCTAGTCTCTAGAGGTTCCTCAAATGTAATCGCTAGCAGAGAGATCAGAAGCTACGGCATTACCACCGGTCTTTGCTATTGGAGCTGTTAGCCCATTTTCATCAGAATATGCTCTGACTGTTGGAGAATACCATGCAATCAGACTTGTTTGGCATCTCGCCTTTCCGGATCCTCGCACATAGAATGGAAGAATCCACTGTTAGGCGCTTTTAAGCCCTCTTTGTTGAAGGAATTTAATCAGAAGCATCTAATGCCATGTTTCTTGTTACAGAATTTGCAGCTATTGAATCAGCGGGCACTCTTGTTTACGTGAATGCACGAATAGCTTGTTTTGCGGGATAAAGCTCTTTAGCGGGATCCACTTTGAATTCTATGGGGATAGAAGAATCTGATTTTGTCCATGTCCCTCCACTCCGGGACCAGGAGCATCCGATTATCCCATTTCAGAAGATTTGCCGACATTCTATAGAATAGTAGAACACCCACGCACATAGAACAGGATTCGAAGGCTAGTCTCTGACGAAACTGCTGATTCAATTGCGAAAACAGCTGTTCGAGAAGGGACATAGCCAACCGCTGAAACTCTTGTTTCAATGACCCTTGATGGGATCGGACTGATCTTCTTCAATTTGAAGTTGACTCTTTCTCAACAGGGCACTCTAGTGGCACTGTCACAAACCCATCTCTTGCCAACATCTGTGCATTTGTCCAATACAAACCTCCATCTGCAGCTCCCTCACAGCTTGAAATTGATCCTTCCTCCCTATTCTATCAAACAATGTCTTGACATTTGCACATCATTTGCATGCCTGCTTTCCTTCCCCATGTGCAAGAAGTTCCTTAACAACCTACTAGAGCCCTTCCTCAGGGAACCTTGGGGCATCCGCTGAAACCAACCCTTTGCACTGTCACAACCCATTCAAAGAGCGTTGATCTCGCAACATCTGTAAAAAAAAGAACCGTTGTCCAGCAAAAGGAGCTAGCAATCTCATGTACTCCGCTTCGTCCTTGAATCACGTGCATATAGGAATCTCATTCATCACTCACGCAACCTTTCCTTTGGTAGCCTTTGGAAAAGTTGGATCGGAGACTATCAAACAGTCTCTTTTTTCTTGGATAACCAATATCAAGATTCCCTCTGGCGGGAAGGCGCAAACAGTGGATTCCGTGCATTCATTTGTTCTTGCAAACATCCTTTTGTTTGTCCTAACTGCGCATTTGAAGCTTCTTCTATCAAAGAGCTTGGGCATCCTTCGATGAGTGGGTCCGGAAAGAGACTGAAGGCATCCCTATGTGGTTAACATTTCCCTGAGGTGCCTTTTTTGGTATTAATGTGATAGTCAGTACTAATGGCATACAATTGCAATTTCTCCTACCTTCACAAAGACTAATGGCATGTAATGTCATAGTAAATACTAATGACATACAATTGCCCTTTTGCTTTTTCTTTTCCTTCAAAAGTACTAATGGCATTTGTTTGCACAGTGAGTACTAATGGCATTTGTTTGTCAAGTGAGTACTAATGGCATTTGTTTGTCAAGTGAGTACTAATGGCATTTGTTTGTCAAGTGAGTACTAATGGCATTTGTTTGTCAAGTGAGTACTAATGGCATTTGTTTGTCAAGTGAGTACTAATGGCATACAATTGTCATGAGTCCTGACCTTTCAAAAGGGTCCTGTCCTTTTAAGAAGAAGAAGTTCTGATCTTTCAAGACAGTCTTGATCTTTTTGGTAAGGTTAGTCCTGACTTTGAAAGACAGTCTTGACCTTTTTGATAAGGTGAGTTCTGACTTTTCCTCAATCATTCTCATTAGTCCTGACCTTTCAGAGTCCTGACCTTTCAAGAAGAATGAGTCCTGACCTTTCAAGACAGTCTTGACCTTTCAAGAAGAATGAGTCCTGACCTTTCAAGACAGTCTTGATCTTTTTGGTAAGGTCAGTCCTGACTGTGAAATACAGTCTTGACCAGAAGAATCAGTCCTGATCAGATAGTCTTGATCTTTTTGGTAAGGTTAGTCCTGACTTTGAAAGACAGTCTTGACCTTTTTGATAAGGTGAGTACTGATGACATACAAATGAGTCTTGTATGGTCAGGTGAGTACTAATGGCATACAATTGCAATTGGTCCTGTCCTTCCATAATCAGTCCTGACCTTTCAAGACAGTCTTGACCTTTCCAGAAGAATCAGTCCTGACCTTTCAAGACAGTCTTGACCTTTTTGGTAAGGTCAGTCCTGACCTTGAAATACAGTATTGACCAGAAGAATCAGTCCTGATCAGATAGTCTTGATCTTTTTGGTAAGGTTAGTCCTGACTTTGAAAGACAGTCTTGACCTTTTTGATAAGGTCAGTACTGATTTCAAGACAGTCTTGACCTTTCCATTTTTGGTCAGGTGAGTACTAATGGCATACAATTGCAATTGGTCCTGTCCTTCCATCAAAAGTCCTGACCTTTCAAGACAGTCTTGACCTTTTTGGTAAGGTCAGTCCTGACTGTGAAATACAGTCTTGACCAGAAGAATCAGTCCTGATCAGATAGTCTTGATCTTTTTGGTAAGGTTAGTCCTGACTTTGAAAGACAGTCTTGACCTTTTTGATAAGGTGAGTACTGATGACATACAAATGAGTCTTGATGGTCATTCCTCAATCATTCTCATTAGTCCTGACCTTTCAGAGTCTTGACCTTTCAAGAAGAATCAGTCCTGACCTTTCAAGACAGTCTTGACCTTTCCATTTTTGGTCAGGTGAGTACTAATGGCATACAATTGCAATTGGTCCTGTCCTTCCATCAAAAGTCCTGACCTTTCAAGACAGTCTTGACCTTTTTGGTCAGGTTAGTCCTGACTGTGAAAGACAGTCTTGACCTTTTTGATAAGGTCAGTCCTGACTGTGAAAGACAGTCTTGACCTTTTGATAAGGTGAGTACTAATGGCATACAATTGCAATTGGTCCTGTCCTTCCATAATCAGTCCTGACCTTTCAAGAAGAATGAGTCCTGACCTTTCAAGACAGTCTTGACCTTTCCATTTTTGGTCAGGTGAGTACTAATGGCATACAATTGCAATTGGTCCTGTCCTTCCATCAAAAGTCCTGACCTTTCAAGACAGTCTTGATCTTTTTGGTAAGGTCAGTCCTGACTGTGAAATACAGTCTTGACCAGAAGAATCAGTCCTGATCAGATAGTCTTGATCTTTTTGGTAAGGTTAGTCCTGACTTTGAAAGACAGTCTTGACCTTTTTGATAAGGTGAGTACTGATGACATACAAATGAGTCTTGTATGGTCAGGTGAGTACTAATGGCATACAATTGCAATTGGTCCTGTCCTTCCATAATCAGTCCTGACCTTTCAAGACAGTCTTGACCTTTCAAGAAGAATCAGTCCTGACCTTTCAAGACAGTCTTGACCTTTTTGGTAAGGTCAGTCCTGACCTTGAAATACAGTCTTGACCAGAAGAATCAGTCCTGATCTTTCAAGATAGTCTTGATCTTTCAAAAAAGGTCAGTACTGATTTCAAGACAGTCTTGACCTTTCAAGAAAAATCAGTCCTGACCTTTCAAGACAGTCTTGACCTTTCAAGAAGAATCAGTCCTGACCTTTCAAGACAGTCTTGACCTTTTTGGTAAGGTTAGTCCTGACTTTGAAAGACAGTCTTGACCTTTTTGATAAGGTCAGTCCTGACTTTGAAAGACAGTCTTGACCTTTCAAGAAGAATCAGTCCTGATCTTTCAAGATAGTCTTGATCTTTCAAAAAAGGTGAGTACTGATGACATACAAATGAGTCTTGACCTTTCAAAACAGTCTTCACCTTTCAAGAAGAATCAGTCCTGACCTTTCAAGACAGTCTTGATCTTTTTGGTAAGGTCAGTCCTGACTGTGAAATACAGTCTTGACCAGAAGAATCAGTCCTGATCAGATAGTCTTGATCTTTTTGGTAAGGTTAGTCCTGACTTTGAAAGACAGTCTTGACCTTTTTGATAAGGTGAGTACTGATGACATACAAATGAGTCTTGACCTTTCAATCAAGTCCTGATCTTTCCATAATTCATCCTGACCTTTCAATAACATCCATCCCGTCATTCCTTATTGCGCACTTCGGTTTGAATCAGAATCGGAGCAATCTCTAGTTTCGAATCTAGTCTCGGCATCAATCCCAGTCCCTTAGTCAAAGCCTTCAAGCTCAATCCCAAAAAAAGCTCTAGTCCTAGAAAAAGACTTCAAAGAAGTAGCTCGTGGAACTGAGTTCCGCTAACTGCTTCTTGCTAACAAAGCTGTCAAATTCAATGAATGTGTTTGCGTTCTCTCTTCTTAGTCTACGATTATCCCTGCTCTTCCTCAGATGTGGATATCTTGACCTGGTCGAAAGTAGAAATGTGTGACGGTCATTCCTTCAAGAAATAGCAGTTGATTCTCAGAGACCGTATTCAAGAGTTGCCAAAGAGGCCTTCCTCACAGCGCATTCTGTGCCATTGATTCTAGCACACCGGATGAATGTGCAGCTGATTTCGATTGAATAAGAGGAAGAGCTTCTATTTCACCAACTGCGTCTACGCATTCACCAACAAGGACCGGGTAGACATGAAGTCAAGTCAGAGCCCCCACGACAATTATCATTGCCTTCATCACCAACTACTCGTACTCCCATACCGGTCACACCAGTCAAGTCAGAAGGTCAGGCAGATTCTAAAGCTGCTGATTCTAGCACACCGGAAACCCTCACAGTCAGAGTGGATAGGCTGACATCGGTGAATTTCACACTTTCCTATTTTCGATGCAGCGGGAACGCTCACTCTAACAACGGCACCAACGGATACTGTCACAGCAAATTTCAGTGCTAATCCAGCAACTGCGGTTAGTGATTCAATTGCCAGGCCTCTACCACCGGTTATCAGACCCGGATCTCCTCAACGCAGACGCTCTTGGCATAGAAGCTGTCTGTATTTCCGCTCTTTGTCTGACCGGTGCTTGAGCCATATCTTTTGTTTGCCTTTGCCTACCTGCTGTTGGTGTAAGCGTCACCGATCTGACTGCTATCGAATCAGCTCTTGGGAATATCATGAATAAAGAAGAATGAAGCCAATGCTGGTGGTTCAGGAACAGAAGAGGTTGTTCAAAAAAAAAGGGATTGACCTCAGGCAAGGTTGACTGATCCTGGATGAAGGTGTCTCAGGAAGAGAATACGCTGTTTGAGTCAGGGAAGTGGTGCTGCTTGGAAAGACAGAAGGCAGTGAGCGAGCCGTAGGCGAGCGGATGAGGACAGATCAGTAGTTTCTCCCATGCTTTTGTTGGTAAACAAACCACAGTGAACTATGACTACTCGTACAGGAATTCTTTCTGGAGGGAATTTTTGCTTATTCAGATATATCATGATCCCGCCCCGCCGAATTTTCTTTTTTGATGAAGACAGTTTGAATTCCAGTGAGACATCTCTGTCAAGCAATACGTCCGTCACTTCATCTCAAAATTCAGTCGAACAGTCCACCACCACTATTGAGGATTATACTTATAGTAGTGAATCCTCATCTAGTCTTTCGGAACTTTTGATCCATTTTCTAGTATTATGGATTTTGCTTCTGATCCTAGTCTGATTTCTTCTGCTTATTATGGCATTTTTGAAGATCACCCTGGACTGAATCCTTTCAGTGAGCGGGTCGTCGAGATGCAATGCTTCATTCGCGAGAAATTGGAAGAATTAGTGAATGCGGCGGGGTATCAAGATCGGTTTCAGGATCCCGAGGATATGCTAGCTGCGGCCGAATATTTACATGGCGAAAGCCAGGATTTGGGTTTTCTTGAAAGTCTTGTCAATGATTTAGAAACAGCGGGGATCGGAAGTGAGGCCTTTCAGTATGCCGTTCCACCGATCTCCAGCCCACTGGAGCAATTTGCCATTCCCCCATTTTCTGGATATTCATATTGGAAACTTTCTTCTCATTCACAAATCCATCTTTGTTCATGCTGCTGACTATCAGTTTGGTCCTGCTTCTGGTTCATTTGGTTACTAAAAACGGAGGAGGAAACTCAGTACCAAATGCTTGGCAATCCTTGGTAGAGCTGATTCATGATTTCGTGCCGAACCCGGTGAACGAACAAATAGGTGGTCTTTCCGGAAATGTTCAACAAAAGTTTTT
>prolog/000742233/0_13226
ATCCTTCGATGAGTGGGTCCGGAAAGAGACTGAAGGCATCCCTATGTGGTTAACATTTCCTGAGGTGCCTTTTTTGGTATTAATGTGATAGTCAGTACTAATGGCATACAATTGCAATTTCTCCTACCTTCACAAAGACTAATGGCATGTAATGTCATAGTAAATACTAATGACATACAATTGCCCTTTTGCTTTTTCTTTTCCTTCAAAAGTACTAATGGCATTTGTTTGCACAGTGAGTACTAATGGCATTTGTTTGTCAAGTGAGTACTAATGGCATTTGTTCAAGTGAGTACTAATGGCATTTGTTTGTCAAGTGAGTACTAATGGCATTTGTTTGTCAAGTGAGTACTAATGGCATTTGTTTGTCAAGTGAGTACTAATGGCATACAATTGTCATGAGTCCTGACCTTTCAAAAGGGTCCTGTCCTTTTAAGAAGAAGAAGTTCTGATCTTTCAAGACAGTCTTGATTTTTTGGTAAGGTTAGTCCTGACTTTGAAACAGTCTTGACCTTTTTGATAAGGTGAGTTCTGACTTTTCCTCAATCATTCTCATTAGTCCTGACCTTTCAGAGTCCTGACCTTTCAAGAAGAATGAGTCCTGACCTTTCAAGACAGTCTTGACCTTTCAAGAAGAATGAGTCCTGACCTTTCAAGACAGTCTTGATCTTTTGGTAAGGTCAGTCCTGACTGTGAAATACAGTCTTGACCAGAAGAATCAGTCCTGATCAGATAGTCTTGATCTTTTTGGTAAGGTTAGTCCTGACTTTGAAAGACAGTCTTGACCTTTTTGATAAGGTGAGTACTGATGACATACAAATGAGTCTTGTATGGTCAGGTGAGTACTAATGGCATACAATTGCAATTGGTCCTGTCCTTCCATAATCAGTCCTGACCTTTCAAGACAGTCTTGACCTTTCCAGAAGAATCAGTCCTGACCTTTCAAGACAGTCTTGACCTTTTTGGTAAGGTCAGTCCTGACCTTGAAATACAGTATTGACCAGAAGAATCAGTCCTGATCAGATAGTCTTGATCTTTTTGGTAAGGTTAGTCCTGACTTTGAAAGACAGTCTTGACCTTTTTGATAAGGTCAGTACTGATTTCAAGACAGTCTTGACCTTTCCATTTTTGGTCAGGTGAGTACTAATGGCATACAATTGCAATTGGTCCTGTCCTTCCATCAAAAGTCCTGACCTTTCAAGACAGTCTTGACCTTTTTGGTAAGGTCAGTCCTGACTGTGAAATACAGTCTTGACCAGAAGAATCAGTCCTGATCAGATAGTCTTGATCTTTTTGGTAAGGTTAGTCCTGACTTTGAAAGACAGTCTTGACCTTTTTGATAAGGTGAGTACTGATGACATACAAATGAGTCTTGATGGTCATTCCTCAATCATTCTCATTAGTCCTGACCTTTCAGAGTCTTGACCTTTCAAGAAGAATCAGTCCTGACCTTTCAAGACAGTCTTGACCTTTCCATTTTTGGTCAGGTGAGTACTAATGGCATACAATTGCAATTGGTCCTGTCCTTCCATCAAAAGTCCTGACCTTTCAAGACAGTCTTGACCTTTTTGGTCAGGTTAGTCCTGACTGTGAAAGACAGTCTTGACCTTTTTGATAAGGTCAGTCCTGACTGTGAAAGACAGTCTTGACCTTTTTGATAAGGTGAGTACTAATGGCATACAATTGCAATTGGTCCTGTCCTTCCATAATCAGTCCTGACCTTTCAAGAAGAATGAGTCCTGACCTTTCAAGACAGTCTTGACCTTTCCATTTTTGGTCAGGTGAGTACTAATGGCATACAATTGCAATTGGTCCTGTCCTTCCATCAAAAGTCCTGACCTTTCAAGACAGTCTTGATCTTTTGGTAAGGTCAGTCCTGACTGTGAAATACAGTCTTGACCAGAAGAATCAGTCCTGATCAGATAGTCTTGATCTTTTTGGTAAGGTTAGTCCTGACTTTGAAAGACAGTCTTGACCTTTTGATAAGGTGAGTACTGATGACATACAAATGAGTCTTGTATGGTCAGGTGAGTACTAATGGCATACAATTGCAATTGGTCCTGTCCTTCCATAATCAGTCCTGACCTTTCAAGACAGTCTTGACCTTTCAAGAAGAATCAGTCCTGACCTTTCAAGACAGTCTTGACCTTTTTGGTAAGGTCAGTCCTGACCTTGAAATACAGTCTTGACCAGAAGAATCAGTCCTGATCTTTCAAGATAGTCTTGATCTTTCAAAAAAGGTCAGTACTGATTTCAAGACAGTCTTGACCTTTCAAGAAAATCAGTCCTGACCTTTCAAGACAGTCTTGACCTTTCAAGAAGAATCAGTCCTGACCTTTCAAGACAGTCTTGACCTTTTTGGTAAGGTTAGTCCTGACTTTGAAAGACAGTCTTGACCTTTTTGATAAGGTCAGTCCTGACTTTGAAAGACAGTCTTGACCTTTCAAGAAGAATCAGTCCTGATCTTTCAAGATAGTCTTGATCTTTCAAAAAAGGTGAGTACTGATGACATACAAATGAGTCTTGACCTTTCAAAACAGTCTTCACCTTTCAAGAAGAATCAGTCCTGACCTTTCAAGACAGTCTTGATCTTTTTGGTAAGGTCAGTCCTGACTGTGAAATACAGTCTTGACCAGAAGAATCAGTCCTGATCAGATAGTCTTGATCTTTTTGGTAAGGTTAGTCCTGACTTTGAAAGACAGTCTTGACCTTTTTGATAAGGTGAGTACTGATGACATACAAATGAGTCTTGACCTTTCAATCAAGTCCTGATCTTTCCATAATTCATCCTGACCTTTCAATAACATCCATCCCGTCATTCCTTATTGCGCACTTCGGTTTGAATCAGAATCGGAGCAATCTCTAGTTTCGAATCTAGTCTCGGCATCAATCCCAGTCCCTTAGTCAAAGCCTTCAAGCTCAATCCCAAAAAAAAGCTCTAGTCCTAGAAAAAGACTTCAAAGAAGTAGCTCGTGGAACTGAGTTCCGCTAACTGCTTCTTGCTAACAAAGCTGTCAAATTCAATGAATGTGTTTGCGTTCTCTCTTCTTAGTCTACGATTATCCCTGCTCTTCCTCAGATGTGGATATCTTGACCTGGTCGAAAGTAGAAATGTGTGACGGTCATTCCTTCAAGAAATAGCAGTTGATTCTCAGAGACCGTATTCAAGAGTTGCCAAAGAGGCCTTCCTCACAGCGCATTCTGTGCCATTGATTCTAGCACACCGGATGAATGTGCAGCTGATTTCGATTGAATAAGAGGAAGAGCTTCTATTTCACCAACTGCGTCTACGCATTCACCAACAAGGACCGGGTAGACATGAAGTCAAGTCAGAGCCCCCACGACAATTATCATTGCCTTCATCACCAACTACTCGTACTCCCATACCGGTCACACCAGTCAAGTCAGAAGGTCAGGCAGATTCTAAAGCTGCTGATTCTAGCACACCGGAAACCCTCACAGTCAGAGTGGATAGGCTGACATCGGTGAATTTCACACTTTCCTATTTTCGATGCAGCGGGAACGCTCACTCTAACAACGGCACCAACGGATACTGTCACAGCAAATTTCAGTGCTAATCCAGCAACTGCGGTTAGTGATTCAATTGCCAGGCCTCTACCACCGGTTATCAGACCCGGATCTCCTCAACGCAGACGCTCTTGGCATAGAAGCTGTCTGTATTTCCGCTCTTTGTCTGACCGGTGCTTGAGCCATATCTTTTGTTTGCCTTTGCCTACCTGCTGTTGGTGTAAGCGTCACCGATCTGACTGCTATCGAATCAGCTCTTGGGAATATCATGAATAAAGAAGAATGAAGCCAATGCTGGTGGTTCAGGAACAGAAGAGGTTGTTCAAAAAAAAAGGGATTGACCTCAGGCAAGGTTGACTGATCCTGGATGAAGGTGTCTCAGGAAGAGAATACGCTGTTTGAGTCAGGAAGTGGTGCTGCTTGGAAAGACAGAAGGCAGTGAGCGAGCCGTAGGCGAGCGGATGAGGACAGATCAGTAGTTTCTCCATGCTTTTGTTGGTAAACAAACCACAGTGAACTATGACTACTCGTACAGGAATTCTTTCTGGAGGGAATTTTTGCTTATTCAGATATATCATGATCCCGCCCCGCCGAATTTTCTTTTTTGATGAAGACAGTTTGAATTCCAGTGAGACATCTCTGTCAAGCAATACGTCCGTCACTTCATCTCAAAATTCAGTCGAACAGTCCACCACCACTATTGAGGATTATACTTATAGTAGTGAATCCTCATCTAGTCTTTCGGGAACTTTTGATCCATTTTCTAGTATTATGGATTTTGCTTCTGATCCTAGTCTGATTTCTTCTGCTTATTATGGCATTTTTGAAGATCACCCTGGACTGAATCCTTTCAGTGAGCGGGTCGTCGAGATGCAATGCTTCATTCGCGAGAAATTGGAAGAATTAGTGAATGCGGCGGGGTATCAAGATCGGTTTCAGGATCCCGAGGATATGCTAGCTGCGGCCGAATATTTACATGGCGAAAGCCAGGATTTGGGTTTTCTTGAAAGTCTTGTCAATGATTTAGAAACAGCGGGGATCGGAAGTGAGGCCTTTCAGTATGCCGTTCCACCGATCTCCAGCCCACTGGAGCAATTTGCCATTCCCCCATTTCTGGATATTCATATTGGAAACTTTTCTTTCTCATTCACAAATCCATCTTTGTTCATGCTGCTGACTATCAGTTTGGTCCTGCTTCTGGTTCATTTGGTTACTAAAAACGGAGGAGGAAACTCAGTACCAAATGCTTGGCAATCCTTGGTAGAGCTGATTCATGATTTCGTGCCGAACCCGGTGAACGAACAAATAGGTGGTCTTTCCGGAAATGTTCAACAAAAGTTTTTCCCTCGCATCTCGGTCACTTTTACTTTTTCGTTATTTCGTAATCCCAGGGTATGATACCTTATAGCTTCACAGTGACAAGTCATTTTATCATTACTTTGGGTCCCTCATTTCCTCTTTTTATTGGCATTACTATAGTGGGATTTCAAAGAAATGGGCTTCATTTTTTAAGCTTCTCATTACCCGCAGGAGTCCCACTGCCGTTAGCACCTTTCTTAGTACTCCTTGAGCCAATCCCTCATTGTTTTCGCGCATTAAGCTCAGGAATACGTTTATTTGCTAATATGATGGCCGGTCATAGTTCAGTCAAGATTTTAAGTGGGTCCGCTTGGACTATGCTATGTATGAATAATCTCTTCTATTTCATAGGAGATCTTGGTCCTTTATTTATAGTTCTTGCATTAACCGGTCCGGAATTAGGTGTAGCTATATCACAAGCTCATGTTTCTACGATCTCAATCTGTATTTACTTGAATGATGCTACAAATCTCCATCAAAGAATAGATGAATTGAATGATTTGTTTATAATTGAACAAAAACACAAAAAAATCTGTTTTGATTTGATTGATGGGACACTATTGGCAGGGCAGAAAAAAAGGCCCTAAGATGGTTTGATCCTTCCCCTCCGGTCATTTTGTCGGAGGTTCCCGCTTCTCATCCCACGCACGGGGTTCTTCCATCAATCAAGCTCAGTCTCCCCGTCTCTTCAGCAACAACCAATCCCTGGTCTCTTCGCAACAAGTCCTCTCCCCTTTCCCGGAACAAAGGGTCTCTTGGGCGGGCAGGATGGCGCCTAGACTCGGTCAATTGAGTCCACTGCGGGGACTGGCACTGGATCCGGCCGCAGGTGGATTTGCTATTGGTGGCACACGGTCCCTGGATATGGAACTGGTCAGGGAACGAATGGGCGCGGGAGGCAGGACCCTTCGAATGTACTGGAATGGATCTGTCTCTCTAACGGGACTGGAGAAGGATATGCTGGGTCATCAACCGGGACTGGAACGGGCGGAGCAGGATCTCCGTTGGATTGATTGGGCCCCAACAGGAATGTGGTCGTCTAGGTCGTACCTGCGGAAAGAGACGGTGGACCCCTAACCATCGATTGGACCGAAACCAATCGAAGCCATGCGATCGATCGAGCTACCCACATCCACTTTGACTCAACTCAATTGGAACGTACCAATTCCTACAATCCATAGGACTCCGGTCCGACCGGCCAGAAACTAGCCACTCTTTCTATCCTCTGGCTCCGACCATTTTGCCTACATATCCCCGGGTCTACGTGGATCGGAACTGTATGAAGTGGTGGACCGGGAAAAAGACCCTGCTAGTTCGAACCAGAGCTTGACACGTATTGGGCTAGTCTCGCCGCACCCGGCTTGTTGTTACGGGGGGTCGCGAAGCTTTGGAAAAAGACAAAATGGAAAAGCCCAGAAGCACCAACCAAGGTTTTTGGGATCCAACCGAGCATGAGTGGGGAACTTCACTGAACTCACTATAGATCTTCCTTCCGCTCCGACCCCTTCCATCCTTCCTTCCGAAGGAACGAACGCAGGTTCTCTTGCTTTTTGGGTCAGGCCAAAGCCGCTGTCGCTGTCTCCGGAGTGATGGTCCCAGCTCCCAGCATCGCGTATTCATTCCATTCTATCAATAGAAGGGCCTTCCATCTGACCTTTTTGGATCCTGACTTTTCCATAATGAGTCCTGACCTTTCAAGATAGTCATTGACCCCAAACGCAGTGGTTTGATCGCAAAATGCGTGTGGCAGGTTGCTCGCTTGGCTCACGAAGCCGTTCGAGGTGGAGTGGAGCGGGGCGCTTGAAAGAATCCGTCGATTTCCATATGGAGCGTCCATTAGACGGAGGGACCGGATTCGGGGAATCGAGCAGCAAGCAAGCTCTCAAAAACGTGGCTTGGCATTGTGTTCGGAAGCATTAGTACCTCGTATGCCCACGTGATAGTGGTGTCCCTCTCTGCGGTTCGGCTCTTTCGAAACGAGGAGTTCCTTGCGGCATAGACATACTCCCAGATGGCATATGGCGTGACCGCCTGTGGGGCCATTCGGCACAACGGAGAGTGATGTCTCGAGGACCCTTCCAGAAAACTGGTATTATCAAGGCCATTCTTCTCCCATTGCTTCCGCTGCTGCCTCTCGGTGAGCATAATCATGGAAATCAGACTCGTCCGGTCTTTCTATTCGACTTGTGCCCGATCATTGCTTCAGAGACGATTCAACAACAGATCTGGCTCCGCGGATCTAGCTGGTGTGAGGATGGAAATATACAGGAGTTGGTAGGGGTGGGTGCACCCCCCATCAATCAGACCTCCGCGGCCTCCCCATCTTGATCTATTCCCGTCCCGCCTCCCATATTCACGGGGCAAGGTCAAGCTCTACGTAACACCCCTATCCGTCCCTTCTTGATGAGTAGCGGATCAATTACTGACCACTAGCCGGCCTCCTTTTTCCTCTCATTAGAAGAAGGATCTATTGACTTGTTTATTGATCTTCTTTCCATAAGAAAAGAAAAACCGACCATCTTCATTCCACCTATCTTCATCCAATCCCACTAGTTCCGGAGGGTCCCAATCCCTTCCTCATCCCCCGGCCGGGGACAGACATTGGAACATCCACACCCACCATTACCATTCAGAGTACCGCTCGTGCACCCAGCTAATCATACGGAACCCTTCCCTCATCTCTTCGGACGGACCGAGAAAGAACTAGGCTGGACATTTCCAGATGCCCTGGCTCGAACAAAGACGACCTAGGAAGATCGACCGCCTACCTTCGAGCTAGCGACAAACTATGGAAACGGATTTGCTTGCTCGCTCGTTGGTTTCCCTTCCAGAACCATTGATTCATTGCATTTCTCCACTGTCCTCGCTCTTGACCTTCAACACGTCTTGAATGATAGACTGTTGACGGTGGGGAATGGGACCGGCGAGTCAACCTTCCGGTTTCCGTTTCCCTCACACGAGGTGGCCTACCTCGTCTCATTCCTGCCTTGAATCTAAAATGAAGAGGACGTTTGATCGTAGTAGTTCAGTTAAGCAGGCTTATCAGCCTGAGAAATCCACTTGTTAGTCTATTGTTGAAGAGATGGTATATTCGTGTGGCGCATCGGTCATTCAATTCACAACCGAGGCACCGAGCTGTTCGAGAGGTATGTTCCCCGCGCCATCCCCAGTTTCTGGGGGTTCAGTGGAATTGGTCTTCCGTCCCAAATTCTGGCAGAAAGAAAGGGGCATAGAAAAGGGGCCAGAGAAATCTCTGCAAACAAAAAAGCGCTTTGTACAGGGAGCGAACCTTGTTCGCGTTTGAACCTGGGCAAGACGCCAGCGCTCGCCAAGACATGGAGGACTTCCTTCGGTATGCTTTTGATCTCCCTTATACGAGTGAAGACATCCCTGTCTCGGTGGGCCGCTTGGCCGTCAGGTATAGGGCAGCAGAAAACGTCGTGTATTTGCCATTGGCCTACGTTGTTCTGCAATGTCTTTGAAGGCCAACCCATTCCTTAAAGAAAGTCCTCTCTGATTGGTATGGTACATACGACCAATTGCGCCCACTCAAGTGGGTGCGCGGTATTGATTGCCTTTCTAGCCTTCGGCCTCAAGTCAGCAACGGACAAATTTCCTGGAGTGACTCTCTATGCCGTCGTTCTTTTGCTGTTTTGGCCCGGGTGTACGCAGGTCTCATTGTCTTTCCACTCCATAGTGCGTTGCGTCAAAAGTTCCAAAGAACCGTCGGCCAACCGTTGGGTTTTCTAAGCTCTTGGCCTCTCTTTACCCTGACGACCCACTATCTGGCTGGTGCGGTTAGCGGCGGAATTCAAGCCTATGCTATGAAGGGTGATGATATTGTCATCGGGATAGTAGGGTGGCTGAAGAAGACAGGCATTTCAAGAACCGGTTGCTTTTATGAAATAGAAGATCTGATTCATACATAGCATAGTCCAAGCGGACCCACTGAAAAAGCTCAACGTTTGATCATTCGGAAGGGATCCCCTCTTTCTGCACGGATGTGTAATGCGCTTAGCTTTGGCTGTCATCGCTCTGCTTCAGCGCAGGGTGGAGGATGACCTTTCGGTTGCGCAAAAATGGGTCATTGAGACCGTCATTGGTTCCGCTTATGGAAGACTCCTATGAAATAGAAGATCTGATTCATACATAGCATAGTCCAAGCGGACCCACTGAACAACTCTGAGTGGCCCTTTTCGTGTGTGGTTCCCTGATAGGGGAGTCTTGACCAACAGGAAACAATCCCCGTTCTCGAGGATTGGGAACATTCAGAGACGTACGCGATGCTATCTGAGGCTACTATGTGGAAAGGTTGGTGAAAAGTCTCTCAGTTGGTTAGAGTGTTCCATATGGATCTTTCAACACTACTTTCCGTCCTTTTGGACTCACCTCTGGTACCTACGAAAGACAAAAGACCGCTGCCATACATCAGAGGGGGTCTCCTGTTTCGTGTTTATGACAGGTTGAGGTCTGTCTCTCCTCCTTTACCGGTGGATTCTGGTTCGTCCAATAGGTTCCTTTATGTTCTTTCTTCTTCGGGGGAGGCATACTTGATCTTTCTGACCAAGGAATCAGACGTGCACCTGGGCGCTGTTGCTCAAGTCCATAAAAAAGGGTGCCGTGAGTAGGTTCTGTACTGGTCTTGCAAACCAGTGCAGAACGACCCCGAGTTGTAGTGAGCTTCTTGTCCTCTTTTTTCGAGTGGAGGAGCGAGCTCTAGTTCCTTGTCTGACTCCCTCTATAGTTTCACTGCTATACCATGTAGCTTGCTTCTCTGAGACGGAGAGCAAGGACTTCCTATTGGGAGAAGGCGATCGACTAGCTTTGCCTGCTTTGTTTTTCTTCCTTTGAACCACAGCGGGGAAGTTCATCCGCAACCCGACTAGACAAGTGACGCCTTCGTAACTTGACTCCACAGGGCGACGGTTGTCTTTTCTACCCGCCTTTCCCCTGTAGTCAAGCATAGTCAGATGGAACTTGACGGCCTAACGACGAAAAGATCGATCCATGCATATATCTATATATAGCAGGAGACAGGGGTCCGTCAGAGGCATAGGCATCGTCATAGGCTTCATAGTGGCGAGGCGAAGGTCAAGCCCACAGGGGTTTCGGTTGATCCAGTAGCAGATTCTCCGGAAACATATCTTCTTCTCGTAGCAGCTAGACGCCAGCAAGAGAACTTGCATTGAAAGAAGTAGTTTATCCGATTGAGGCACACGTTGAAGAACCAGCAAGAGCTTCCGTGGCTCCGAAAGCAAATCCAATTGCGAGTTCATTCAAGCGTTCGAGATGCACCGAGCAGCAGCACCCGGAGCGGAGAGAGCAGCAGCCGGTAGCATACGCAAACTTGATCTGATTGATCTAGTTTTCCATAGTTCCATAGTGCCTTCACGAGACTTGGGCCGTGGAGCACGCCAACTAGGGAAGCAGTAGCAGAGATCAAGTTCCGGCGGTGGAGAATCTGTGGGGCTAGGGATTGGGAAGAAAGAGGAAGCACGGAATCCGCTGGCTCTAGTGGTCTCCGAAGCCATTCGTATCCGCGCCTGGCCATGAATGGATCTGCTTGCTAGAAGTGAGTAAACTCACTCAGCTGCCTACGCTCCTGCTTTCTCTGCCACCTTCTCAACCTCTGCCTCTGTGCCCTTTTCCCCCATGAGACTGGGAAACGGATCATCTTTCGGGATATGGAACTGGGTATGGAACTGGCCTTGGTCAGATGCCTATCCCGCTCCTCCCGTCTTCCGCCCTGACTTTCTACGCCCCACCGGGGCTCCGGGGCTTGGGCTGTGCAGACAGATGCTAGCTAAGGGAGGGATTGGGCAAGAAAGTCTTCCGCGTAGAGCCCCCCGTTCCTTCCGTCGAGAGAGGTTGCAGCTAGGGAATCGTCGGACAGCCGAGCTCTGATCCCGCTACTGAAACGAATGAGAGAGATCAAGCATGACATTAGTCAGGTATTGGGCGCTGACATCTCAGGATTGGGCGGTGCGGGTAGACCGGAACCAACATTCGAGAAAGAAAGCCGGTTTCAAGATCCACTCCCCAGATACTCTGTCATCACCTTCCCTACTCTTGAGCCTCATTCATTGAAGAATCCTTCTAGACAACGCTGTGAAAGCTGACTAACCATCAAAGGCGGAAAGGATCAGTCATGGGAAAGATGAAAAGTGCATCCTTTTCCTCATACTACGGTACGGTTCAGTGCGCTATCAGTCCAGCGAAGCAGTAGCAAGAAAAGCTTCATCGATTTCGGGAAGGAAGGACAGGTCATTCCTGTTGGTCTTGGTTATTCTCTTCTTGTTGGATAGGATTGGATAGCTCGCTTTCCGCTAAGGCAGATGAACGAATAGATGAAGCGAATAAAGGATCCGTTCTCGGAAAGCTCTAAGGAGAATAGGATAGAAAGGATGGAGGGGGAAAAAGGGAACTTGTTTTTGAAGAAAAGAAGGGGAAAACCACTAGGGCCCCTTCAATCAGAAGTTCATTAATGGAGTCTTCCGTTGGGGCAGGGATCCGCCCAATTCCGGATATAGGAGGACAGAGGCCACCTAAGACGGAGATTCTTGGTCCGCTGCAAGGAAAGCAATAGTGAATAAGTTGAGCCCTTCCCTTCGAATGGCCAGTGAGGTACTGCGGAGGATTCCATTGCCTCCGTGATTTGCACCTTAGACTGTGATTCCCCCCTGCCAATCAAAGGTGGCTATCGGGACGGCTACGATATCTTTAGACTAACGGAGGTAGGGAGGAAGACCAAGACGGATCTTCTGCTCCGGATAGTCCCGTATCGACTTCTCCTCCATCATCAGAATCCCTGACTATAGAGTAGGTTCGAGGCCAGGTACTGACTTCTATTCATTCTTCATTGGCTATGGTTGGTTCAGGCGGAAGAGAAGGGAGCGCCTTAGTGGATGGGGGCCACAAATCCGAGGAGACCTGTCCCTGTCTTTTGGGAGCTATATTAGCACTAGTCTTTCAGACTGGAGGATAGGGGACAGGCGGGGGACAGGGAGCGGTTCTAAGATAGGGAAGGGCAGGTAGAACCATTTCTCATCGGCTAGCCATGTCTCCTCGATCGCCTGGTATGCCGAGGACTGGACGACCAATGGATGCTTGTTCCATCTGTCCCAAAGAAGCAGGAGGCCTTATCCCATCCGGCAATTTGAGGAAGATAGGTCGGCATTCCATACTCTTCTTTCTCCTCTGGTCAGTTTGATCGGCCCGCCCACTACGGATGGTTTTTTTTGCCGTTATCGGCTCGTAGGAAGCTATCCATTCTCGTCAAAGCACTCGCAACTTCAAATTGCTTAAGGGAACGTCACGTCACGAGCCATTTTCAAAGTCAAGGTCAGCGTACATGACTTTGCTTTGCATTTCATCTTGCTCATGACTTTGAAAGCCAAAGCGAAGCGAGTGTGCTTAATCAAAGTATGAGTAATATAGGACAAAATGGTATGAACTATGTTACCTTTATGAGTTCCCTTCATGAAAAATTAAAAAGAAGGCTTTGCTTATGCTTAATAAGCTGAATAAGGACCTTCAAGTTGAAAAGAGTGCTTTCTTAAGGCAAAGTATGAGCTCACAAAAGATCAGACAAGAAGGCTTTGTTCTGACCTGAATAAGGACGTGACATGACCTTCAAGTTTAAAAGCGAGTGCTTCTTCAAAGTATGAGCTAATCTCAGATAAGATCACTCTTTTTTTCTTTTTTAAGGAAAGGTGATGGAAAGGTCAGGACTCATTTCTTGAAAGGTCAGGACTCTGAAAGGTCAGGACTAATGAGAATGATTGAGGAAAAGTCAGATTCCATACAGGACTCTTTTGAAAGGTCAGGACTCTGAAAGGTCAGGACTAATGAGAATGATTGAGGAAAAGTCAGAACTCACCTTATCAAAAAGGTCAAGACTGTCTTTCAAAGTCAGGACTAACCTGACCAAAAAGATCAAGACTGTCTTGAAAGATCAGAACTTCTTCTTCTTAAAAGGACAGGACCCTTTTGAAAGGTCAGGACTCATGACAATTGTATGCCATTAGTACTCACTTGACAACAAAATGCCATTAGTACTCACTTGACAAACAAATGCCATTAGTACTCACTTGACAACAAATTGTATGCCATTAGTACTCACTTGACAACAAAAATGCCATTAGTACTCACTGTACAACAAAATGTCATTTTCCATACCAAAAGTGGAATTGTATGCCATTCTTGCTTCCTGATGGACAATTGCAATTGTTTGCCATTCTTGCTGACCCTGACCAAATCTCATTTTGTGATAATGCATTTTCACGATTTGTCTGACCTGAATCAGTGACCTTCCCGGTGATGGACAGGACTTTCTGTAA
>prolog/000764340/0_5734
GGGAAGTGGTCTGCTTGGAAAGACAGAAGGCAGTGAGCGAGCCGTAGGCGAGCGATGAGGACAGATCAGTAGTTTCTCCATGCTTTTGTTGGTAAACAAACCACAGTGAACTATGACTACTCGTACAGAATTCTTTCTGGAGGGAATTTTTGCTTATTCAGATATATCATGATCCCGCCCGCCGAATTTTCTTTTTTGATGAAGACAGTTTGAATTCCAGTGAGACATCTCTGTCAAGCAATACGTCCGTCACTTCATCTCAAAATTCAGTCGAACAGTCCACCACCACTATTGAGGATTATACTTATAGTAGTGAATCCTCATCTAGTCTTTCGGGAACTTTTGATCCATTTTCTAGTATTATGGATTTTGCTTCTGATCCTAGTCTGATTTCTTCTGCTTATTATGGCATTTTTGAAGATCACCCTGGACTGAATCCTTTCAGTGAGCGGGTCGTCGAGATGCAATGCTTCATTCGCGAGAAATTGGAAGAATTAGTGAATGCGGCGGGGTATCAAGATCGGTTTCAGGATCCCGAGGATATGCTAGCTGCGGCCGAATATTTACATGGCGAAAGCCAGGATTTGGGTTTTCTTGAAAGTCTTGTCAATGATTTAGAAACAGCGGGGATCGGAAGTGAGGCCTTTCAGTATGCCGTTCCACCGATCTCCAGCCCACTGGAGCAATTTGCCATTCCCCATTTCTGGATATTCATATTGGAAACTTTTCTTTCTCATTCACAAATCCATCTTTGTTCATGCTGCTGACTATCAGTTTGGTCCTGCTTCTGGTTCATTTGGTTACTAAAAACGGAGGAGGAAACTCAGTACCAAATGCTTGGCAATCCTTGGTAGAGCTGATTCATGATTTCGTGCCGAACCCGGTGAACGAACAAATAGGTGGTCTTTCCGGAAATGTTCAACAAAAGTTTTTCCTCGCATCTCGGTCACTTTTACTTTTTCGTTATTTCGTAATCCCCAGGGTATGATACCTTATAGCTTCACAGTGACAAGTCATTTTATCATTACTTTGGGTCCCTCATTTCCTCTTTTTATTGGCATTACTATAGTGGGATTTCAAAGAAATGGGCTTCATTTTTTAAGCTTCTCATTACCGCAGGAGTCCCACTGCCGTTAGCACCTTTCTTAGTACTCCTTGAGCCAATCCCTCATTGTTTTCGCGCATTAAGCTCAGGAATACGTTTATTTGCTAATATGATGGCCGGTCATAGTTCAGTCAAGATTTTAAGTGGGTCCGCTTGGACTATGCTATGTATGAATAATCTCTTCTATTTCATAGGAGATCTTGGTCCTTTATTTATAGTTCTTGCATTAACCGGTCCGGAATTAGGTGTAGCTATATCACAAGCTCATGTTTCTACGATCTCAATCTGTATTTACTTGAATGATGCTACAAATCTCCATCAAAGAATAGATGAATTGAATGATTTGTTTATAATTGAACAAAAACACAAAAAAATCTGTTTTGATTTGATTGATGGGACACTATTGGCAGGGCAGAAAAAAGGCCCTAAGATGGTTTGATCCTTCCCCTCCGGTCATTTTGTCGGAGGTTCCCGCTTCTCATCCCACGCACGGGGGTTCTTCCATCAATCAAGCTCAGTCTCCCCGTCTCTTCAGCAACAACCAATCCCTGGTCTCTTCGCAACAAGTCCTCTCCCCTTTCCCGGAACAAAGGGTCTCTTGGGCGGGCAGGATGGCGCCTAGACTCGGTCAATTGAGTCCACTGCGGGGACTGGCACTGGATCCGGCCGCAGGTGGATTTGCTATTGGTGGCACACGGTCCCTGGATATGGAACTGGTCAGGGAACGAATGGGCGCGGGAGGCAGGACCCTTCGAATGTACTGGAATGGATCTGTCTCTCTAACGGGACTGGAGAAGGATATGCTGGGTCATCAACCGGGACTGGAACGGGCGGAGCAGGATCTCCGTTGGATTGATTGGGCCCCCAACAGGAATGTGGTCGTCTAGGTCGTACCTGCGGAAAGAGACGGTGGACCCCTAACCATCGATTGGACCGAAACCAATCGAAGCCATGCGATCGATCGAGCTACCCACATCCACTTTGACTCAACTCAATTGGAACGTACCAATTCCTACAATCCATAGGACTCCGGTCCGACCGGCCAGAAACTAGCCACTCTTTCTATCCTCTGGCTCCGACCATTTTGCCTACATATCCCCGGGTCTACGTGGATCGGAACTGTATGAAGTGGTGGACCGGGAAAAAGACCCTGCTAGTTCGAACCAGAGCTTGACACGTATTGGGCTAGTCTCGCCGCACCCGGCTTGTTGTTACGGGGGGTCGCGAAGCTTTGGAAAAAGACAAAATGGAAAAGCCCAGAAGCACCAACCAAGGTTTTTGGGATCCAACCGAGCATGAGTGGGGAACTTCACTGAACTCACTATAGATCTTCCTTCCGCTCCGACCCCTTCCATCCTTCCTTCCGAAGGAACGAACGCAGGTTCTCTTGCTTTTTGGGTCAGGCCAAAGCCGCTGTCGCTGTCTCCGGAGTGATGGTCCCAGCTCCCAGCATCGCGTATTCATTCCATTCTATCAATAGAAGGGCCTTCCATCTGACCTTTTTGGATCCTGACTTTTCCATAATGAGTCCTGACCTTTCAAGATAGTCATTGACCCCAAACGCAGTGGTTTGATCGCAAAATGCGTGTGGCAGGTTGCTCGCTTGGCTCACGAAGCCGTTCGAGGTGGAGTGGAGCGGGGCGCTTGAAAGAATCCGTCGATTTCCATATGGAGCGTCCATTAGACGGAGGGACCGGATTCGGGGAATCGAGCAGCAAGCAAGCTCTCAAAAACGTGGCTTGGCATTGTGTTCGGAAGCATTAGTACCTCGTATGCCCACGTGATAGTGGTGTCCCTCTCTGCGGTTCGGCTCTTTCGAAACGAGGAGTTCCTTGCGGCATAGACATACTCCCAGATGGCATATGGCGTGACCGCCTGTGGGGCCATTCGGCACAACGGAGAGTGATGTCTCGAGGACCCTTCCAGAAAACTGGTATTATCAAGGCCATTCTTCTCCCATTGCTTCCGCTGCTGCCTCTCGGTGAGCATAATCATGGAAATCAGACTCGTCCGGTCTTTCTATTCGACTTGTGCCCGATCATTGCTTCAGAGACGATTCAACAACAGATCTGGCTCCGCGGATCTAGCTGGTGTGAGGATGGAAATATACAGGAGTTGGTAGGGGTGGGTGCACCCCCATCAATCAGACCTCCGCGGCCTCCCCATCTTGATCTATTCCCGTCCCGCCTCCCATATTCACGGGGCAAGGTCAAGCTCTACGTAACACCCCTATCCGTCCCTTCTTGATGAGTAGCGGATCAATTACTGACCACTAGCCGGCCTCCTTTTTCCTCTCATTAGAAGAAGGATCTATTGACTTGTTTATTGATCTTCTTTCCATAAGAAAAGAAAAACCGACCATCTTCATTCCACCTATCTTCATCCAATCCCACTAGTTCCGGAGGGTCCCAATCCCTTCCTCATCCCCCGGCCGGGGGACAGACATTGGAACATCCACACCCACCATTACCATTCAGAGTACCGCTCGTGCACCCAGCTAATCATACGGAACCCTTCCCTCATCTCTTCGGACGGACCGAGAAAGAACTAGGCTGGACATTTCCAGATGCCCTGGCTCGAACAAAGACGACCTAGGAAGATCGACCGCCTACCTTCGAGCTAGCGACAAACTATGGAAACGGATTTGCTTGCTCGCTCGTTGGTTTCCCTTCCAGAACCATTGATTCATTGCATTTCTCCACTGTCCTCGCTCTTGACCTTCAACACGTCTTGAATGATAGACTGTTGACGGTGGGGAATGGGACCGGCGAGTCAACCTTCCGGTTTCCGTTTCCCTCACACGAGGTGGCCTACCTCGTCTCATTCCTGCCTTGAATCTAAAATGAAGAGGACGTTTGATCGTAGTAGTTCAGTTAAGCAGGCTTATCAGCCTGAGAAATCCACTTGTTAGTCTATTGTTGAAGAGATGGTATATTCGTGTGGCGCATCGGTCATTCAATTCACAACCGAGGCACCGAGCTGTTCGAGAGGTATGTTCCCCGCGCCATCCCCAGTTTCTGGGGGTTCAGTGGAATTGGTCTTCCGTCCCAAATTCTGGCAGAAAGAAAGGGGCATAGAAAAGGGGCCAGAGAAATCTCTGCAAACAAAAAAGCGCTTTGTACAGGGAGCGAACCTTGTTCGCGTTTGAACCTGGGCAAGACGCCAGCGCTCGCCAAGACATGGAGGACTTCCTTCGGTATGCTTTTGATCTCCCTTATACGAGTGAAGACATCCCTGTCTCGGTGGGCCGCTTGGCCGTCAGGTATAGGGCAGCAGAAAACGTCGTGTATTTGCCATTGGCCTACGTTGTTCTGCAATGTCTTTGAAGGCCAACCCATTCCTTAAAGAAAGTCCTCTCTGATTGGTATGGTACATACGACCAATTGCGCCCACTCAAGTGGGTGCGCGGTATTGATTGCCTTTCTAGCCTTCGGCCTCAAGTCAGCAACGGACAAATTTCCTGGAGTGACTCTCTATGCCGTCGTTCTTTTGCTGTTTTGGCCCGGGTGTACGCAGGTCTCATTGTCTTTCCACTCCATAGTGCGTTGCGTCAAAAGTTCCAAAGAACCGTCGGCCAACCGTTGGGTTTTCTAAGCTCTTGGCCTCTCTTTACCCTGACGACCCACTATCTGGCTGGTGCGGTTAGCGGCGGAATTCAAGCCTATGCTATGAAGGGTGATGATATTGTCATCGGGGATAGTAGGGTGGCTGAAGAAGACAGGCATTTCAAGAACCGGTTGCTTTTATGAAATAGAAGATCTGATTCATACATAGCATAGTCCAAGCGGACCCACTGAAAAAGCTCAACGTTTGATCATTCGGAAGGGATCCCCTCTTTCTGCACGGATGTGTAATGCGCTTAGCTTTGGCTGTCATCGCTCTGCTTCAGCGCAGGGTGGAGGATGACCTTTCGGTTGCGCAAAAATGGGTCATTGAGACCGTCATTGGTTCCGCTTATGGAAGACTCCTATGAAATAGAAGATCTGATTCATACATAGCATAGTCCAAGCGGACCCACTGAACAACTCTGAGTGGCCCTTTTCGTGTGTGGTTCCCTGATAGGGGAGTCTTGACCAACAGGAAACAATCCCCGTTCTCGAGGATTGGGAACATTCAGAGACGTACGCGATGCTATCTGAGGCTACTATGTGGAAAGGTTGGTGAAAAGTCTCTCAGTTGGTTAGAGTGTTCCATATGGATCTTTCAACACTACTTTCCGTCCTTTTGGACTCACCTCTGGTACCTACGAAAGACAAAAGACCGCTGCCATACATCAGAGGGGGTCTCCTGTTTCGTGTTTATGACAGGTTGAGGTCTGTCTCTCCTCCTTTACCGGTGGATTCTGGTTCGTCCAATAGGTTCCTTTATGTTCTTTCTTCTTCGGGGAGGCATACTTGATCTTTCTGACCAAGGAATCAGACGTGCACCTGGGCGCTGTTGCTCAAGTCCATAAAAAAGGGTGCCGTGAGTAGGTTCTGTACTGGTCTTGCAAACCAGTGCAGAACGACCCCGAGTTGTAGTGAGCTTCTTGTCCTCTTTTTTGAGTGGAGGAGCGAGCTCTAGTTCCTTGTCTGACTCCTCTATAGTTTCCACTGCTATACCATGTAGCTTGCTTCTCTGAGACGGAGA
>prolog/000791592/0_14044
AAGTCAAGTCAGAGCCCCCACGACAATTATCATTGCCTTCATCACCAACTACTCGTACTCCCATACGGTCACACCAGTCAAGTCAGAGGTCAGGCAGATTCTAAAGCTGCTGATTCTAGCACACCGGAAACCCTCACAGTCAGAGTGGATAGGCTGACATCGGTGAATTTCACACTTTCCTATTTCGATGCAGCGGGAACGCTCACTCTAACAACGGCACCAACGGATACTGTCACAGCAAATTTCAGTGCTAATCCAGCAACTGCGGTTAGTGATTCAATTGCCAGGCCTCTACCACCGGTTATCAGACCCGGATCTCCTCAACGCAGACGCTCTTGGCATAGAAGCTGTCTGTATTTCCGCTCTTTGTCTGACCGGTGCTTGAGCCATATCTTTTGTTTGCCTTTGCCTACCTGCTGTTGGTGTAAGCGTCACCGATCTGACTGCTATCGAATCAGCTCTTGGGAATATCATGAATAAAGAAGAATGAAGCCAATGCTGGTGGTTCAGGAACAGAAGAGGTTGTTCAAAAAAAAAGGGATTGACCTCAGGCAAGGTTGACTGATCCTGGATGAAGGTGTCTCAGGAAGAGAATACGCTGTTTGAGTCAGGGAAGTGGTGCTGCTTGGAAAGACAGAAGGCAGTGAGCGAGCCGTAGGCGAGCGGATGAGGACAGATCAGTAGTTTCTCCCATGCTTTTGTTGGTAAACAAACCACAGTGAACTATGACTACTCGTACAGGAATTCTTTCTGGAGGGAATTTTTGCTTATTCAGATATATCATGATCCCGCCCCGCCGAATTTTCTTTTTTGATGAAGACAGTTTGAATTCCAGTGAGACATCTCTGTCAAGCAATACGTCCGTCACTTCATCTCAAAATTCAGTCGAACAGTCCACCACCACTATTGAGGATTATACTTATAGTAGTGAATCCTCATCTAGTCTTTCGGGAACTTTTGATCCATTTTCTAGTATTATGGATTTTGCTTCTGATCCTAGTCTGATTTCTTCTGCTTATTATGGCATTTTTGAAGATCACCCTGGACTGAATCCTTTCAGTGAGCGGGTCGTCGAGATGCAATGCTTCATTCGCGAGAAATTGGAAGAATTAGTGAATGCGGCGGGGTATCAAGATCGGTTTCAGGATCCCGAGGATATGCTAGCTGCGGCCGAATATTTACATGGCGAAAGCCAGGATTTGGGTTTTCTTGAAAGTCTTGTCAATGATTTAGAAACAGCGGGGATCGGAAGTGAGGCCTTTCAGTATGCCGTTCCACCGATCTCCAGCCCACTGGAGCAATTTGCCATTCCCCATTTCTGGATATTCATATTGGAAACTTTTCTTTCTCATTCACAAATCCATCTTTGTTCATGCTGCTGACTATCAGTTTGGTCCTGCTTCTGGTTCATTTGGTTACTAAAAACGGAGGAGGAAACTCAGTACCAAATGCTTGGCAATCCTTGGTAGAGCTGATTCATGATTTCGTGCCGAACCCGGTGAACGAACAAATAGGTGGTCTTTCCGGAAATGTTCAACAAAAGTTTTTCCCTCGCATCTCGGTCACTTTTACTTTTTCGTTATTTCGTAATCCCCAGGGTATGATACCTTATAGCTTCACAGTGACAAGTCATTTTATCATTACTTTGGGTCCCTCATTTCCTCTTTTTATTGGCATTACTATAGTGGGATTTCAAAGAAATGGGCTTCATTTTTTAAGCTTCTCATTACCCGCAGGAGTCCCACTGCCGTTAGCACCTTTCTTAGTACTCCTTGAGCCAATCCCTCATTGTTTTCGCGCATTAAGCTCAGGAATACGTTTATTTGCTAATATGATGGCCGGTCATAGTTCAGTCAAGATTTTAAGTGGGTCCGCTTGGACTATGCTATGTATGAATAATCTCTTCTATTTCATAGGAGATCTTGGTCCTTTATTTATAGTTCTTGCATTAACCGGTCCGGAATTAGGTGTAGCTATATCACAAGCTCATGTTTCTACGATCTCAATCTGTATTTACTTGAATGATGCTACAAATCTCCATCAAAGAATAGATGAATTGAATGATTTGTTTATAATTGAACAAAAACACAAAAAAATCTGTTTTGATTTGATTGATGGGACACTATTGGCAGGGCAGAAAAAAAGGCCCTAAGATGGTTTGATCCTTCCCCTCCGGTCATTTTGTCGGAGGTTCCCGCTTCTCATCCCACGCACGGGGGTTCTTCCATCAATCAAGCTCAGTCTCCCCGTCTCTTCAGCAACAACCAATCCCTGGTCTCTTCGCAACAAGTCCTCTCCCCTTTCCCGGAACAAAGGGTCTCTTGGGCGGGCAGGATGGCGCCTAGACTCGGTCAATTGAGTCCACTGCGGGGACTGGCACTGGATCCGGCCGCAGGTGGATTTGCTATTGGTGGCACACGGTCCCTGGATATGGAACTGGTCAGGGAACGAATGGGCGCGGGAGGCAGGACCCTTCGAATGTACTGGAATGGATCTGTCTCTCTAACGGGACTGGAGAAGGATATGCTGGGTCATCAACCGGGACTGGAACGGGCGGAGCAGGATCTCCGTTGGATTGATTGGGCCCCCAACAGGAATGTGGTCGTCTAGGTCGTACCTGCGGAAAGAGACGGTGGACCCCTAACCATCGATTGGACCGAAACCAATCGAAGCCATGCGATCGATCGAGCTACCCACATCCACTTTGACTCAACTCAATTGGAACGTACCAATTCCTACAATCCATAGGACTCCGGTCCGACCGGCCAGAAACTAGCCACTCTTTCTATCCTCTGGCTCCGACCATTTTGCCTACATATCCCCGGGTCTACGTGGATCGGAACTGTATGAAGTGGTGGACCGGGAAAAAGACCCTGCTAGTTCGAACCAGAGCTTGACACGTATTGGGCTAGTCTCGCCGCACCCGGCTTGTTGTTACGGGGGGTCGCGAAGCTTTGGAAAAAGACAAAATGGAAAAGCCCAGAAGCACCAACCAAGGTTTTTGGGATCCAACCGAGCATGAGTGGGGAACTTCACTGAACTCACTATAGATCTTCCTTCCGCTCCGACCCCTTCCATCCTTCCTTCCGAAGGAACGAACGCAGGTTCTCTTGCTTTTTGGGTCAGGCCAAAGCCGCTGTCGCTGTCTCCGGAGTGATGGTCCCAGCTCCCAGCATCGCGTATTCATTCCATTCTATCAATAGAAGGGCCTTCCATCTGACCTTTTTGGATCCTGACTTTTCCATAATGAGTCCTGACCTTTCAAGATAGTCATTGACCCCAAACGCAGTGGTTTGATCGCAAAATGCGTGTGGCAGGTTGCTCGCTTGGCTCACGAAGCCGTTCGAGGTGGAGTGGAGCGGGGCGCTTGAAAGAATCCGTCGATTTCCATATGGAGCGTCCATTAGACGGAGGGACCGGATTCGGGGAATCGAGCAGCAAGCAAGCTCTCAAAAACGTGGCTTGGCATTGTGTTCGGAAGCATTAGTACCTCGTATGCCCACGTGATAGTGGTGTCCCTCTCTGCGGTTCGGCTCTTTCGAAACGAGGAGTTCCTTGCGGCATAGACATACTCCCAGATGGCATATGGCGTGACCGCCTGTGGGGCCATTCGGCACAACGGAGAGTGATGTCTCGAGGACCCTTCCAGAAAACTGGTATTATCAAGGCCATTCTTCTCCCATTGCTTCCGCTGCTGCCTCTCGGTGAGCATAATCATGGAAATCAGACTCGTCCGGTCTTTCTATTCGACTTGTGCCCGATCATTGCTTCAGAGACGATTCAACAACAGATCTGGCTCCGCGGATCTAGCTGGTGTGAGGATGGAAATATACAGGAGTTGGTAGGGGTGGGTGCACCCCCCATCAATCAGACCTCCGCGGCCTCCCCATCTTGATCTATTCCCGTCCCGCCTCCCATATTCACGGGGCAAGGTCAAGCTCTACGTAACACCCCTATCCGTCCCTTCTTGATGAGTAGCGGATCAATTACTGACCACTAGCCGGCCTCCTTTTTCCTCTCATTAGAAGAAGGATCTATTGACTTGTTTATTGATCTTCTTTCCATAAGAAAAGAAAAACCGACCATCTTCATTCCACCTATCTTCATCCAATCCCACTAGTTCCGGAGGGTCCCAATCCCTTCCTCATCCCCCGGCCGGGGGACAGACATTGGAACATCCACACCCACCATTACCATTCAGAGTACCGCTCGTGCACCCAGCTAATCATACGGAACCCTTCCCTCATCTCTTCGGACGGACCGAGAAAGAACTAGGCTGGACATTTCCAGATGCCCTGGCTCGAACAAAGACGACCTAGGAAGATCGACCGCCTACCTTCGAGCTAGCGACAAACTATGGAAACGGATTTGCTTGCTCGCTCGTTGGTTTCCCTTCCAGAACCATTGATTCATTGCATTTCTCCACTGTCCTCGCTCTTGACCTTCAACACGTCTTGAATGATAGACTGTTGACGGTGGGGAATGGGACCGGCGAGTCAACCTTCCGGTTTCCGTTTCCCTCACACGAGGTGGCCTACCTCGTCTCATTCCTGCCTTGAATCTAAAATGAAGAGGAGGGCGTTCAGGCTTTCCTGGGGCCTCAGGACCGGCGTCAGGACTGGTACTTTCATATGCATGTCAGGAGCGCATTCACGAGCACTAGCTTTCCTGGCTTGGGGGAGTCTTTCAGTAAGCTATCCCACTAATGCAATTCGATGCTTCCTGCGTCGAAGGAAAGTTCCCTCAAAGCCCCTTATCGAGACACTCTTTCTTAGTCCCTTTGCCTTCTCCTTTTCGATGCAATCTCTTTTTTCCCCTTAGATGTCACTTCCTCTATCAAAGAAAAGAGCGTTCCATCAGGAAAGAAAGTCAGCCAAGGAAAGGAAGAACTGCACTTCTAAGCTGGCATAAGGGAACGAGTGAAGCGAAAGCGAAGCGAGTGCGCCAACACAAAGCACTAGGAAGAGAATGCAAGTTGGGAAGGATGATGGAAAGGAAAGGCAAAATGGCAATTCTTTAGGAAAAGTCAGGACTGTTTTTAAGGGTCAAGACTAATGAGAATGATTGAGGAATGATTATGGAAGGACAGGACCCTTTTGAAAGGTCAGGACTCTGACAGGTCAGGACTAATGAGAATGATTGAGGAAAAGTCAGAACTCACCTTATCAAAAAGGTCAAGACTGTCTTTCACAGTCAGGACTAACCTTACCAAAAAGATCAAGACTGTCTTGAAAGATCAGAACTTCTTCTTCTTAAAAGGACAGGACCCTTTTGAAAGGTCAGGACTCATGACAATTGTATGCCATTAGTACTCACTTGACAAACAAATGCCATTAGTACTCACTTGACAACAAAATGCCATTAGTACTCACTTGACAACAAAATGCCATTAGTACTCACTTGACAAACAAATGCCATTTTCCATCAACAATGAGTACTCACCTTATCAAAAAGGTCAAGACTGTCTTTCAAAGTCAGGACTGACCTTATCAAAAAGGTCAAGACTGTCTTTCAAAGTCAGGACTAACCTTACCAAAAAGGTCAAGACTGTCTTGAAAGGTCAGGACTGATTCTTCTGGAAAGGTCAAGACTGTCTTGAAAGGTCAGGACTGATTATGGAAGGACAGGACCAATTGCAATTGTATGCCATTAGTACTCACCTGACCATACAAGACTCATTTGTATGTCATCAGTACTCACCTTATCAAAAAGGTCAAGACTGTCTTTCAAAGTCAGGACTAACCTTACCAAAAAGATCAAGACTATCTGATCAGGACTGATTCTTCTGGTCAAGACTGTATTTCACAGTCAGGACTGACCTTACCAAAAAGATCAAGACTGTCTTGAAAGGTCAGGACTTTTGATGGAAGGACAGGACCAATTGCAATTGTATGCCATTAGTACTCACCTGACCAAAAATGGAAAGGTCAAGACTGTCTTGAAAGGTCAGGACTCATTCTTCTTGAAAGGTCAGGACTTTCCGGTCAGGACTCATTCTTCTTGAAAGGTCAGGACTCTTTTGAAAGGTCAGGACTCATTGCAATTGTATGCCATTAGTACTCACTTGACAACAAATTGTATGTCTCTCACTTGACAACAAAATGCCATTAGTACTTTCCATATGCCATTAGTACTCACTGTACAAAAATATGCCATTTTCCATCAAAAATTAGTACTGACTCTCACAAAAATTGAAAGGAAAGCAAGGCCCTCAGGCTTATGGAATTGATGCTTTCCAGCGCTAGGCCCCTTATGGAAAGGAAATGATGGAAAGGAAAGACAATTATGGAAAGGTCAGGACTCTCTGGAAAGGTCAGGACTAATGAGAATGATTGAGGAATGATTATGGAAGGACAGGACCCTTTTGAAAGGTCAGGACTCTGACAGGTCAGGACTAATGAGAATGATTGAGGAAAAGTCAGAACTCACCTTATCAAAAAGGTCAAGACTGTCTTTCACAGTCAGGACTAACCTTACCAAAAAGATCAAGACTGTCTTGAAAGATCAGAACTTCTTCTTCTTAAAAGGACAGGACCCTTTTGAAAGGTCAGGACTCATGACAATTGTATGCCATTAGTACTCACTTGACAAACAAATGCCATTAGTACTCACTTGACAACAAAATGCCATTAGTACTCACTTGACAAACAAATGCCATTAGTACTCACTTGACAAACAAATGCCATTTTCCATCAACAATGAGTACTCACCATACCAAAACAGGTGAGTCGGTCAAGACTCATTTGTATGTCATCAGTACTCACCATACCAAACAGGTCAGGACTCACCTTACCATACAAGACTCATTTGTATGTCCATACCAAACAGGTCAGGACTTTCCGGTCAAGACTCATTTGTATGTCATCAGTACTCACCATACCAAAAAGATGAAGACTAATTGCAATTGTATGCCATTAGTACTCACTGTACAAACAAATGCCATTAGTACTCACTATACCAACATGAGTACTCACCATACCAAAACAATGCCATTAGTGCTCCCAATGGCAATTGTATGCCATTAGTGTTCACACAAATGGAAAGGAAAAGGTCAGGACTCTCTGGAAAGGTCAGGACTAATGAGAATGATTGAGGAATGATTATGGAAGGACAGGACCCTTTTGAAAGGTCAGGACTCTGAAAGGTCAGGACTAATGAGAATGATTGAGGAAAAGTCAGAACTCACCTTATCAAAAAGGTCAAGACTGTCTTTCAAGTCAGGACTAACCTGACCAAAAAGATCAAGACTGTCTTGAAAGATCAGAACTTCTTCTTCTTAAAAGGACAGGACCCTTTTGAAAGGTCAGGACTCATGACAATTGTATGCCATTAGTACTCACTTGACAAACAAATGCCATTAGTACTCACTTGACAACAAAATGCCATTAGTACTCACTTGACAACAAAATGCCATTAGTACTCACTTGACAAACAAATGCCATTTTCCATCAACAATGAGTACTCACCTTATCAAAAAGGTCAAGACTGTCTTTCAAGTCAGGACTGACCTTATCAAAAAGGTCAAGACTGTCTTTCACAGTCAGGACTAACCTGACCAAAAAGGTCAAGACTGTCTTGAAAGGTCAGGACTGATTCTTCTGGTCAAGACTGTCTTGAAAGGTCAGGACTGATTATGGAAGGACAGGACCAATTGCAATTGTATGCCATTAGTACTCACCTGACCATACAAGACTCATTTGTATGTCATCAGTACTCACCTTATCAAAAAGGTCAAGACTGTCTTTCAAAGTCAGGACTAACCTTACCAAAAAGATCAAGACTATCTGATCAGGACTGATTCTTCTGGTCAAGACTGTCTTTCACAGTCAGGACTGACCTTACCAAAAAGATCAAGACTGTCTTGAAAGGTCAGGACTTTTGATGGAAGGACAGGACCAATTGCAATTGTATGCCATTAGTACTCACCTGACCAAAAATGGAAAGGTCAAGACTGTCTTGAAAGGTCAGGACTCATTCTTCTTGAAAGGTCAGGACTCATTGCAATTCAATGCCATTAGTACTCACTTGACAAACAAATGCCATTAGTACTCACTTGACAAACAAATGCCATTAGTACTCACTGTACAAACAAATGCCATTAGTACTCACTGTACAAACAAATGCCATTAGTACTCACTTGACAAACAAATGCCATTAGTACTCACTGTGCAAACAAATGCCATTAGTACTTTCCATATGCCATTAGTACTCACTGTACAAACAAATGTCATGAGTGCTGACCATACCAAAATCCATCCAAATTGGTTGATGGATAATGGCATCTCCTTTTTTTGATGGATAATGGCATACAATGACAATTGATCCTTTCCATCAACCATCAAACCTTGATGTCCTGAAAGTCAAAGTTGTCCCTGAAGCTTCGCTTTGCGAGTGCTTTTTTCATTCGCATTCGCGGAAGGCCAATGTGTGAGTTTCGATCTGATGTGTGAAGCGTCATTCGCTTGCATCTGTTCTCTGCTCGCTAGCTTTGAGTGACCGGGGCTCGTTCCGAAACTCTTCAGCGGATGACTCGCGGAGTATACTGCGCTCGTTCGCTCGTTGCTCATATCGCAAGCAACTACTCAAGGCAAGCCGCTTCTCATACAGCTCGTGGAGTGCTTATGATCTCCCCCGAGGCCGTGTCCTCCTTTCGAACAGGCGGGTTTTGGTCAAGTCCTTCGGATTCTCCCTCCCGGGCAAGTCACTCGGGCAGAACCCAAGCATGTACAAGTAGCCGTGAAGATGCCGGCATTCTAATGTACAACGTGTGCCCCGCTCTACCATCGGAAGAACCGCCACGGCCACCCCTGGATGAAAGACAGATCCAACATTCGGACCAGGACCGACTCAAAGGTGTATCAATTGCGAAATGCTTTGATATAGATATGTTTATCAGAAAAGGTGTAGATTCGCGGAGTTAGGAGCGAGACTCATAACAGGAGTTGCTGAGATGAAGAAGTAAACTAGAAACTTGGATTGCGCCTTTGACTCGAGAACTCGATCAACGGAATCTGAAACTCAAAACTAGAAATGCTACAGTAGAGTGCTCACGCACTGCACGATCCCGATACACCAACGGAAACAATCTTTCACTCCTGACGTCGTTTGACGCATCAGATCTCTCCATTTTGTCTGAACTTTCGCTCGCGCCTTTATCAACTTGCCTTTATATGCTTTTTTATATGCTGACGCGTATAAACTCTAAAAGCCACCCGTTCGCCCCAAACTCTTTTTCAAAGAATCACCGTCAACTCGGTTCGCTAATCCAGTAAATTGGGATCATTCGTTTGAGGTCCCGTGTCTGTACTTTGGGCCTGATACGCGTAGGTACAGTCGAGGGTTGGTCAAGGGAGAGGGAGTGAGAACTCTCTCGATCTAGGGGAGAGGGAGTGAGAACTCACTCGACCTAGGGGGGAGGGAGTGGAGGCGCCGGACAGGACGAGTCTTGTCCGGTAGTTAAGGCCAACAACCTTGAAGAGGAGGTGTCCATAGTGCATTGTTGGTGGGTCGTGCTCTTTGGTTAATTACGAGATACCCTGGTTCCGTTTGATTACTCAAACATAGAGAAGATATGCCTGGCATTGGTGTTTGCAGTACAAAAGCTCAGTTCCTGGAACATCCCGTTCGGCTCATATCGAAAGCAGATCCGCAGATTCCACACCATAAAGCCAACTTTGCTCTCGAGCCTGTCTTTTGGGAGCTATATTAGCACTAGTCTTTCAGACTGGAGGATAGGGGACAGGCGGGGGACAGGGATTGTCTTCATGACCCCAGAAAGGTCCAAGATCCCTGACTCGTTCACACTGACTTCAGCAGCTTCAAACAACGGAATATTCAGCCTGGGTCTCACTTTGGAGCCTCTGACAGTGTATGGAAAAGATCGTTAATCAACTGAAAGGGATCTACACTATTCAGAAAGAGGATGTCATCAAGACACGCAAGTTTCTAAGTCAATTCCTCGAAGTCAATGTCGAGCATGTTCCACGGTCACAGAATCATTATGCCGATGCGCTGGCAAGTTGAGCGGCAGCCTTGGCTCTTGGTCCAAACCAATCCATGCAAATCAGAGTAGAAGAATGAAGGTTGTTACCGTCAGTATTAGAAGAACTGCCCTACTTCACTCTCCGTTTCCGTCTATGAAATAGGAAGGACAGACTGGAAGAAACCCTTTGAAGACTACCCCTCTTCCCGAAAGCTTCGCGGGGCACTTCCCCAGGATCAACGCCTCAAACTCATGAGAAAAAGGCGGGCTCCTAGATACGTATATGTCAATGACACTGTCTATCGGCGATCCTTCGATGGGATCCTATCCTATTAAGGAACGAGGAAGAATCCCAAAAGAAGCACATGGAGGTCTTTGTGGTGCACATCAGCAGGACCTCAGTTGTACCATCAATTGAGACAAAAGGGAGACTGCCTTCTATGATAAAGGATGCTATCCAGTTTTCCAAAAGATGTCACGTGTTTCAAATACACGCGGACTTGATCAGAAAACCGCCGGAACCTCTACATCCTACTATTCTTTCCTTTCCTTTCGATGCATGGGGGACGGGCCAACCCCCATCATATCAAGGGCACATGTGCCTCCGCGAAAGACTCTTTCTCCAAATGGGCAGAGGCCATCCCCCTGAAGGAAGTGAAAGGATAGACTTGAGGTCCACATTATATACCGCCTTCCAGAATGATATCCGACCGTTCCAGAATCGGATTATGGCTCAGTTCCGTATTCAGCAATCTTGATCCTCCGCTTGATGGGAGAAAGGAGGACCGGGGATCAAATCAAGCCCTTTGAAAGTCAAGTCAGTTCAAGCGGAAGCCTTCAACAAGACGCTTTGCAAGTTCTTGAAGAAGGACAAGAAGAAGCGTGAATGGCATGAGAAGATGCTCGAGAACTTATGGGCTTATCGCACTACCGTCAGAACACCCACGGGGTCCACACCCTATGAGTGTTCGGCGGCCCTTGGAAATGCAGCTCGTTCAGAGTACAAGAGGAACTGACTGATGAAGAAAATGCTAAGCTGCGCTTAGCGGAGCTAGAAGCCCTAGATGAAAGAAGGCTAAAAGCACAGCAAAAACTGGAGATCCACCAGTCACACATGGCTCAGGCAGTCAACTCGGATGCCCAGTGGTTACTCGTCCTTTCCATACGCTCGCTAATCTTCTTCTTCCTGACGCTCGAGACAGTTGTACGTCCTTTCAGTGATCGATGAAAAAACGTGCGTCTCGTCCTCTTTCTTCTCTGCTTCTTGTTCTGCATCTGTCCCTTAGCCAACCGACAAGTCCTGCACCCTATCACGAACTTCTCAACATCTGATCTCATCCCTGGCCAAGCCAGTGGTCATCAGCTCGACCGTTTTGTCTCGTCCGACATGACCACCCCGCGGAGCCCCCCTCTCTGTGGCTGTGTAATGCTTTCTTTCCGGTCCCTCGCTCATGCCCGGCCCACCTAGCCTGGTTTTTCGATAGGGCTGCTCGACGAAAAGTACACGATCACACAACAACTTGAAAACTTCATCGTGACCAACATTAGTATCAGAACTGAAAGGCTTTGAAATCCCCGAAAGCTGACTGTAGTGTAGAAATGATTCAAACAGACCTCAATTCAATAATAGCTGAACGGTCTCTATACACAAAACTGAAAACAATGCCTCGACGCCTTAGACATGATGATTTTAAGTTATCTTTCTCATTTGGCTTTGACCAACTGGGCTTTTGCACTAGGCTACATGTGGATAGCTTTGCAGCAAGTCACATATTACAGAATCGTGCAATGAAGAGGGCTTTTCTTTTTTAACAAAGCCGTCAGTCAAATATCATGTCTATGAAAACGTTGGCGCGGCAATACCTCACCACCACCGCGCCGGGCTCCACCCCTGTTCCGAAAGACTTGATCAAGATCCAAAAAAGCTGTTTGTTTTTGATGCCATCCCAACCATAAAGGTGACAGTCTTCGCCACAAAAAGGGGCGATTGGAAAAGGTCCTTGTAGTGCCTCTGATCGATCAAGAATCTCTTCCGAACGACCAAGTCAGAATTAAAAAACGATGTTTCCTTGGCCGTGTGGAACATGGATGAGCATTATGTCATTCTTACAAGTGATCCCCCATTCAGGACTGGAAGAAGTGCTATATGAGGACTTCGAGATCAGATATAGAATGTTTCTTTCCATTCCTCGTGAGCCACTGATTTCTCCGAAACAAGAGATCAAAGTGTTCCTTTTTTTCCCATTAAGTCGACGGCGTTACACCATTGGGATACTTCGAATAAACAGGAGTACATATAGGATACACCGGTGCTCAAACCTTTTCTCGAGATATCTTCCAAACTGTTGGGGTCGTTGCTCCGGACGTTGTTCCTCTTCGTTGGTGTGAAATCAGTTGGTTCCGTAGTTTGAGAATTCTGCTTATCCCAAGTATTCCATCTCCATCATTGCATAGGGGAATATAAAAAGTAAAGAGGAGAAGGCATGACCAGAAGAATTTGTGAAATAAGTGAATTTATCCAGTTGAGGCATGTTGGATTGAGAAAACAGGATTCCCTCCAGAAAGAAAAAGACTCCTTCCTGTCAGAGTAGTTCTAGTTCACTGTGGTTGGTTCTTTTCTTCCTTCGTTGACCAACGGAAAGCATGGGAGAAACTACTGATCTGTCCTCATCCGCTCGCCTACGGCTCGCTCACTGCCTTCTGTCTTTCCAAGCAGCAGCGAGTTACGCCAACGAGCCTACCCTTGCGGAGCAAGTTCTTGGAGTGCAGCCCACGCCTACCCACCTTCTTTTCCCCTTGACCCCCCGTATGGGTCGCTCGGCTGTGGGACGGATGCCTTGCTCCCTTTTTCCTAGCGCCTGACGGTTGGAGGGCGACCGACTAGTGGGATCAGCTTCTCACCCTGACACACGCTCGTCCAGCGCAGCGGCCGGCTCACCGGCGCCAACTTAACTTCTTCTGTCTTTGGGACAAAAAGACCAACCAATACAAATGAATACGAGGAGCGCGTCTTTTAAATTAAATTAAGGACGGACGAGGGCCACCAAAGAAGAGAGAGAATGACAGCAGAGGCTGGCTTCCAGACAGACGTAGGCATCACCAGTCGCCTTTATCCAGTTTCTCGATCTCCTTGATGATATCTCGCCAGATTCTACTATTTGAGTTGTCTCCTGCACTCAAGATGTCTTTAAAAAGCTTTCAGCCTTGCGGTCGGCTCTTTGTCCCATATCTCACAGAGATAGAGATCAACCCCTCGCCGTACGTCCTCTGGATCACGGATTTGAATCCCCCGACGCTCAAGGACGTCGCGGGCCTTGTTGACGATCAGTTCCACCAGCTGTTCACACCTTGTAAAATGTCTATCGACACGCTTATACTCCTTCGATGCCGTCAGGCGTCTTTCCTCGTCCTCCGTGAGCCCTGCGGGGTTTCGTGGGTGTTTGGGGGGATGATTTCGTCCTCTCCCCCCTTTCGTATTCGGCTATGACACCTTCGTCGAAAGATGTCTCCACCCACTACTACTCCCCTCTATCTGGCTGCTCCCCCCTTCCGGAGTTGGATGCGACAGAAGCCACCGACTCATCCTCCATCGCAAAGACAATATGATCTACAGAAACATAAGAATACAGAGAGAACATCAGCAAAATGATCATGAAACAGAGTAATCTTCTTTTTTCCATTAGTGTGCTCATATTCGATCCTTTCTACAATGCCCATAGACGAAGTGTTTCGTTTCAGATCAATTCTTCGCAGCAATCGCTTCGATCCACCCCCTCGGTGAAAAACCGTCATTCGCCCAGAGGATTCCTCCCAGCGGACTTCCCTTTACTCAAAGTGAATTGTCTCAGTGCTCTCCCGCTTTGTCTCATTTTGTATCTCGTCCGAATTAGCATTAGCTACCGTCCTCTATTCTCCTCCTTCTTCTCAAAGATCAGATCGTCGTTGGTTCATCACATGACATGAATCATACACACGTCATCCGGGCGGGCAGCCTCTGGTCCGGTAGGGCGGGCGGTCGCCTTGACAAGTAGCACCTGGGTAGGCACATGTGTTAAGCATCAC
>prolog/000922193/0_1924
AGCACTAATGGCATTTTTTGTACAGTGAGTACTAATGGCATTTGTTTGTACAGTGAGTACTAATGGCATTTGTTTGTACAGTGAGTACTAATGGCATACAATTGCAATTAGTCTTCATCTTTTGGTATGGTGAGTACTGATGACATACAAATGAGTCTTGACCTTTCCAGACAGTCCTCACCTTCCTGACTTTTCCATAATGAGTCCTGACCTTTCAAGAAGAATGAGTCCTGACCTTTCAAGACAGTCTTGACCTTTCCAGAAGAATCAGTCCTGACCTTTCAAGACAGTCTTGACCTTTTTGGTCAGGTTAGTCCTGACTTTGAAAGACAGTCTTGACCTTTTTGATAAGGTCAGTACTGATTTCAAGACAGTCTTGACCTTTCAAGAAAAATCAGTCCTGACCTTTCAAGACAGTCTTGACCTTTCCAGAAGAATCAGTCCTGACCTTTCAAGACAGTCTTGACCTTTCAAAAAAGGTCAGTCCTGACTGTGAAATACAGTCTTGACCAGAAGAATCAGTCCTGATCTTTCAAGATAGTCTTGATCTTTCAAAAAGGTGAGTACTGATGACATACAAATGAGTCTTGACCTTTCAATCAAGTCCTGACCTTTCAAGAAGAATGAGTCCTGACCTTTCAAGACAGTCTTGACCTTTTGGTAAGGTAAGTACTGATTTAAAGACAGTCTTGAAAGGTCAGGACTCATTCTTCTTGAAAGGTCAGGACTTGATTGAAAGGTCAAGACTCATTTGTATGTCATCAGTACTCACCTTTTTTGAAAGATCAAGACTATCTTGAAAGATCAGGACTGATTCTTCTGGTCAAGACTGTATTTCACAGTCAGGACTGACCTTTTTTGAAAGGTCAAGACTGTCTTGAAAGGTCAGGACTGATTCTTCTGGAAAGGTCAAGACTGTCTTGAAAGGTCAGGACTGATTTTTCTTGAAAGGTCAAGACTGTCTTGAAATCAGTACTGACCTTATCAAAAAGGTCAAGACTGTCTTTCAAAGTCAGGACTAACCTGACCAAAAAGGTCAAGACTGTCTTGAAAGGTCAGGACTGATTCTTCTGGAAAGGTCAAGACTGTCTTGAAAGGTCAGGACTCATTCTTCTTGAAAGGTCAGGACTCATTATGGAAAAGTCAGGAAGGTGAGGACTGTCTGGAAAGGTCAAGACTCATTTGTATGTCATCAGTACTCACCATACCAAAAAGATGAAGACTAATTGCAATTGTATGCCATTAGTACTCACTGTACAAACAAATGCCATTAGTACTCACTGTACAAACAAATGCCATTAGTACTCACTGTACAAACAAATGCCATTAGTGCTCACCATACCAACATGAGTACTCACTATACCAAACAGATGCCATTTTCCATACCAAGAAAGATGCCATTATCCATCAACCAATGCCATTAGTGTTTCATTGAAGAGAAAGACAATTGCATTTTTGGTATGGATAATGGCATACAATTCCAATTGATCCTTTGGTCAGCACTTTGAACGATTTGTCTGACCTGAATCTGTTAAGTGACCTTCAGTCTCAAGAACCATGAAAGACAATTCCAATGACCATCCATTCCCTTCTTTCAGAAAGCACTCGCAACTTCAAATTGCTGAAGCTGATGAAGGTCACGTCAGAGCAAAGCCCTCTTGTGAAGAGGGCTTTGCTCGTGACGTGACGTGACGTGACATGACGTGACCGCTTTCCTTTTCTTCCAAAAATCCATAAAGGCGGAGCTGTGGAGTCCAGTTCCGAAGGCCTTGTTAAGTCAAGTGGAAGTTCCGAAGGCTCTCAAGTCGACGTGGAGCAGGCGTCACTTGCTTGACAGACCTCCCAGCGCCAATGCGATTAGAGCGCACGCAAGAGGCGTCTTCCCTCCGACTACGACGGGCGGCTTCACATCCGATTTGACTAG
>prolog/000922194/0_1996
AAACGACGCGAAGGTCCTATAACCGGTCGCTGAGGTCGGTCGGCTGGGATCACTGAATGTTATCGTAGAGTAAGGACTCGACCGACCGATGGGCCGCTAGTCAAATCGGATGTGAAGCCGCCGTCGTAGTCGGAGGGAAGACGCCTCTTGCGTGCGCTCTAATCGCATTGGCGCTGGGAGGTCTGTCAAGCAAGTGACGCCTGCTCCACGTCGACTTGAGAGCCTTCGGAACTTCCACTTGACTTAACAAGGCCTTCGGAACTGGACTCCACAGCTCCGCCTTTATGGATTTTTGGAAGAAAAGGAAAGCGGTCACGTCATGTCACGTCACGTCACGTCACGAGCAAAGCCCTCTTCACAAGAGGGCTTTGCTCTGACGTGACCTTCATCAGCTTCAGCAATTTGAAGTTGCGAGTGCTTCTGAAAGAAGGGAATGGATGGTCATTGGAATTGTCTTTCATGGTTCTTGAGACTGAAGGTCACTTAACAGATTCAGGTCAGACAAATCGTTCAAAGTGCTGACCAAAGGATCAATTGGAATTGTATGCCATTATCCATACCAAAAATGCAATTGTCTTTCTCTTCAATGAAACACTAATGGCATTGGTTGATGGATAATGGCATCTTTCTTGGTATGGAAAATGGCATCTGTTTGGTATAGTGAGTACTCATGTTGGTATGGTGAGCACTAATGGCATTTGTTTGTACAGTGAGTACTAATGGCATTTGTTTGTACAGTGAGTACTAATGGCATTTGTTTGTACAGTGAGTACTAATGGCATACAATTGCAATTAGTCTTCATCTTTTGGTATGGTGAGTACTGATGACATACAAATGAGTCTTGACCTTTCCAGACAGTCCTCACCTTCCTGACTTTTCCATAATGAGTCCTGACCTTTCAAGAAGAATGAGTCCTGACCTTTCAAGACAGTCTTGACCTTTCCAGAAGAATCAGTCCTGACCTTTCAAGACAGTCTTGACCTTTTTGGTCAGGTTAGTCCTGACTTTGAAAGACAGTCTTGACCTTTTTGATAAGGTCAGTACTGATTTCAAGACAGTCTTGACCTTTCAAGAAAAATCAGTCCTGACCTTTCAAGACAGTCTTGACCTTTCCAGAAGAATCAGTCCTGACCTTTCAAGACAGTCTTGACCTTTCAAAAAAGGTCAGTCCTGACTGTGAAATACAGTCTTGACCAGAAGAATCAGTCCTGATCTTTCAAGATAGTCTTGATCTTTCAAAAAAGGTGAGTACTGATGACATACAAATGAGTCTTGACCTTTCAATCAAGTCCTGACCTTTCAAGAAGAATGAGTCCTGACCTTTCAAGACTGTCTTTAAATCAGTACTTACCTTACCAAAAGGTCAAGACTGTCTTGAAAGGTCAGGACTCATTCTTCTTGAAAGGTCAGGACTTGATTGAAAGGTCAAGACTCATTTGTATGTCATCAGTACTCACCTTTTTGAAAGATCAAGACTATCTTGAAAGATCAGGACTGATTCTTCTGGTCAAGACTGTATTTCACAGTCAGGACTGACCTTTTTTGAAAGGTCAAGACTGTCTTGAAAGGTCAGGACTGATTCTTCTGGAAAGGTCAAGACTGTCTTGAAAGGTCAGGACTGATTTTTCTTGAAAGGTCAAGACTGTCTTGAAATCAGTACTGACCTTATCAAAAAGGTCAAGACTGTCTTTCAAAGTCAGGACTAACCTGACCAAAAAGGTCAAGACTGTCTTGAAAGGTCAGGACTGATTCTTCTGGAAAGGTCAAGACTGTCTTGAAAGGTCAGGACTCATTCTTCTTGAAAGGTCAGGACTCATTATGGAAAAGTCAGGAAGGTGAGGACTGTCTGGAAAGGTCAAGACTCATTTGTATGTCATCAGTACTCACCATACCAAAAAGATGAAGACTAATTGCAATTGTATGCCATTAGTACTCACTGTACAAACAAATGCCATTAGTACTCACTGTACAAACAAATGCCATTAGTACTCACTG
>prolog/000922197/0_1989
AGATGCAAACGACGCGAAGGTCCTATAACCGGTCGCTGAGGTCGGTCGGCTGGGATCACTGAATGTTATCGTAGAGTAAGGACTCGACCGACCGATGGGCCGCTAGTCAAATCGGATGTGAAGCCGCCGTCGTAGTCGGAGGGAAGACGCCTCTTGCGTGCGCTCTAATCGCATTGGCGCTGGGAGGTCTGTCAAGCAAGTGACGCCTGCTCCACGTCGACTTGAGAGCCTTCGGAACTTCCACTTGACTTAACAAGGCCTTCGGAACTGGACTCCACAGCTCCGCCTTTATGGATTTTTGGAAGAAAAGGAAAGCGGTCACGTCATGTCACGTCACGTCACGTCACGAGCAAAGCCCTCTTCACAAGAGGGCTTTGCTCTGACGTGACCTTCATCAGCTTCAGCAATTTGAAGTTGCGAGTGCTTTCTGAAAGAAGGGAATGGATGGTCATTGGAATTGTCTTTCATGGTTCTTGAGACTGAAGGTCACTTAACAGATTCAGGTCAGACAAATCGTTCAAAGTGCTGACCAAAGGATCAATTGGAATTGTATGCCATTATCCATACCAAAAATGCAATTGTCTTTCTCTTCAATGAAACACTAATGGCATTGGTTGATGGATAATGGCATCTTTCTTGGTATGGAAAATGGCATCTGTTTGGTATAGTGAGTACTCATGTTGGTATGGTGAGCACTAATGGCATTTGTTTGTACAGTGAGTACTAATGGCATTTGTTTGTACAGTGAGTACTAATGGCATTTGTTTGTACAGTGAGTACTAATGGCATACAATTGCAATTAGTCTTCATCTTTTTGGTATGGTGAGTACTGATGACATACAAATGAGTCTTGACCTTTCCAGACAGTCCTCACCTTCCTGACTTTTCCATAATGAGTCCTGACCTTTCAAGAAGAATGAGTCCTGACCTTTCAAGACAGTCTTGACCTTTCCAGAAGAATCAGTCCTGACCTTTCAAGACAGTCTTGACCTTTTTGGTCAGGTTAGTCCTGACTTTGAAAGACAGTCTTGACCTTTTTGATAAGGTCAGTACTGATTTCAAGACAGTCTTGACCTTTCAAGAAAAATCAGTCCTGACCTTTCAAGACAGTCTTGACCTTTCCAGAAGAATCAGTCCTGACCTTTCAAGACAGTCTTGACCTTTCAAAAAAGGTCAGTCCTGACTGTGAAATACAGTCTTGACCAGAAGAATCAGTCCTGATCTTTCAAGATAGTCTTGATCTTTCAAAAAAGGTGAGTACTGATGACATACAAATGAGTCTTGACCTTTCAATCAAGTCCTGACCTTTCAAGAAGAATGAGTCCTGACCTTTCAAGACTGTCTTTAAATCAGTACTTACCTTACCAAAAAGGTCAAGACTGTCTTGAAAGGTCAGGACTCATTCTTCTTGAAAGGTCAGGACTTGATTGAAAGGTCAAGACTCATTTGTATGTCATCAGTACTCACCTTTTTTGAAAGATCAAGACTATCTTGAAAGATCAGGACTGATTCTTGGTCAAGACTGTATTTCACAGTCAGGACTGACCTTTTTTGAAAGGTCAAGACTGTCTTGAAAGGTCAGGACTGATTCTTCTGGAAAGGTCAAGACTGTCTTGAAAGGTCAGGACTGATTTTTCTTGAAAGGTCAAGACTGTCTTGAAATCAGTACTGACCTTATCAAAAAGGTCAAGACTGTCTTTCAAAGTCAGGACTAACCTGACCAAAAAGGTCAAGACTGTCTTGAAAGGTCAGGACTGATTCTTCTGGAAAGGTCAAGACTGTCTTGAAAGGTCAGGACTCATTCTTCTTGAAAGGTCAGGACTCATTATGGAAAAGTCAGGAAGGTGAGGACTGTCTGGAAAGGTCAAGACTCATTTGTATGTCATCAGTACTCACCATACCAAAAAGATGAAGACTAATTGCAATTGTATGCCATTAGTACTCACTGTACAAACAAATGCCATTAGTACTCACTGTACAAACAAATGC
>prolog/000922198/0_1979
AGGTCCTATAACCGTCGCTGAGGTCGGTCGGCTGGGATCACTGAATGTTATCGTAGAGTAAGGACTCGACCGACCGATGGGCCGCTAGTCAAATCGGATGTGAAGCCGCCCGTCGTAGTCGGAGGGAAGACGCCTCTTGCGTGCGCTCTAATCGCATTGGCGCTGGGAGGTCTGTCAAGCAAGTGACGCCTGCTCCACGTCGACTTGAGAGCCTTCGGAACTTCCACTTGACTTAACAAGGCCTTCGGAACTGGACTCCACAGCTCCGCCTTTATGGATTTTTGGAAGAAAAGGAAAGCGGTCACGTCATGTCACGTCACGTCACGTCACGAGCAAAGCCCTCTTCACAAGAGGGCTTTGCTCTGACGTGACCTTCATCAGCTTCAGCAATTTGAAGTTGCGAGTGCTTTCTGAAAGAAGGGAATGGATGGTCATTGGAATTGTCTTTCATGGTTCTTGAGACTGAAGGTCACTTAACAGATTCAGGTCAGACAAATCGTTCAAAGTGCTGACCAAAGGATCAATTGGAATTGTATGCCATTATCCATACCAAAAATGCAATTGTCTTTCTCTTCAATGAAACACTAATGGCATTGGTTGATGGATAATGGCATCTTTCTTGGTATGGAAAATGGCATCTGTTTGGTATAGTGAGTACTCATGTTGGTATGGTGAGCACTAATGGCATTTGTTTGTACAGTGAGTACTAATGGCATTTGTTGTACAGTGAGTACTAATGGCATTTGTTTGTACAGTGAGTACTAATGGCATACAATTGCAATTAGTCTTCATCTTTTATGGTGAGTACTGATGACATACAAATGAGTCTTGACCTTTCCAGACAGTCCTCACCTTCCTGACTTTTCCATAATGAGTCCTGACCTTTCAAGAAGAATGAGTCCTGACCTTTCAAGACAGTCTTGACCTTTCCAGAAGAATCAGTCCTGACCTTTCAAGACAGTCTTGACCTTTTTCAGGTTAGTCCTGACTTTGAAAGACAGTCTTGACCTTTTTGATAAGGTCAGTACTGATTTCAAGACAGTCTTGACCTTTCAAGAAAAATCAGTCCTGACCTTTCAAGACAGTCTTGACCTTTCCAGAAGAATCAGTCCTGACCTTTCAAGACAGTCTTGACCTTTCAAAAAAGGTCAGTCCTGACTGTGAAATACAGTCTTGACCAGAAGAATCAGTCCTGATCTTTCAAGATAGTCTTGATCTTTCAAAAAAGGTGAGTACTGATGACATACAAATGAGTCTTGACCTTTCAATCAAGTCCTGACCTTTCAAGAAGAATGAGTCCTGACCTTTCAAGACTGTCTTTAAATCAGTACTTACCTTACCAAAAGGTCAAGACTGTCTTGAAAGGTCAGGACTCATTCTTCTTGAAAGGTCAGGACTTGATTGAAAGGTCAAGACTCATTTGTATGTCATCAGTACTCACCTTTTTGAAAGATCAAGACTATCTTGAAAGATCAGGACTGATTCTTCTGGTCAAGACTGTATTTCACAGTCAGGACTGACCTTTTTTGAAAGGTCAAGACTGTCTTGAAAGGTCAGGACTGATTCTTCTGGAAAGGTCAAGACTGTCTTGAAAGGTCAGGACTGATTTTTCTTGAAAGGTCAAGACTGTCTTGAAATCAGTACTGACCTTATCAAAAGGTCAAGACTGTCTTTCAAAGTCAGGACTAACCTGACCAAAAAGGTCAAGACTGTCTTGAAAGGTCAGGACTGATTCTTCTGGAAAGGTCAAGACTGTCTTGAAAGGTCAGGACTCATTCTTCTTGAAAGGTCAGGACTCATTATGGAAAAGTCAGGAAGGTGAGGACTGTCTGGAAAGGTCAAGACTCATTTGTATGTCATCAGTACTCACCATACCAAAAAGATGAAGACTAATTGCAATTGTATGCCATTAGTACTCACTGTACAAACAAATGCCATTAGTACTCACTGTACAAACAAATGCCATTAGTACTCACTGT
>prolog/000922199/0_2009
AGCACTAATGGCATTGTTTGTAACAGTGAGTACTAATGGCATTTGTTTGTACAGTGAGTACTAATGGCATTTGTTTGTACAGTGAGTACTAATGGCATACAATTGCAATTAGTCTTCATCTTTTTGGTATGGTGAGTACTGATGACATACAAATGAGTCTTGACCTTTCCAGACAGTCCTCACCTTCCTGACTTTTCCATAATGAGTCCTGACCTTTCAAGAAGAATGAGTCCTGACCTTTCAAGACAGTCTTGACCTTTCCAGAAGAATCAGTCCTGACCTTTCAAGACAGTCTTGACCTTTTTGGTCAGGTTAGTCCTGACTTTGAAAGACAGTCTTGACCTTTTTGATAAGGTCAGTACTGATTTCAAGACAGTCTTGACCTTTCAAGAAAAATCAGTCCTGACCTTTCAAGACAGTCTTGACCTTTCCAGAAGAATCAGTCCTGACCTTTCAAGACAGTCTTGACCTTTCAAAAAAGGTCAGTCCTGACTGTGAAATACAGTCTTGACCAGAAGAATCAGTCCTGATCTTTCAAGATAGTCTTGATCTTTCAAAAAGGTGAGTACTGATGACATACAAATGAGTCTTGACCTTTCAATCAAGTCCTGACCTTTCAAGAAGAATGAGTCCTGACCTTTCAAGACAGTCTTGACCTTTTTGGTAAGGTAAGTACTGATTTAAAGACAGTCTTGAAAGGTCAGGACTCATTCTTCTTGAAAGGTCAGGACTTGATTGAAAGGTCAAGACTCATTTGTATGTCATCAGTACTCACCTTTTTTGAAAGATCAAGACTATCTTGAAAGATCAGGACTGATTCTTCTGGTCAAGACTGTATTTCACAGTCAGGACTGACCTTTTTTGAAAGGTCAAGACTGTCTTGAAAGGTCAGGACTGATTCTTCTGGAAAGGTCAAGACTGTCTTGAAAGGTCAGGACTGATTTTTCTTGAAAGGTCAAGACTGTCTTGAAATCAGTACTGACCTTATCAAAAAGGTCAAGACTGTCTTTCAAAGTCAGGACTAACCTGACCAAAAAGGTCAAGACTGTCTTGAAAGGTCAGGACTGATTCTTCTGGAAAGGTCAAGACTGTCTTGAAAGGTCAGGACTCATTCTTCTTGAAAGGTCAGGACTCATTATGGAAAAGTCAGGAAGGTGAGGACTGTCTGGAAAGGTCAAGACTCATTTGTATGTCATCAGTACTCACCATACCAAAAAGATGAAGACTAATTGCAATTGTATGCCATTAGTACTCACTGTACAAACAAATGCCATTAGTACTCACTGTACAAACAAATGCCATTAGTACTCACTGTACAAACAAATGCCATTAGTGCTCACCATACCAACATGAGTACTCACTATACCAAACAGATGCCATTTTCCATACCAAGAAAGATGCCATTATCCATCAACCAATGCCATTAGTGTTTCATTGAAGAGAAAGACAATTGCATTTTTGGTATGGATAATGGCATACAATTCCAATTGATCCTTTGGTCAGCACTTTGAACGATTTGTCTGACCTGAATCTGTTAAGTGACCTTCAGTCTCAAGAACCATGAAAGACAATTCCAATGACCATCCATTCCCTTCTTTCAGAAAGCACTCGCAACTTCAAATTGCTGAAGCTGATGAAGGTCACGTCAGAGCAAAGCCCTCTTGTGAAGAGGGCTTTGCTCGTGACGTGACGTGACGTGACATGACGTGACCGCTTTCCTTTTCTTCCAAAAATCCATAAAGGCGGAGCTGTGGAGTCCAGTTCCGAAGGCCTTGTTAAGTCAAGTGGAAGTTCCGAAGGCTCTCAAGTCGACGTGGAGCAGGCGTCACTTGCTTGACAGACCTCCCAGCGCCAATGCGATTAGAGCGCACGCAAGAGGCGTCTTCCCTCCGACTACGACGGCGGCTTCACATCCGATTTGACTAGCGGCCCATCGGTCGGTCGAGTCCTTACTCTACGATAACATTCAGTGATCCCAGCCGACCGACCTCAGCGACCGGTTATAGGAC
>prolog/000922200/0_1990
AGCGGTTCGAAGATGCAAACGACGCGAAGGTCCTATAACCGGTCGCTGAGGTCGGTCGGCTGGATCACTGAATGTTATCGTAGAGTAAGGACTCGACGACCGATGGGCCGCTAGTCAAATCGGATGTGAAGCCGCCCGTCGTAGTCGGAGGGAAGACGCCTCTTGCGTGCGCTCTAATCGCATTGGCGCTGGGAGGTCTGTCAAGCAAGTGACGCCTGCTCCACGTCGACTTGAGAGCCTTCGGAACTTCCACTTGACTTAACAAGGCCTTCGGAACTGGACTCCACAGCTCCGCCTTTATGGATTTTTGGAAGAAAAGGAAAGCGGTCACGTCATGTCACGTCACGTCACGTCACGAGCAAAGCCCTCTTCACAAGAGGGCTTTGCTCTGACGTGACCTTCATCAGCTTCAGCAATTTGAAGTTGCGAGTGCTTTCTGAAAGAAGGGAATGGATGGTCATTGGAATTGTCTTTCATGGTTCTTGAGACTGAAGGTCACTTAACAGATTCAGGTCAGACAAATCGTTCAAAGTGCTGACCAAAGGATCAATTGGAATTGTATGCCATTATCCATACCAAAAATGCAATTGTCTTTCTCTTCAATGAAACACTAATGGCATTGGTTGATGGATAATGGCATCTTTCTTGGTATGGAAAATGGCATCTGTTTGGTATAGTGAGTACTCATGTTGGTATGGTGAGCACTAATGGCATTTGTTTGTACAGTGAGTACTAATGGCATTTGTTTGTACAGTGAGTACTAATGGCATTTGTTTGTACAGTGAGTACTAATGGCATACAATTGCAATTAGTCTTCATCTTTTTGGTATGGTGAGTACTGATGACATACAAATGAGTCTTGACCTTTCCAGACAGTCCTCACCTTCCTGACTTTTCCATAATGAGTCCTGACCTTTCAAGAATGAGTCCTGACCTTTCAAGACAGTCTTGACCTTTCCAGAAGAATCAGTCCTGACCTTTCAAGACAGTCTTGACCTTTTTGGTCAGGTTAGTCCTGACTTTGAAAGACAGTCTTGACCTTTTTGATAAGGTCAGTACTGATTTCAAGACAGTCTTGACCTTTCAAGAAAAATCAGTCCTGACCTTTCAAGACAGTCTTGACCTTTCCAGAAGAATCAGTCCTGACCTTTCAAGACAGTCTTGACCTTTCAAAAAAGGTCAGTCCTGACTGTGAAATACAGTCTTGACCAGAAGAATCAGTCCTGATCTTTCAAGATAGTCTTGATCTTTCAAAAAAGGTGAGTACTGATGACATACAAATGAGTCTTGACCTTTCAATCAAGTCCTGACCTTTCAAGAAGAATGAGTCCTGACCTTTCAAGACTGTCTTTAAATCAGTACTTACCTTACCAAAAAGGTCAAGACTGTCTTGAAAGGTCAGGACTCATTCTTCTTGAAAGGTCAGGACTTGATTGAAAGGTCAAGACTCATTTGTATGTCATCAGTACTCACCTTTTTGAAAGATCAAGACTATCTTGAAAGATCAGGACTGATTCTTCTGGTCAAGACTGTATTTCACAGTCAGGACTGACCTTTTTTGAAAGGTCAAGACTGTCTTGAAAGGTCAGGACTGATTCTTCTGGAAAGGTCAAGACTGTCTTGAAAGGTCAGGACTGATTTTTCTTGAAAGGTCAAGACTGTCTTGAAATCAGTACTGACCTTATCAAAAAGGTCAAGACTGTCTTTCAAAGTCAGGACTAACCTGACCAAAAAGGTCAAGACTGTCTTGAAAGGTCAGGACTGATTCTTCTGGAAAGGTCAAGACTGTCTTGAAAGGTCAGGACTCATTCTTCTTGAAAGGTCAGGACTCATTATGGAAAAGTCAGGAAGGTGAGGACTGTCTGGAAAGGTCAAGACTCATTTGTATGTCATCAGTACTCACCATACCAAAAAGATGAAGACTAATTGCAATTGTATGCCATTAGTACTCACTGTACAAACAAATGCCATTAGTACTCACTGTACAAAC
>prolog/000922201/0_2004
AGCACTAATGGCATTTGTTTGTACAGTGAGTACTAATGGCATTTGTTTGTACAGTGAGTACTAATGGCATTTGTTTGTACAGTGAGTACTAATGGCATACAATTGCAATTAGTCTTCATCTTTTGGTATGGTGAGTACTGATGACATACAAATGAGTCTTGACCTTTCCAGACAGTCCTCACCTTCCTGACTTTTCCATAATGAGTCCTGACCTTTCAAGAAGAATGAGTCCTGACCTTTCAAGACAGTCTTGACCTTTCCAGAAGAATCAGTCCTGACCTTTCAAGACAGTCTTGACCTTTTTGGTCAGGTTAGTCCTGACTTTGAAAGACAGTCTTGACCTTTTTGATAAGGTCAGTACTGATTTCAAGACAGTCTTGACCTTTCAAGAAAAATCAGTCCTGACCTTTCAAGACAGTCTTGACCTTTCCAGAAGAATCAGTCCTGACCTTTCAAGACAGTCTTGACCTTTCAAAAAAGGTCAGTCCTGACTGTGAAATACAGTCTTGACCAGAAGAATCAGTCCTGATCTTTCAAGATAGTCTTGATCTTTCAAAAAGGTGAGTACTGATGACATACAAATGAGTCTTGACCTTTCAATCAAGTCCTGACCTTTCAAGAAGAATGAGTCCTGACCTTTCAAGACAGTCTTGACCTTTTGGTAAGGTAAGTACTGATTTAAAGACAGTCTTGAAAGGTCAGGACTCATTCTTCTTGAAAGGTCAGGACTTGATTGAAAGGTCAAGACTCATTTGTATGTCATCAGTACTCACCTTTTTTGAAAGATCAAGACTATCTTGAAAGATCAGGACTGATTCTTCTGGTCAAGACTGTATTTCACAGTCAGGACTGACCTTTTTTGAAAGGTCAAGACTGTCTTGAAAGGTCAGGACTGATTCTTCTGGAAAGGTCAAGACTGTCTTGAAAGGTCAGGACTGATTTTTCTTGAAAGGTCAAGACTGTCTTGAAATCAGTACTGACCTTATCAAAAAGGTCAAGACTGTCTTTCAAAGTCAGGACTAACCTGACCAAAAAGGTCAAGACTGTCTTGAAAGGTCAGGACTGATTCTTCTGGAAAGGTCAAGACTGTCTTGAAAGGTCAGGACTCATTCTTCTTGAAAGGTCAGGACTCATTATGGAAAAGTCAGGAAGGTGAGGACTGTCTGGAAAGGTCAAGACTCATTTGTATGTCATCAGTACTCACCATACCAAAAAGATGAAGACTAATTGCAATTGTATGCCATTAGTACTCACTGTACAAACAAATGCCATTAGTACTCACTGTACAAACAAATGCCATTAGTACTCACTGTACAAACAAATGCCATTAGTGCTCACCATACCAACATGAGTACTCACTATACCAAACAGATGCCATTTTCCATACCAAGAAAGATGCCATTATCCATCAACCAATGCCATTAGTGTTTCATTGAAGAGAAAGACAATTGCATTTTTGGTATGGATAATGGCATACAATTCCAATTGATCCTTTGGTCAGCACTTTGAACGATTTGTCTGACCTGAATCTGTTAAGTGACCTTCAGTCTCAAGAACCATGAAAGACAATTCCAATGACCATCCATTCCCTTCTTTCAGAAAGCACTCGCAACTTCAAATTGCTGAAGCTGATGAAGGTCACGTCAGAGCAAAGCCCTCTTGTGAAGAGGGCTTTGCTCGTGACGTGACGTGACGTGACATGACGTGACCGCTTCCTTTTCTTCCAAAAATCCATAAAGGCGGAGCTGTGGAGTCCAGTTCCGAAGGCCTTGTTAAGTCAAGTGGAAGTTCCGAAGGCTCTCAAGTCGACGTGGAGCAGGCGTCACTTGCTTGACAGACCTCCCAGCGCCAATGCGATTAGAGCGCACGCAAGAGGCGTCTTCCCTCCGACTACGACGGCGGCTTCACATCCGATTTGACTAGCGGCCCATCGGTCGGTCGAGTCCTTACTCTACGATAACATTCAGTGATCCCAGCCGACCGACCTCAGCGACCGGTTATAGA
>prolog/000922202/0_1995
TGCAAACGACGCGAAGGTCCTATAACCGGTCGCTGAGGTCGGTCGGCTGGGATCACTGAATGTTATCGTAGAGTAAGGACTCGACCGACCGATGGGCCGCTAGTCAAATCGGATGTGAAGCCGCCGTCGTAGTCGGAGGGAAGACGCCTCTTGCGTGCGCTCTAATCGCATTGGCGCTGGGAGGTCTGTCAAGCAAGTGACGCCTGCTCCACGTCGACTTGAGAGCCTTCGGAACTTCCACTTGACTTAACAAGGCCTTCGGAACTGGACTCCACAGCTCCGCCTTTATGGATTTTTGGAAGAAAAGGAAAGCGGTCACGTCATGTCACGTCACGTCACGTCACGAGCAAAGCCCTCTTCACAAGAGGGCTTTGCTCTGACGTGACCTTCATCAGCTTCAGCAATTTGAAGTTGCGAGTGCTTCTGAAAGAAGGGAATGGATGGTCATTGGAATTGTCTTTCATGGTTCTTGAGACTGAAGGTCACTTAACAGATTCAGGTCAGACAAATCGTTCAAAGTGCTGACCAAAGGATCAATTGGAATTGTATGCCATTATCCATACCAAAAATGCAATTGTCTTTCTCTTCAATGAAACACTAATGGCATTGGTTGATGGATAATGGCATCTTTCTTGGTATGGAAAATGGCATCTGTTTGGTATAGTGAGTACTCATGTTGGTATGGTGAGCACTAATGGCATTTGTTTGTACAGTGAGTACTAATGGCATTTGTTTACAGTGAGTACTAATGGCATTTGTTTGTACAGTGAGTACTAATGGCATACAATTGCAATTAGTCTTCATCTTTTTGGTATGGTGAGTACTGATGACATACAAATGAGTCTTGACCTTTCCAGACAGTCCTCACCTTCCTGACTTTTCCATAATGAGTCCTGACCTTTCAAGAAGAGATCCTGACCTTTCAAGACAGTCTTGACCTTTCCAGAAGAATCAGTCCTGACCTTTCAAGACAGTCTTGACCTTTTTGGTCAGTTAGTCCTGACTTTGAAAGACAGTCTTGACCTTTTTGATAAGGTCAGTACTGATTTCAAGACAGTCTTGACCTTTCAAGAAAAATCAGTCCTGACCTTTCAAGACAGTCTTGACCTTTCCAGAAGAATCAGTCCTGACCTTTCAAGACAGTCTTGACCTTTCAAAAAAGGTCAGTCCTGACTGTGAAATACAGTCTTGACCAGAAGAATCAGTCCTGATCTTTCAAGATAGTCTTGATCTTTCAAAAAAGGTGAGTACTGATGACATACAAATGAGTCTTGACCTTTCAATCAAGTCCTGACCTTTCAAGAAGAATGAGTCCTGACCTTTCAAGACTGTCTTTAAATCAGTACTTACCTTACCAAAAGGTCAAGACTGTCTTGAAAGGTCAGGACTCATTCTTCTTGAAAGGTCAGGACTTGATTGAAAGGTCAAGACTCATTTGTATGTCATCAGTACTCACCTTTTTGAAAGATCAAGACTATCTTGAAAGATCAGGACTGATTCTTCTGGTCAAGACTGTATTTCACAGTCAGGACTGACCTTTTTTGAAAGGTCAAGACTGTCTTGAAAGGTCAGGACTGATTCTTCTGGAAAGGTCAAGACTGTCTTGAAAGGTCAGGACTGATTTTTCTTGAAAGGTCAAGACTGTCTTGAAATCAGTACTGACCTTATCAAAAAGGTCAAGACTGTCTTTCAAAGTCAGGACTAACCTGACCAAAAAGGTCAAGACTGTCTTGAAAGGTCAGGACTGATTCTTCTGGAAAGGTCAAGACTGTCTTGAAAGGTCAGGACTCATTCTTCTTGAAAGGTCAGGACTCATTATGGAAAAGTCAGGAAGGTGAGGACTGTCTGGAAAGGTCAAGACTCATTTGTATGTCATCAGTACTCACCATACCAAAAAGATGAAGACTAATTGCAATTGTATGCCATTAGTACTCACTGTACAAACAAATGCCATTAGTACTCACTGTACAAACAAATCCATTAGTACTCACTGTA
>prolog/000922203/0_1922
GTACTAATGGCATTTGTTTGTACAGTGAGTACTAATGGCATTTGTTTGTACAGTGAGTACTAATGGCATACAATTGCAATTAGTCTTCATCTTTTTGGTATGGTGAGTACTGATGACATACAAATGAGTCTTGACCTTTCCAGACAGTCCTCACCTTCCTGACTTTTCCATAATGAGTCCTGACCTTTCAAGAAGAATGAGTCCTGACCTTTCAAGACAGTCTTGACCTTTCCAGAAGAATCAGTCCTGACCTTTCAAGACAGTCTTGACCTTTTTGGTCAGGTTAGTCCTGACTTTGAAAGACAGTCTTGACCTTTTTGATAAGGTCAGTACTGATTTCAAGACAGTCTTGACCTTTCAAGAAAAATCAGTCCTGACCTTTCAAGACAGTCTTGACCTTTCCAGAAGAATCAGTCCTGACCTTTCAAGACAGTCTTGACCTTTCAAAAAAGGTCAGTCCTGACTGTGAAATACAGTCTTGACCAGAAGAATCAGTCCTGATCTTTCAAGATAGTCTTGATCTTTCAAAAAGGTGAGTACTGATGACATACAAATGAGTCTTGACCTTTCAATCAAGTCCTGACCTTTCAAGAAGAATGAGTCCTGACCTTTCAAGACAGTCTTGACCTTTTGGTAAGGTAAGTACTGATTTAAAGACAGTCTTGAAAGGTCAGGACTCATTCTTCTTGAAAGGTCAGGACTTGATTGAAAGGTCAAGACTCATTTGTATGTCATCAGTACTCACCTTTTTTGAAAGATCAAGACTATCTTGAAAGATCAGGACTGATTCTTCTGGTCAAGACTGTATTTCACAGTCAGGACTGACCTTTTTTGAAAGGTCAAGACTGTCTTGAAAGGTCAGGACTGATTCTTCTGGAAAGGTCAAGACTGTCTTGAAAGGTCAGGACTGATTTTTCTTGAAAGGTCAAGACTGTCTTGAAATCAGTACTGACCTTATCAAAAAGGTCAAGACTGTCTTTCAAAGTCAGGACTAACCTGACCAAAAGGTCAAGACTGTCTTGAAAGGTCAGGACTGATTCTTCTGGAAAGGTCAAGACTGTCTTGAAAGGTCAGGACTCATTCTTCTTGAAAGGTCAGGACTCATTATGGAAAAGTCAGGAAGGTGAGGACTGTCTGGAAAGGTCAAGACTCATTTGTATGTCATCAGTACTCACCATACCAAAAAGATGAAGACTAATTGCAATTGTATGCCATTAGTACTCACTGTACAAACAAATGCCATTAGTACTCACTGTACAAACAAATGCCATTAGTACTCACTGTACAAACAAATGCCATTAGTGCTCACCATACCAACATGAGTACTCACTATACCAAACAGATGCCATTTTCCATACCAAGAAAGATGCCATTATCCATCAACCAATGCCATTAGTGTTTCATTGAAGAGAAAGACAATTGCATTTTTGGTATGGATAATGGCATACAATTCCAATTGATCCTTTGGTCAGCACTTTGAACGATTTGTCTGACCTGAATCTGTTAAGTGACCTTCAGTCTCAAGAACCATGAAAGACAATTCCAATGACCATCCATTCCCTTCTTTCAGAAAGCACTCGCAACTTCAAATTGCTGAAGCTGATGAAGGTCACGTCAGAGCAAAGCCCTCTTGTGAAGAGGGCTTTGCTCGTGACGTGACGTGACGTGACATGACGTGACCGCTTTCCTTTTCTTCCAAAAATCCATAAAGGCGGAGCTGTGGAGTCCAGTTCCGAAGGCCTTGTTAAGTCAAGTGGAAGTTCCGAAGGCTCTCAAGTCGACGTGGAGCAGGCGTCACTTGCTTGACAGACCTCCCAGCGCCAATGCGATTAGAGCGCACGCAAGAGGCGTCTTCCCTCCGACTACGACGGCGGCTTCACATCCGATTTGACTAGCGGCCCATCGGTCGGTCGAGTCCTTAC
>prolog/000922204/0_1959
GTCGGTCGGCTGGATCACTGAATGTTATCGTAGAGTAAGGACTCGACCGACCGATGGGCCGCTAGTCAAATCGGATGTGAAGCCGCCCGTCGTAGTCGGAGGGAAGACGCCTCTTGCGTGCGCTCTAATCGCATTGGCGCTGGGAGGTCTGTCAAGCAAGTGACGCCTGCTCCACGTCGACTTGAGAGCCTTCGGAACTTCCACTTGACTTAACAAGGCCTTCGGAACTGGACTCCACAGCTCCGCCTTTATGGATTTTTGGAAGAAAAGGAAAGCGGTCACGTCATGTCACGTCACGTCACGTCACGAGCAAAGCCCTCTTCACAAGAGGGCTTTGCTCTGACGTGACCTTCATCAGCTTCAGCAATTTGAAGTTGCGAGTGCTTCTGAAAGAAGGGAATGGATGGTCATTGGAATTGTCTTTCATGGTTCTTGAGACTGAAGGTCACTTAACAGATTCAGGTCAGACAAATCGTTCAAAGTGCTGACCAAAGGATCAATTGGAATTGTATGCCATTATCCATACCAAAATGCAATTGTCTTTCTCTTCAATGAAACAAATGGCATTGGTTGATGGATAATGGCATCTTTCTTGGTATGGAAAATGGCATCTGTTTGGTATAGTGAGTACTCATGTTGGTATGGTGAGCACTAATGGCATTTGTTTGTACAGTGAGTACTAATGGCATTTGTTTGTACAGTGAGTACTAATGGCATTTGTTTGTACAGTGAGTACTAATGGCATACAATTGCAATTAGTCTTCATCTTTTTGGTATGGTGAGTACTGATGACATACAAATGAGTCTTGACCTTTCCAGACAGTCCTCACCTTCCTGACTTTTCCATAATGAGTCCTGACCTTTCAAGAAGAATGAGTCCTGACCTTTCAAGACAGTCTTGACCTTTCCAGAAGAATCAGTCCTGACCTTTCAAGACAGTCTTGACCTTTTTGGTCAGGTTAGTCCTGACTTTGAAAGACAGTCTTGACCTTTTTGATAAGGTCAGTACTGATTTCAAGACAGTCTTGACCTTTCAAGAAAAATCAGTCCTGACCTTTCAAGACAGTCTTGACCTTTCCAGAAGAATCAGTCCTGACCTTTCAAGACAGTCTTGACCTTTCAAAAAAGGTCAGTCCTGACTGTGAAATACAGTCTTGACCAGAAGAATCAGTCCTGATCTTTCAAGATAGTCTTGATCTTTCAAAAAAGGTGAGTACTGATGACATACAAATGAGTCTTGACCTTTCAATCAAGTCCTGACCTTTCAAGAAGAATGAGTCCTGACCTTTCAAGACTGTCTTTAAATCAGTACTTACCTTACCAAAAAGGTCAAGACTGTCTTGAAAGGTCAGGACTCATTCTTCTTGAAAGGTCAGGACTTGATTGAAAGGTCAAGACTCATTTGTATGTCATCAGTACTCACCTTTTTGAAAGATCAAGACTATCTTGAAAGATCAGGACTGATTCTTCTGGTCAAGACTGTATTTCACAGTCAGGACTGACCTTTTTTGAAAGGTCAAGACTGTCTTGAAAGGTCAGGACTGATTCTTCTGGAAAGGTCAAGACTGTCTTGAAAGGTCAGGACTGATTTTTCTTGAAAGGTCAAGACTGTCTTGAAATCAGTACTGACCTTATCAAAAAGGTCAAGACTGTCTTTCAAAGTCAGGACTAACCTGACCAAAAAGGTCAAGACTGTCTTGAAAGGTCAGGACTGATTCTTCTGGAAAGGTCAAGACTGTCTTGAAAGGTCAGGACTCATTCTTCTTGAAAGGTCAGGACTCATTATGGAAAAGTCAGGAAGGTGAGGACTGTCTGGAAAGGTCAAGACTCATTTGTATGTCATCAGTACTCACCATACCAAAAAGATGAAGACTAATTGCAATTGTATGCCATTAGTACTCACTGTACAAACAAATGCCATTAGTACTCACTGTACAAACAAATGCCATTAGTACTCAC
>prolog/000922205/0_1993
GGCATTTGTTTGTACAGTGAGTACTAATGGCATTTGTTTGTACAGTGAGTACTAATGGCATTTGTTTGTACAGTGAGTACTAATGGCATACAATTGCAATTAGTCTTCATCTTTTTGGTATGGTGAGTACTGATGACATACAAATGAGTCTTGACCTTTCCAGACAGTCCTCACCTTCCTGACTTTTCCATAATGAGTCCTGACCTTTCAAGAAGAATGAGTCCTGACCTTTCAAGACAGTCTTGACCTTTCCAGAAGAATCAGTCCTGACCTTTCAAGACAGTCTTGACCTTTTTGGTCAGGTTAGTCCTGACTTTGAAAGACAGTCTTGACCTTTTTGATAAGGTCAGTACTGATTTCAAGACAGTCTTGACCTTTCAAGAAAAATCAGTCCTGACCTTTCAAGACAGTCTTGACCTTTCCAGAAGAATCAGTCCTGACCTTTCAAGACAGTCTTGACCTTTCAAAAAAGGTCAGTCCTGACTGTGAAATACAGTCTTGACCAGAAGAATCAGTCCTGATCTTTCAAGATAGTCTTGATCTTTCAAAAAGGTGAGTACTGATGACATACAAATGAGTCTTGACCTTTCAATCAAGTCCTGACCTTTCAAGAAGAATGAGTCCTGACCTTTCAAGACAGTCTTGACCTTTTGGTAAGGTAAGTACTGATTTAAAGACAGTCTTGAAAGGTCAGGACTCATTCTTCTTGAAAGGTCAGGACTTGATTGAAAGGTCAAGACTCATTTGTATGTCATCAGTACTCACCTTTTTTGAAAGATCAAGACTATCTTGAAAGATCAGGACTGATTCTTCTGGTCAAGACTGTATTTCACAGTCAGGACTGACCTTTTTTGAAAGGTCAAGACTGTCTTGAAAGGTCAGGACTGATTCTTCTGGAAAGGTCAAGACTGTCTTGAAAGGTCAGGACTGATTTTTCTTGAAAGGTCAAGACTGTCTTGAAATCAGTACTGACCTTATCAAAAAGGTCAAGACTGTCTTTCAAAGTCAGGACTAACCTGACCAAAAAGGTCAAGACTGTCTTGAAAGGTCAGGACTGATTCTTCTGGAAAGGTCAAGACTGTCTTGAAAGGTCAGGACTCATTCTTCTTGAAAGGTCAGGACTCATTATGGAAAAGTCAGGAAGGTGAGGACTGTCTGGAAAGGTCAAGACTCATTTGTATGTCATCAGTACTCACCATACCAAAAAGATGAAGACTAATTGCAATTGTATGCCATTAGTACTCACTGTACAAAAAATGCCATTAGTACTCACTGTACAAACAAATGCCATTAGTACTCACTGTACAAACAAATGCCATTAGTGCTCACCATACCAACATGAGTACTCACTATACCAAACAGATGCCATTTTCCATACCAAGAAAGATGCCATTATCCATCAACCAATGCCATTAGTGTTTCATTGAAGAGAAAGACAATTGCATTTTTGGTATGGATAATGGCATACAATTCCAATTGATCCTTTGGTCAGCACTTTGAACGATTTGTCTGACCTGAATCTGTTAAGTGACCTTCAGTCTCAAGAACCATGAAAGACAATTCCAATGACCATCCATTCCCTTCTTTCAGAAAGCACTCGCAACTTCAAATTGCTGAAGCTGATGAAGGTCACGTCAGAGCAAAGCCCTCTTGTGAAGAGGGCTTTGCTCGTGACGTGACGTGACGTGACATGACGTGACCGCTTTCCTTTTCTTCCAAAAATCCATAAAGGCGGAGCTGTGGAGTCCAGTTCCGAAGGCCTTGTTAAGTCAAGTGGAAGTTCCGAAGGCTCTCAAGTCGACGTGGAGCAGGCGTCACTTGCTTGACAGACCTCCCAGCGCCAATGCGATTAGAGCGCACGCAAGAGGGTCTTCCCTCCGACTACGACGGGCGGCTTCACATCCGATTTGACTAGCGGCCCATCGGTCGGTCGAGTCCTTACTCTACGATAACATTCAGTGATCCCAGCGACCGACCTCAGCGACCGGTTATA
>prolog/000954027/0_13186
GCTGCCGATCTCACATCGAGAGCAGCTCTTGGGTCATCAGATGCTCCGACTTCGAGGAATCGGTCCACCGGGGGGCTACCCTTGACTTTACTCACCTCTCTCTCTAAAACCCCTCCCCAGAGGAGAGCAGAAGCTCCAGGACGAGAATGAATCAGGGAATCCTGGACATACTCGTCCTGATCCGGCCTACGGCATTGTTTTCGGAGTCTCCATCCAATTCGTTGAGAGGGCTCGTACTTCTCAAAGAGCACAAGGTGCTGAAGTGGCAGGATAGGTGGGGGGATCCTGAGGTTTTTTTGAAAGGGATGCTCTTCTCATGTTATTGCTGAAAAATCGAATTCCTCTATTGTCGATTCATCCACACTTCCATTCCTTGTAGAGGAAGGCTAACAGCTTGCTGGCTGGGAGCTGTATGAGCGGTAACGTCCACGTACGGCTCCGTGAGAAGGGCGGTGGACGGAAATGGCCTTGTTGTACCTCACTCCCGTCTTCAATGGGGTCTGCTCTTTCTTTTTTGGGAGAGTATGCCAATATGATCTTAATGAGGTGCGGGGCTTTGCATCTGACATTCGTTGGGCTTCCCTCTGCAGGAGCCAGCGTCCCGGCGTTGTGCAGTCAACCCCTCCGGCCGAAGGACCTGTGGTAGGTGGTCCCGCGGAGCTTTCGGAGAAGGGTAGCCTAGTGTGTAAGCACAGCAATGAACCGCGGCGAACCCTCAGACGACCTATCTAAGATTAGGGGGGAGATCCTCCGTAGTGGTGACCTTGTAACTCTTCCACGGACTTATACATGTACCGAATGCTCATACGGGAAAGTGCACTCCTGGGTCTGGAACCTGGGGGTTGCTCCGAGAAATCCTTTCTTTCTCGTCTACTCCAGGGGGTGCGGACACACCTGCGCGGATGACAGGTGACGGTTACAAGAATGGCGGGGAAGTGAACAGTACCCGACGACATTCAGGGATGAATGTAGACCCATCGGGCAGGGATAATCATTCCGGTCCTGGGAGAGGTTACGACACCAGTCTGAGCGAAGTTCTATGAGTCACTGAAACGACGGCAGGAGGCGCACCCGACGCCTAGCTTCTCGAAGCTGCTATTGCGGAAAGACCGCTGACCCTGATCTAGGATAAGAAGAAGAATCAATAATACTAGAAAATGGATCAAAAGTTCCCGAAAGAAAGAGGGGGGCTGTTCGCCTTTTGTGAAGAAGGGCGGGCTGGGCTGCTCGCCTTCATAGAAAGGCGACCTTCGCCTTTTTATATAAAGGGGGGCTGTTCTCCTTTGTAAACTCCTTGTGTCGTTGACAAAGCCAACCTCTGCCTTTGTCAATCTACAACACGTTGGCCACCGTCACTTTTCCAAAGGCTACCAAAGGAAAGGTTGCGTGAGTGATGAATGAGATTCCCAAGAGCTGATTCGATAGCAGTCAGATCGGTGACGCTTACACTATGGTTCGCGCTAAAAAAGGACCGGGGCTTGCGTTAGTTGTAGCCGCCTACCCACCCACCCTCTAAGTGGGTGGGTGGCGGCGGCTTTCATTCTAGAAGCGGTAGCTTCCGCGCCAGAAAAAAGGCCTCCTTCCTTGGCCGCGGAAGCTACACCCGAAGGGTCAGCTTCATGAACTTCTACCAAGGAGGCATGATGGGAAGCGAAGCTTAGCGAAGCTTCTAGAATGCAAGGTAGCTTGCTTACTCTCCGTCTAGTGTGCGTTGGCGGCAAGGAAGGAGGCATTGGAAAGACTCTACTCTAGTACATGGGCATTCGGTATACTAGACTCTACTAGACTAGACTAACTATAGGACGGAGGCATTCGAGATACTAGTCGCTTCTGGCGAAGCTTCTAGAATGCCGAGAGACTCTTTGAGTAAGCGAAGCTTCTGGCAAAGCAAAGTAGACTCGAAGGGGGGTTTCTAGTCTTAAGCTTCTTCTGTTGTGATAGTCGTCAGGCATGATGGGTTGAATGCCGACCACTACGCCAGTGCAGTGGCTTAGAAAGCGAGCTTCCTAAGAGCAGCGAGTTTCGTAGACTCTTGTAGGCTCGTGTAGACGATCACTCTACGCTCGTTGTTTACTGTCTACTCTCGATACAACGAGCAAAGCACTCGCAAAGCCCTGACGCAATTTGCGAGTGTCCATCACGTCACGTCACGTCAGAGCAAAGCCCTCTTCAAAAGAGGGCTTTGCTCTGACGTGACCTTCATAAGCTTCAACAATTTGAAGTTGCGAGTGCTTTCTGAAAGAAGGGAATGGATGGTCATTGGAATTGTCATTGATCTTCAATGAAACACTAATGGCATTGGTTGATGGATAATGGCATCTCATTGCAATTTGTGATATGGTCAGCACTAATGGCATACAATTGGTTGTATGGTCAGCATGAATGGCATCTCATTGCAATTATGGACACTAATGGCATACAATTGCCATTGGGAGCACTAATGGCATTGTTTTGGTATGGTGAGTACTCACTTGACAAACCAATGCCATTAGTACTCACTTGACAAACAAATGCCATTTTCCATCAACAATGAGTACTCACCATACCAAGAAAGGTGAGGACTAATTATGGAAGGACAGGACCAATTGCAATTGTATGCCATTAGTACTCACTTGACAAACAAATGCCATTAGTACTCACTATACCAACATGAGTACTCACCATACCAAAACAATGCCATTAGTGCTCCCAATGGCAATTGTATGCCATTTTCCATACAACAAATTGTATGCCATTAGTGAAAAGAATGAAGATCAATGACAATTGTCCATCAATATGAGTTCCCTTCTTGTCTGATAGTCTATCAGAGTGAGTCTGAATCAGCTCACATGCTTTGCGAGTGCTTTGATCACTGGAACTCCCATGCCTTTCTTGGTCGGACCAAGCCAACCGGCTCTTTCCTTTGTCATTTGGAGGAAATACAGGGATGCAAAAAGTGTTGATTACGATTACGCCGAACAGCCCACTGGAGCAATTTGCCATTCCCCCATTTCTGGATATTCATATTGGAAACTTTTCTTTCTCATTCACAAATCCATCTTTGTTCATGCTGCTGACTATCAGTTTGGTCCTGCTTCTGGTTCATTTGGTTACTAAAAACGGAGGAGGAAACTCAGTACCAAATGCTTGGCAATCCTTGGTAGAGCTGATTCATGATTTCGTGCCGAACCCGGTGAACGAACAAATAGGTGGTCTTTCCGGAAATGTTCAACAAAAGTTTTTCCCTCGCATCTCGGTCACTTTTACTTTTTCGTTATTTCGTAATCCCCAGGGTATGATACCTTATAGCTTCACAGTGACAAGTCATTTTATCATTACTTTGGGTCCCTCATTTCCTCTTTTTATTGGCATTACTATAGTGGGATTTCAAAGAAATGGGCTTCATTTTTTAAGCTTCTCATTACCCGCAGGAGTCCCACTGCCGTTAGCACCTTTCTTAGTACTCCTTGAGCCAATCCCTCATTGTTTTCGCGCATTAAGCTCAGGAATACGTTTATTTGCTAATATGATGGCCGGTCATAGTTCAGTCAAGATTTTAAGTGGGTCCGCTTGGACTATGCTATGTATGAATAATCTCTTCTATTTCATAGGAGATCTTGGTCCTTTATTTATAGTTCTTGCATTAACCGGTCCGGAATTAGGTGTAGCTATATCACAAGCTCATGTTTCTACGATCTCAATCTGTATTTACTTGAATGATGCTACAAATCTCCATCAAAGAATAGATGAATTGAATGATTTGTTTATAATTGAACAAAAACACAAAAAAATCTGTTTTGATTTGATTGATGGGACACTATTGGCAGGGCAGAAAAAAAGGCCCTAAGATGGTTTGATCCTTCCCCTCCGGTCATTTTGTCGGAGGTTCCCGCTTCTCATCCCACGCACGGGGGTTCTTCCATCAATCAAGCTCAGTCTCCCCGTCTCTTCAGCAACAACCAATCCCTGGTCTCTTCGCAACAAGTCCTCTCCCCTTTCCCGGAACAAAGGGTCTCTTGGGCGGGCAGGATGGCGCCTAGACTCGGTCAATTGAGTCCACTGCGGGGACTGGCACTGGATCCGGCCGCAGGTGGATTTGCTATTGGTGGCACACGGTCCCTGGATATGGAACTGGTCAGGGAACGAATGGGCGCGGGAGGCAGGACCCTTCGAATGTACTGGAATGGATCTGTCTCTCTAACGGGACTGGAGAAGGATATGCTGGGTCATCAACCGGGACTGGAACGGGCGGAGCAGGATCTCCGTTGGATTGATTGGGCCCCCAACAGGAATGTGGTCGTCTAGGTCGTACCTGCGGAAAGAGACGGTGGACCCCTAACCATCGATTGGACCGAAACCAATCGAAGCCATGCGATCGATCGAGCTACCCACATCCACTTTGACTCAACTCAATTGGAACGTACCAATTCCTACAATCCATAGGACTCCGGTCCGACCGGCCAGAAACTAGCCACTCTTTCTATCCTCTGGCTCCGACCATTTTGCCTACATATCCCCGGGTCTACGTGGATCGGAACTGTATGAAGTGGTGGACCGGGAAAAAGACCCTGCTAGTTCGAACCAGAGCTTGACACGTATTGGGCTAGTCTCGCCGCACCCGGCTTGTTGTTACGGGGGGTCGCGAAGCTTTGGAAAAAGACAAAATGGAAAAGCCCAGAAGCACCAACCAAGGTTTTTGGGATCCAACCGAGCATGAGTGGGGAACTTCACTGAACTCACTATAGATCTTCCTTCCGCTCCGACCCCTTCCATCCTTCCTTCCGAAGGAACGAACGCAGGTTCTCTTGCTTTTTGGGTCAGGCCAAAGCCGCTGTCGCTGTCTCCGGAGTGATGGTCCCAGCTCCCAGCATCGCGTATTCATTCCATTCTATCAATAGAAGGGCCTTCCATCTGACCTTTTTGGATCCTGACTTTTCCATAATGAGTCCTGACCTTTCAAGATAGTCATTGACCCCAAACGCAGTGGTTTGATCGCAAAATGCGTGTGGCAGGTTGCTCGCTTGGCTCACGAAGCCGTTCGAGGTGGAGTGGAGCGGGGCGCTTGAAAGAATCCGTCGATTTCCATATGGAGCGTCCATTAGACGGAGGGACCGGATTCGGGGAATCGAGCAGCAAGCAAGCTCTCAAAAACGTGGCTTGGCATTGTGTTCGGAAGCATTAGTACCTCGTATGCCCACGTGATAGTGGTGTCCCTCTCTGCGGTTCGGCTCTTTCGAAACGAGGAGTTCCTTGCGGCATAGACATACTCCCAGATGGCATATGGCGTGACCGCCTGTGGGGCCATTCGGCACAACGGAGAGTGATGTCTCGAGGACCCTTCCAGAAAACTGGTATTATCAAGGCCATTCTTCTCCCATTGCTTCCGCTGCTGCCTCTCGGTGAGCATAATCATGGAAATCAGACTCGTCCGGTCTTTCTATTCGACTTGTGCCCGATCATTGCTTCAGAGACGATTCAACAACAGATCTGGCTCCGCGGATCTAGCTGGTGTGAGGATGGAAATATACAGGAGTTGGTAGGGGTGGGTGCACCCCCATCAATCAGACCTCCGCGGCCTCCCCATCTTGATCTATTCCCGTCCCGCCTCCCATATTCACGGGGGCAAGGTCAAGCTCTACGTAACACCCCTATCCGTCCCTTCTTGATGAGTAGCGGATCAATTACTGACCACTAGCCGGCCTCCTTTTTCCTCTCATTAGAAGAAGGATCTATTGACTTGTTTATTGATCTTCTTTCCATAAGAAAAGAAAAACCGACCATCTTCATTCCACCTATCTTCATCCAATCCCACTAGTTCCGGAGGGTCCCAATCCCTTCCTCATCCCCCGGCCGGGGGACAGACATTGGAACATCCACACCCACCATTACCATTCAGAGTACCGCTCGTGCACCCAGCTAATCATACGGAACCCTTCCCTCATCTCTTCGGACGGACCGAGAAAGAACTAGGCTGGACATTTCCAGATGCCCTGGCTCGAACAAAGACGACCTAGGAAGATCGACCGCCTACCTTCGAGCTAGCGACAAACTATGGAAACGGATTTGCTTGCTCGCTCGTTGGTTTCCCTTCCAGAACCATTGATTCATTGCATTTCTCCACTGTCCTCGCTCTTGACCTTCAACACGTCTTGAATGATAGACTGTTGACGGTGGGGAATGGGACCGGCGAGTCAACCTTCCGGTTTCCGTTTCCCTCACACGAGGTGGCCTACCTCGTCTCATTCCTGCCTTGAATCTAAAATGAAGAGGAGGGCGTTCAGGCTTTCCTGGGGCCTCAGGACCGGCGTCAGGACTGGTACTTTCATATGCATGTCAGGAGCGCATTCACGAGCACTAGCTTTCCTGGCTTGGGGGAGTCTTTCAGTAAGCTATCCCACTAATGCAATTCGATGCTTCCTGCGTCGAAGGAAAGTTCCCTCAAAGCCCCTTATCGAGACACTCTTTCTTAGTCCCTTTGCCTTCTCCTTTTCGATGCAATCTCTTTTTTCCCCTTAGATGTCACTTCCTCTATCAAAGAAAAGAGCGTTCCATCAGGAAAGAAAGTCAGCCAAGGAAAGGAAGAACTGCACTTCTAAGCTGGCATAAGGGAACGAGTGAAGCGAAAGCGAAGCGAGTGCGCCAACACAAAGCACTAGGAAGAGAATGCAAGTTGGGAAGGATGATGGAAAGGAAAGGCAAAATGGCAATTCTTTAGGAAAAGTCAGGACTGTTTTTAAGGGTCAAGACTAATGAGAATGATTGAGGATGATTATGGAAGGACAGGACCCTTTTGAAAGGTCAGGACTGACAGGTCAGGACATAGAGGATAAAGATTGAGGAAAAGTCAGAACTCACCTTATCAAAAAGGTCAAGACTGTCTTTCACAGTCAGGACTAACCTTACCAAAAGATCAAGACTGTCTTGAAAGATCAGAACTTCTTCTTCTTAAAAAGGACAGGACCCTTTTGAAAGGTCAGGACTCATGACAATTGTATGCCATTAGTACTCACTTGACAAACAAATGCCATTAGTACTCACTTGACAACAAAATGCCATTAGTACTCACTTGACAACAAAATGCCATTAGTACTCACTTGACAAACAAATGCCATTTTCCATCAACAATGAGTACTCACCTTATCAAAAAGGTCAAGACTGTCTTTCAAAGTCAGGACTGACCTTATCAAAAAGGTCAAGACTGTCTTTCAAAGTCAGGACTAACCTTACCAAAAAGGTCAAGACTGTCTTGAAAGGTCAGGACTGATTCTTCTGGAAAGGTCAAGACTGTCTTGAAAGGTCAGGACTGATTATGGAAGGACAGGACCAATTGCAATTGTATGCCATTAGTACTCACCTGACCATACAAGACTCATTTGTATGTCATCAGTACTCACCTTATCAAAAAGGTCAAGACTGTCTTTCAAAGTCAGGACTAACCTTACCAAAAAGATCAAGACTATCTGATCAGGACTGATTCTTCTGGTCAAGACTGTATTTCACAGTCAGGACTGACCTTACCAAAAAGATCAAGACTGTCTTGAAAGGTCAGGACTTTTGATGGAAGGACAGGACCAATTGCAATTGTATGCCATTAGTACTCACCTGACCAAAAATGGAAAGGTCAAGACTGTCTTGAAAGGTCAGGACTCATTCTTCTTGAAAGGTCAGGACTTTCCGGTCAGGACTCATTCTTCTTGAAAGGTCAGGACTCTTTTGAAAGGTCAGGACTCATTGCAATTGTATGCCATTAGTACTCACTTGACAACAAATTGTATGTCTCTCACTTGACAACAAAATGCCATTAGTACTTTCCATATGCCATTAGTACTCACTGTACAAAAATATGCCATTTTCCATCAAAAATTAGTACTGACTCTCACAAAAATTGAAAGGAAAGCAAGGCCCTCAGGCTTATGGAATTGATGCTTTCCAGCGCTAGGCCCCTTATGGAAAGGAAATGATGGAAAGGAAAGACAATTATGGAAAGGTCAGGACTCTCTGGAAAGGTCAGGACTAATGAGAATGATTGAGGAATGATTATGAAGGACAGGACCCTTTTGAAAGGTCAGGACTCTGACAGGTCAGGACTAATGAGAATGATTGAGGAAAAGTCAGAACTCACCTTATCAAAAAGGTCAAGACTGTCTTTCACAGTCAGGACTAACCTTACCAAAAAGATCAAGACTGTCTTGAAAGATCAGAACTTCTTCTTCTTAAAAGGACAGGACCCTTTTGAAAGGTCAGGACTCATGACAATTGTATGCCATTAGTACTCACTTGACAAACAAATGCCATTAGTACTCACTTGACAACAAAATGCCATTAGTACTCACTTGACAAACAAATGCCATTAGTACTCACTTGACAAACAAATGCCATTTTCCATCAACAATGAGTACTCACCATACCAAAACAGGTGAGTCGGTCAAGACTCATTTGTATGTCATCAGTACTCACCATACCAAACAGGTCAGGACTCACCTTACCATACAAGACTCATTTGTATGTCCATACCAAACAGGTCAGGACTTTCCGGTCAAGACTCATTTGTATGTCATCAGTACTCACCATACCAAAAAGATGAAGACTAATTGCAATTGTATGCCATTAGTACTCACTGTACAAACAAATGCCATTAGTACTCACTATACCAACATGAGTACTCACCATACCAAAACAATGCCATTAGTGCTCCCAATGGCAATTGTATGCCATTAGTGTTCACACAAATGGAAAGGAAAAGGTCAGGACTCTCTGGAAAGGTCAGGACTAATGAGAATGATTGAGGAATGATTATGGAAGGACAGGACCCTTTTGAAAGGTCAGGACTCTGAAAGGTCAGGACTAATGAGAATGATTGAGGAAAAGTCAGAACTCACCTTATCAAAAAGGTCAAGACTGTCTTTCACAGTCAGGACTAACCTTACCAAAAAGATCAAGACTGTCTTGAAAGATCAGAACTTCTTCTTCTTAAAAGGACAGGACCCTTTTGAAAGGTCAGGACTCATGACAATTGTATGCCATTAGTACTCACTTGACAAACAAATGCCATTAGTACTCACTTGACAACAAAATGCCATTAGTACTCACTTGACAACAAAATGCCATTAGTACTCACTTGACAAACAAATGCCATTTTCCATCAACAATGAGTACTCACCTTATCAAAAAGGTCAATACTGTATTTCACAGTCAGGACTGACCTTATCAAAAAGGTCAAGACTGTCTTTCAAAGTCAGGACTAACCTGACCAAAAAGGTCAAGACTGTCTTGAAAGGTCAGGACTGATTCTTCTTGAAAGGTCAAGACTGTCTTGAAAGGTCAGGACTGATTATGGAAGGACAGGACCAATTGCAATTGTATGCCATTAGTACTCACCTGACCATACAAGACTCATTTGTATGTCATCAGTACTCACCTTATCAAAAAGGTCAAGACTGTCTTTCAAAGTCAGGACTGACCTTACCAAAAAGATCAAGACTATCTGATCAGGACTGATTCTTCTGGTCAAGACTGTATTTCACAGTCAGGACTGACCTTACCAAAAAGATCAAGACTGTCTTGAAAGGTCAGGACTTTTGATGGAAGGACAGGACCAATTGCAATTGTATGCCATTAGTACTCACCTGACCAAAAATGGAAAGGTCAAGACTGTCTTGAAAGGTCAGGACTCATTCTTCTTGAAAGGTCAGGACTGATTATGGAAGGACAGGACCAATTGCAATTGTATGCCATTAGTACTCACCTTATCAAAAAGGTCAAGACTGTCTTTCACAGTCAGGACTGACCTTACCAAAAAGGTCAAGACTGTCTTGAAAGGTCAGGACTGATTCTTCTTGAAAGGTCAAGACTCTGAAAGGTCAGGACTAATGAGAATGATTGAGGAAAAGTCAGAACTCACCTTACCATACAAGACTCATTTGTATGTCATCAGTACTCACCATACCAAAAGATGAAGACTGTTTTGAAAGGTCAAGACTCATTTGTATGTCATCAGTACTCACCTTATCAAAAAGGTCAAGACTGTCTTTCAAAGTCAGGACTAACCTTACCAAAAAGATCAAGACTATCTGATCAGGACTGATTCTTCTGGTCAAGACTGTATTTCACAGTCAGGACTGACCTTACCAAAAAGGTCAAGACTGTCTTGAAAGGTCAGGACTCATTCTTCTTGAAAGGTCAGGACTTTCCGGTCAAGACTCATTTGTATGTCATCAGTACTCACCATACCAAACAGGTCAGGACTCTTTTGAAAGGTCAAGACTCATTTGTATGTCATCAGTACTCACCATACCAAACAGGTCAGGACTCATTGCAATTCAATGCCATTAGTACTCACTTGACAAACAAATGCCATTAGTACTCACTGTACAAACAAATGCCATTAGTACTCACTTGACAAACAAATGCCATTAGTACTCACTGTACAAACAAATGCCATTAGTGCTCACCATACCAACATGAGTACTCACCATACCAAAACAGGTGAGGACTAATTGCAATTCAATGCCATTAGTGCTCACCATACCAACATGAGTACTCACTATACCAAAAAGATGCCATTTTCCATACCAAGAAAGATGCCATTCATGCTGACCATCAACCAATTTGGATGGATTTTGGTATGGCTAATGACATTTGTTTGTACAGTGAGTACTAATGGCATATGGTCAAGTGAGTACTAATGGCATTTGTTTGCACAGTGAGTACTAATGGCATTTGTTTGTACAGTGAGTACTAATGGCATTTGTTTGTCAAGTGAGTACTAATGGCATTTGTTTGTCAAGTGAGTACTAATGGCATTGAATTGCAATGAGTCCTGACCTGTTTGGTATGGACATACAAATGAGTCTTGTATGGTAAGGTGAGTCCTGACCTGTTTGGTATGGTGAGTACTGATGACATACAAATGAGTCTTGACCGGAAAGTCCTCACCTTCCTGACTTTTCCATAATGAGTCCTGACCTTTCAAGAAGAATCAGTCCTGACCTTTCAAGACAGTCTTGACCTTTTTGGTAAGGTCAGTCCTGACTTTGAAATACAGTCTTGACCAGAAGAATCAGTCCTGATCAGATAGTCTTGATCTTTTTGGTAAGGTTAGTCCTGACTTTGAAAGACAGTCTTGACCTTTTTGATAAGGTGAGTACTGATGACATACAAATGAGTCTTGACCTTTCAATCAAGTCCTGACCTTTCAAGAAGAATGAGTCCTGACCTTTCAAGACAGTCTTGACCTTTTTGGTAAGGTCAGTCCTGACTGTGAAATACAGTCTTGACCAGAAGAATCAGTCCTGATCAGATAGTCTTGATCTTTTTGGTCAGGTTAGTCCTGACTTTGAAAGACAGTCTTGACCTTTTTGATAAGGTGAGTACTGATGACATACAAATGAGTCTTGACCGGAAAGTCCTGACCTTTCAAAACAGTCCTCACCTTTCAAGAAATGAGTCCTGACCGGAAGGTCACTGATTCAGGTCAGACAAATCCTGACAAGTGCTGACCATATCACAAATTGCAATGAGATGCCATTATCCATCAACCAATTTGGATGGATTTTGGTATGGTCAGCACTAATGACATACAATTCTCATTAGTCCTGACCTTTCCATAAGGTCACTGATTCAGGTCAGACAAATCCTGAAAAGTGCTGACCATATCACAAATGGCAATTGTATGCCATTAGTGTTTACCATAACAAAAAAGGAATTGATAGAGGTTGGATCAATAGCAATAGTTCAGATAGCCACGAATGGGATTGATGCATAGGCTGCAAGGAAGGGAATGCGCAATTAGGACCAATAGGCTTCGACGAATGCCTTTCTTTCGAGAAGATGCTTTTGAAGGAGAAGGCAAGCAACTGGCATAGTTCATGTACGAGGGATCCTATTAGAATGAAGCAGGAAAAGCAGAAAGCCCACCTACGAAAGAGGGTGCGCTAACTAGAAGGTATGAGTGAATACCCGGTGAGCCCTGAGGGATCAAAACCTTGGGCGAAGGTAGGAATATGGCATCTAATTAGTACGAATCCATTTTCAAAGGCTAGAAGGGAGAATAGGCGTAGATCTGAGTCAGCAATCCTCGCTAGGAAGACTAACATTAGCAGTCGTTAGGCCTCCCAATAGCTCACGTAAGGCCTCCAATGATGAAATCCCCCAAAAAGGCTATCTCCGACTTCCATTCTGTCTTTTTTTCCTCCAAAAGCATACTCTTTGAGGGAGCCCTCTCTGACTTCTGTATATCAAGAAGAGTTCTGTCTTTCTCGCTACGCCCCTTGAAAACAGACTTTTTGCGATTGACGGGTAGCAAAAAGCGCTAAAGGTCATACATGAGTATGCCTCGAAGATCAAGGAAGAATCATCTATTGTCAATCCCAGAAGAAAGAAGAGACCGCGCATCCGTGTCGTGTCATTCTTTGAAAGCCTCAATTCCGATTCCGGTCCCTCAAGCTCAAGCCTTGTGGAAGACTTTGCTTCTTTCTTTTGCAACACCATAAGCAGTATTCCCCCTATGAACCCCCGGATCTGCGAAGCGTTTCGGAGATTCCCCTTTCTTTCTCAATCAATCCTTGGCTCAGGTAGTCAGAAGCCTTGGCCGCCATAGCCACTTCGGACCCTCTACTCTAATGGTAGTGCGCATCTCAAACTATGAGGGGCCTTTGAAGCCCGCACCACAAACTGCTACAGCATAAACATGGGCTGGTAGTATGGATTGTTCCGAACTGCAGAAAAGCTGATGTCTTCATATAATATAGGAAGAACCCCCCAATCTCCTAGCCGCTGCATGCAACCTCTGCGAAAATACTGATTTCACCGCTACTGTTTTCTGGAGACTCAACTTCTTTTTTGTAGCGCCTGATGCAGAGGACCGCTCTGCAAAGATTCCCAATACCACTGTCATCAAAATCCTCCGTACGAAAGCCCTGCCCTCTCTAGGCTAGGCTCCTCTGTTGCATCAACTAGATCCACTCCACCGATCAACAATTCCTTTTTGACTACTTCTTCGGCCAATCCTAATCTCAAATAAAGCCACTCGAACTCGAATGCCTCATTTCTGTCTCTTCTCTTGCCTTCTTCATAGTGAAGGGATCTTCGAGAAGCTCTTAGCCAATTCTGTAGAATTCGGGCATATGGCGATGTTCTTTCCAGCCAAACATGCCCAAGTTTCTTTCTCATTTGAGATTGTTCTCGCCTGAGTACACTTCTTGCCGCA
>prolog/000954028/0_13271
AACTCATCCACTGAGTAGAAAACCAACAGACCCTTGTTGGCAGTTTGCCACAAAAAATGAGATAGATTTGATCCAATGTCCAATGCAAGCTCTGCGGCAAGAAGTGTACTCAGGCGAGAACAATCTCAAATGAGAAAGAAACTTGGCATGTTTGGCTGGAAAAACATCGCCATATGCCCGAATTCTACAGAATTGGCTAAAGAGCTTTCTCGAAGATCCCTTTCACTAATGAAGAAGGCAAGAGAAGAGACAGAAATGAGGCATTCGAGTTCGAGTGGCTTTATTTGAGATTAGGATTGGCCGAAGAAGTAGTCAAAAAAGGAATTGTTGATCGGTGGGAGTGGATCTAGTTGATGCAACAGAGGAGCCTAGCCTAGAGAGGGCAGGGCTTTCGTACGGAGGATTTTGATGACAGTGGTATTGGGGAATCTTTGCAGAGCGGTCCCTCTGCATCAGGCGCTACGAAAAAAGAAGTTGAGTCTCCAGAAAACAGTAGCGGTGAAATCAGTATTTTCGCAGAGGTTGCATGCAGCGGCTAGGAGATTGGGGGGTTCTTCCTATATTATATGAAGACATCAGCTTTTCTGCAGTTCGGAACAATCCATACTACCAGCCCATGTTTATGCTGTAGCAGTTTGTGGTGCGGGCTTCAAAGGCCCCTCATAGTTTGAGATGCGCACTACCATTAGAGTAGAGGGTCCGAAGTGGCTATGGCGGCCAAGGCTTCTGACTACCTGAGCCAAGGATTGATTGAGAAAGAAAGGGGAATCTCCGAAACGCTTCGCAGATCCGGGGGTTCATAGGGGGGAATACTGCTTATGGTGTTGCAAAAGAAAGAAGCAAAGTCTTCCACAAGGCTTGAGCTTGAGGGACCGGAATCGGAATTGAGGCTTTCAAAGAATGACACGACACGGATGCGCGGTCTCTTCTTTCTTCTGGGGATTGACAATAGATGATTCTTCCTTGATCTTCGAGGCATACTCATGTATGACCTTTAGCGCTTTTTGCTACCCGTCAATCGCAAAAAGTCTGTTTTCAAGGGGCGTAGCGAGAAAGACAGAACTCTTCTTGATATACAGAAGTCAGAGAGGGCTCCCTCAAAGAGTATGCTTTTGGAGGAAAAAAAGACAGAATGGAAGTCGGAGATAGCCTTTTTGGGGGATTTCATCATTGGAGGCCTTACGTGAGCTATTGGGAGGCCTAACGACTGCTAATGTTAGTCTTCTCTAGCGAGGATTGCTGACTCAGATCTACGCCTATTCTCCCTTCTAGCCTTTGAAAATGGATTCGTACTAATTAGATGCCATATTCCTACCTTCGCCCAAGGTTTTGATCCCTCAGGGCTCACCGGGTATTCACTCATACCTTCTAGTTAGCGCACCCTCTTTCGTAGGTGGGCTTTCTGCTTTTCCTGCTTCATTCTAATAGGATCCCTCGTACATGAACTATGCCAGTTGCTTGCCTTCTCCTTCAAAGCATCTTCTCGAAAGAAAGGCATTCGTCGAAGCCTATTGGTCCTAATTGCGCATTCCCTTCCTTGCAGCCTATGCATCAATCCCATTCGTGGCTATCTGAACTATTGCTATTGATCCAACCTCTATCAATTCCTTTTTTGTTATGGTAAACACTAATGGCATACAATTGCCATTTGTGATATGGTCAGCACTTTTCAGGATTTGTCTGACCTGAATCAGTGACCTTATGGAAAGGTCAGGACTAATGAGAATTGTATGTCATTAGTGCTGACCATACCAAAATCCATCCAAATTGGTTGATGGATAATGGCATCTCATTGCAATTTGTGATATGGTCAGCACTTGTCAGGATTTGTCTGACCTGAATCAGTGACCTTCCGGTCAGGACTCATTTCTTGAAAGGTGAGGACTGTTTTGAAAGGTCAGGACTTTCCGGTCAAGACTCATTTGTATGTCATCAGTACTCACCTTATCAAAAAGGTCAAGACTGTCTTTCAAAGTCAGGACTAACCTGACCAAAAAGATCAAGACTATCTGATCAGGACTGATTCTTCTGGTCAAGACTGTATTTCACAGTCAGGACTGACCTTACCAAAAAGGTCAAGACTGTCTTGAAAGGTCAGGACTCATTCTTCTTGAAAGGTCAGGACTTGATTGAAAGGTCAAGACTCATTTGTATGTCATCAGTACTCACCTTATCAAAAAGGTCAAGACTGTCTTTCAAAGTCAGGACTAACCTTACCAAAAAGATCAAGACTATCTGATCAGGACTGATTCTTCTGGTCAAGACTGTATTTCAAAGTCAGGACTGACCTTACCAAAAAGGTCAAGACTGTCTTGAAAGGTCAGGACTGATTCTTCTTGAAAGGTCAGGACTCATTATGGAAAAGTCAGGAAGGTGAGGACTTTCCGGTCAAGACTCATTTGTATGTCATCAGTACTCACCATACCAAACAGGTCAGGACTCACCTTACCATACAAGACTCATTTGTATGTCCATACCAAACAGGTCAGGACTCATTGCAATTCAATGCCATTAGTACTCACTTGACAAACAAATGCCATTAGTACTCACTTGACAAACAAATGCCATTAGTACTCACTGTACAAACAAATGCCATTAGTACTCACTGTGCAAACAAATGCCATTAGTACTCACTTGACCATATGCCATTAGTACTCACTGTACAAACAAATGTCATTAGCCATACCAAAATCCATCCAAATTGGTTGATGGTCAGCATGAATGGCATCTTTCTTGGTATGGAAAATGGCATCTTTTTGGTATAGTGAGTACTCATGTTGGTATGGTGAGCACTAATGGCATTGAATTGCAATTAGTCCTCACCTGTTTTGGTATGGTGAGTACTCATGTTGGTATGGTGAGCACTAATGGCATTTGTTTGTACAGTGAGTACTAATGGCATTTGTTTGTCAAGTGAGTACTAATGGCATTTGTTTGTACAGTGAGTACTAATGGCATTTGTTTGTCAAGTGAGTACTAATGGCATTGAATTGCAATGAGTCCTGACCTGTTTGGTATGGTGAGTACTGATGACATACAAATGAGTCTTGACCTTTCAAAAGAGTCCTGACCTGTTTGGTATGGTGAGTACTGATGACATACAAATGAGTCTTGACCGGAAAGTCCTGACCTTTCAAGAAGAATGAGTCCTGACCTTTCAAGACAGTCTTGACCTTTTTGGTAAGGTCAGTCCTGACTGTGAAATACAGTCTTGACCAGAAGAATCAGTCCTGATCAGATAGTCTTGATCTTTTTGGTAAGGTTAGTCCTGACTTTGAAAGACAGTCTTGACCTTTTTGATAAGGTGAGTACTGATGACATACAAATGAGTCTTGACCTTTCAAAACAGTCTTCATCTTTTTGGTATGGTGAGTACTGATGACATACAAATGAGTCTTGTATGGTAAGGTGAGTTCTGACTTTTCCTCAATCATTCTCATTAGTCCTGACCTTTCAGAGTCTTGACCTTTCAAGAAGAATCAGTCCTGACCTTTCAAGACAGTCTTGACCTTTTTGGTAAGGTCAGTCCTGACTGTGAAAGACAGTCTTGACCTTTTTGATAAGGTGAGTACTAATGGCATACAATTGCAATTGGTCCTGTCCTTCCATAATCAGTCCTGACCTTTCAAGAAGAATGAGTCCTGACCTTTCAAGACAGTCTTGACCTTTCCATTTTTGGTCAGGTGAGTACTAATGGCATACAATTGCAATTGGTCCTGTCCTTCCATCAAAAGTCCTGACCTTTCAAGACAGTCTTGATCTTTTTGGTAAGGTCAGTCCTGACTGTGAAATACAGTCTTGACCAGAAGAATCAGTCCTGATCAGATAGTCTTGATCTTTTTGGTAAGGTCAGTCCTGACTTTGAAAGACAGTCTTGACCTTTTTGATAAGGTGAGTACTGATGACATACAAATGAGTCTTGTATGGTCAGGTGAGTACTAATGGCATACAATTGCAATTGGTCCTGTCCTTCCATAATCAGTCCTGACCTTTCAAGACAGTCTTGACCTTTCAAGAAGAATCAGTCCTGACCTTTCAAGACAGTCTTGACCTTTTTGGTCAGGTTAGTCCTGACTTTGAAAGACAGTCTTGACCTTTTTGATAAGGTCAGTCCTGACTGTGAAATACAGTATTGACCTTTTTGATAAGGTGAGTACTCATTGTTGATGGAAAATGGCATTTGTTTGTCAAGTGAGTACTAATGGCATTTTGTTGTCAAGTGAGTACTAATGGCATTTTGTTGTCAAGTGAGTACTAATGGCATTTGTTTGTCAAGTGAGTACTAATGGCATACAATTGTCATGAGTCCTGACCTTTCAAAAGGGTCCTGTCCTTTTAAGAAGAAGAAGTTCTGATCTTTCAAGACAGTCTTGATCTTTTTGGTAAGGTTAGTCCTGACTGTGAAAGACAGTCTTGACCTTTTTGATAAGGTGAGTTCTGACTTTTCCTCAATCATTCTCATTAGTCCTGACCTTTCAGAGTCCTGACCTTTCAAAAGGGTCCTGTCCTTCCATAATCATTCCTCAATCATTCTCATTAGTCCTGACCTTTCCAGAGAGTCCTGACCTTTTCCTTTCCATTTGTGTGAACACTAATGGCATACAATTGCCATTGGGAGCACTAATGGCATTGTTTTGGTATGGTGAGTACTCATGTTGGTATAGTGAGTACTAATGGCATTTGTTTGTACAGTGAGTACTAATGGCATACAATTGCAATTAGTCTTCATCTTTTTGGTATGGTGAGTACTGATGACATACAAATGAGTCTTGACCGGAAAGTCCTGACCTGTTTGGTATGGACATACAAATGAGTCTTGTATGGTAAGGTGAGTCCTGACCTGTTTGGTATGGTGAGTACTGATGACATACAAATGAGTCTTGACCGACTCACCTGTTTTGGTATGGTGAGTACTCATTGTTGATGGAAAATGGCATTTGTTTGTCAAGTGAGTACTAATGGCATTTGTTTGTCAAGTGAGTACTAATGGCATTTTGTTGTCAAGTGAGTACTAATGGCATTTGTTTGTCAAGTGAGTACTAATGGCATACAATTGTCATGAGTCCTGACCTTTCAAAAGGGTCCTGTCCTTTTAAGAAGAAGAAGTTCTGATCTTTCAAGACAGTCTTGATCTTTTTGGTAAGGTTAGTCCTGACTGTGAAAGACAGTCTTGACCTTTTTGATAAGGTGAGTTCTGACTTTTCCTCAATCATTCTCATTAGTCCTGACCTGTCAGAGTCCTGACCTTTCAAAAGGGTCCTGTCCTTCCATAATCATTCCTCAATCATTCTCATTAGTCCTGACCTTTCCAGAGAGTCCTGACCTTTCCATAATTGTCTTTCCTTTCCATCATTTCCTTTCCATAAGGGGCCTAGCGCTGGAAAGCATCAATTCCATAAGCCTGAGGGCCTTGCTTTCCTTTCAATTTTTGAGAGTCAGTACTAATTTTTGATGGAAAATGGCATATTTTTGTACAGTGAGTACTAATGGCATATGGAAAGTACTAATGGCATTTTGTTGTCAAGTGAGAGACATACAATTTGTTGTCAAGTGAGTACTAATGGCATACAATTGCAATGAGTCCTGACCTTTCAAAAGAGTCCTGACCTTTCAAGAAGAATGAGTCCTGACCGGAAAGTCCTGACCTTTCAAGAAGAATGAGTCCTGACCTTTCAAGACAGTCTTGACCTTTCCATTTTTGGTCAGGTGAGTACTAATGGCATACAATTGCAATTGGTCCTGTCCTTCCATCAAAAGTCCTGACCTTTCAAGACAGTCTTGATCTTTTTGGTAAGGTCAGTCCTGACTGTGAAATACAGTCTTGACCAGAAGAATCAGTCCTGATCAGATAGTCTTGATCTTTTTGGTAAGGTTAGTCCTGACTTTGAAAGACAGTCTTGACCTTTTTGATAAGGTGAGTACTGATGACATACAAATGAGTCTTGTATGGTCAGGTGAGTACTAATGGCATACAATTGCAATTGGTCCTGTCCTTCCATAATCAGTCCTGACCTTTCAAGACAGTCTTGACCTTTCCAGAAGAATCAGTCCTGACCTTTCAAGACAGTCTTGACCTTTTTGGTAAGGTTAGTCCTGACTTTGAAAGACAGTCTTGACCTTTTTGATAAGGTCAGTCCTGACTTTGAAAGACAGTCTTGACCTTTTTGATAAGGTGAGTACTCATTGTTGATGGAAAATGGCATTTGTTTGTCAAGTGAGTACTAATGGCATTTTGTTGTCAAGTGAGTACTAATGGCATTTTGTTGTCAAGTGAGTACTAATGGCATTTGTTTGTCAAGTGAGTACTAATGGCATACAATTGTCATGAGTCCTGACCTTTCAAAAGGGTCCTGTCCTTTTAAGAAGAAGAAGTTCTGATCTTTCAAGACAGTCTTGATCTTTTTGGTAAGGTTAGTCCTGACTGTGAAAGACAGTCTTGACCTTTTTGATAAGGTGAGTTCTGACTTTTCCTCAATCATTCTCATTAGTCCTGACCTGTCAGAGTCCTGACCTTTCAAAAGGGTCCTGTCCTTCCATAATCATTCCTCAATCATTCTCATTAGTCTTGACCCTTAAAAACAGTCCTGACTTTTCCTAAAGAATTGCCATTTTGCCTTTCCTTTCCATCATCCTTCCCAACTTGCATTCTCTTCCTAGTGCTTTGTGTTGGCGCACTCGCTTCGCTTTCGCTTCACTCGTTCCCTTATGCCAGCTTAGAAGTGCAGTTCTTCCTTTCCTTGGCTGACTTTCTTTCCTGATGGAACGCTCTTTTCTTTGATAGAGGAAGTGACATCTAAGGGGAAAAAAGAGATTGCATCGAAAAGGAGAAGGCAAAGGGACTAAGAAAGAGTGTCTCGATAAGGGGCTTTGAGGGAACTTTCCTTCGACGCAGGAAGCATCGAATTGCATTAGTGGGATAGCTTACTGAAAGACTCCCCAAGCCAGGAAAGCTAGTGCTCGTGAATGCGCTCCTGACATGCATATGAAAGTACCAGTCCTGACGCCGGTCCTGAGGCCCCAGGAAAGCCTGAACGCCCTCCTCTTCATTTTAGATTCAAGGCAGGAATGAGACGAGGTAGGCCACCTCGTGTGAGGGAAACGGAAACCGGAAGGTTGACTCGCCGGTCCCATTCCCCACCGTCAACAGTCTATCATTCAAGACGTGTTGAAGGTCAAGAGCGAGGACAGTGGAGAAATGCAATGAATCAATGGTTCTGGAAGGGAAACCAACGAGCGAGCAAGCAAATCCGTTTCCATAGTTTGTCGCTAGCTCGAAGGTAGGCGGTCGATCTTCCTAGGTCGTCTTTGTTCGAGCCAGGGCATCTGGAAATGTCCAGCCTAGTTCTTTCTCGGTCCGTCCGAAGAGATGAGGGAAGGGTTCCGTATGATTAGCTGGGTGCACGAGCGGTACTCTGAATGGTAATGGTGGGTGTGGATGTTCCAATGTCTGTCCCCCGGCCGGGGGATGAGGAAGGGATTGGGACCCTCCGGAACTAGTGGGATTGGATGAAGATAGGTGGAATGAAGATGGTCGGTTTTTCTTTTCTTATGGAAAGAAGATCAATAAACAAGTCAATAGATCCTTCTTCTAATGAGAGGAAAAAGGAGGCCGGCTAGTGGTCAGTAATTGATCCGCTACTCATCAAGAAGGGACGGATAGGGGTGTTACGTAGAGCTTGACCTTGCCCCCGTGAATATGGGAGGCGGGACGGGAATAGATCAAGATGGGGAGGCCGCGGAGGTCTGATTGATGGGGGTGCACCCACCCCTACCAACTCCTGTATATTTCCATCCTCACACCAGCTAGATCCGCGGAGCCAGATCTGTTGTTGAATCGTCTCTGAAGCAATGATCGGGCACAAGTCGAATAGAAAGACCGGACGAGTCTGATTTCCATGATTATGCTCACCGAGAGGCAGCAGCGGAAGCAATGGGAGAAGAATGGCCTTGATAATACCAGTTTTCTGGAAGGGTCCTCGAGACATCACTCTCCGTTGTGCCGAATGGCCCCACAGGCGGTCACGCCATATGCCATCTGGGAGTATGTCTATGCCGCAAGGAACTCCTCGTTTCGAAAGAGCCGAACCGCAGAGAGGGACACCACTATCACGTGGGCATACGAGGTACTAATGCTTCCGAACACAATGCCAAGCCACGTTTTTGAGAGCTTGCTTGCTGCTCGATTCCCCGAATCCGGTCCCTCCGTCTAATGGACGCTCCATATGGAAATCGACGGATTCTTTCAAGCGCCCCGCTCCACTCCACCTCGAACGGCTTCGTGAGCCAAGCGAGCAACCTGCCACACGCATTTTGCGATCAAACCACTGCGTTTGGGGTCAATGACTATCTTGAAAGGTCAGGACTCATTATGGAAAAGTCAGGATCCAAAAAGGTCAGATGGAAGGCCCTTCTATTGATAGAATGGAATGAATACGCGATGCTGGGAGCTGGGACCATCACTCCGGAGACAGCGACAGCGGCTTTGGCCTGACCCAAAAAGCAAGAGAACCTGCGTTCGTTCCTTCGGAAGGAAGGATGGAAGGGGTCGGAGCGGAAGGAAGATCTATAGTGAGTTCAGTGAAGTTCCCCACTCATGCTCGGTTGGATCCCAAAAACCTTGGTTGGTGCTTCTGGGCTTTTCCATTTTGTCTTTTTCCAAAGCTTCGCGACCCCCCGTAACAACAAGCCGGGTGCGGCGAGACTAGCCCAATACGTGTCAAGCTCTGGTTCGAACTAGCAGGGTCTTTTTCCCGGTCCACCACTTCATACAGTTCCGATCCACGTAGACCCGGGGATATGTAGGCAAAATGGTCGGAGCCAGAGGATAGAAAGAGTGGCTAGTTTCTGGCCGGTCGGACCGGAGTCCTATGGATTGTAGGAATTGGTACGTTCCAATTGAGTTGAGTCAAAGTGGATGTGGGTAGCTCGATCGATCGCATGGCTTCGATTGGTTTCGGTCCAATCGATGGTTAGGGGTCCACCGTCTCTTTCCGCAGGTACGACCTAGACGACCACATTCCTGTTGGGGGCCCAATCAATCCAACGGAGATCCTGCTCCGCCCGTTCCAGTCCCGGTTGATGACCCAGCATATCCTTCTCCAGTCCCGTTAGAGAGACAGATCCATTCCAGTACATTCGAAGGGTCCTGCCTCCCGCGCCCATTCGTTCCCTGACCAGTTCCATATCCAGGGACCGTGTGCCACCAATAGCAAATCCACCTGCGGCCGGATCCAGTGCCAGTCCCCGCAGTGGACTCAATTGACCGAGTCTAGGCGCCATCCTGCCCGCCCAAGAGACCCTTTGTTCCGGGAAAGGGGAGAGGACTTGTTGCGAAGAGACCAGGGATTGGTTGTTGCTGAAGAGACGGGGAGACTGAGCTTGATTGATGGAAGAACCCCCGTGCGTGGGATGAGAAGCGGGAACCTCCGACAAAATGACCGGAGGGGAAGGATCAAACCATCTTAGGGCCTTTTTTTCTGCCCTGCCAATAGTGTCCCATCAATCAAATCAAAACAGATTTTTTTGTGTTTTTGTTCAATTATAAACAAATCATTCAATTCATCTATTCTTTGATGGAGATTTGTAGCATCATTCAAGTAAATACAGATTGAGATCGTAGAAACATGAGCTTGTGATATAGCTACACCTAATTCCGGACCGGTTAATGCAAGAACTATAAATAAAGGACCAAGATCTCCTATGAAATAGAAGAGATTATTCATACATAGCATAGTCCAAGCGGACCCACTTAAAATCTTGACTGAACTATGACCGGCCATCATATTAGCAAATAAACGTATTCCTGAGCTTAATGCGCGAAAACAATGAGGGATTGGCTCAAGGAGTACTAAGAAAGGTGCTAACGGCAGTGGGACTCCTGCGGGTAATGAGAAGCTTAAAAAATGAAGCCCATTTCTTTGAAATCCCACTATAGTAATGCCAATAAAAAGAGGAAATGAGGGACCCAAAGTAATGATAAAATGACTTGTCACTGTGAAGCTATAAGGTATCATACCCTGGGGATTACGAAATAACGAAAAAGTAAAAGTGACCGAGATGCGAGGGAAAAACTTTTGTTGAACATTTCCGGAAAGACCACCTATTTGTTCGTTCACCGGGTTCGGCACGAAATCATGAATCAGCTCTACCAAGGATTGCCAAGCATTTGGTACTGAGTTTCCTCCTCCGTTTTTAGTAACCAAATGAACCAGAAGCAGGACCAAACTGATAGTCAGCAGCATGAACAAAGATGGATTTGTGAATGAGAAAGAAAAGTTTCCAATATGAATATCCAGAAATGGGGGAATGGCAAATTGCTCCAGTGGGCTGTTCGGCGTAATCGTAATCAACACTTTTTGCATCCCTGTATTTCCTCCAAATGACAAAGGAAAGAGCCGGTTGGCTTGGTCCGACCAAGAAAGGCATGGAGTTCCAGTGATCAAAGCACTCGCAAAGCATGTGAGCTGATTCAGACTCACTCTGATAGACTATCAGACAAGAAGGGAACTCATATTGATGGACAATTGTCATTGATCTTCATTCTTTTCACTAATGGCATACAATTTGTTGTATGGAAAATGGCATACAATTGCCATTGGGAGCACTAATGGCATTGTTTTGGTATGGTGAGTACTCATGTTGGTATAGTGAGTACTAATGGCATTTGTTTGTCAAGTGAGTACTAATGGCATACAATTGCAATTGGTCCTGTCCTTCCATAATTAGTCCTCACCTTTCTTGGTATGGTGAGTACTCATTGTTGATGGAAAATGGCATTTGTTTGTCAAGTGAGTACTAATGGCATTGGTTTGTCAAGTGAGTACTCACCATACCAAAACAATGCCATTAGTGCTCCCAATGGCAATTGTATGCCATTAGTGTCCATAATTGCAATGAGATGCCATTCATGCTGACCATACAACCAATTGTATGCCATTAGTGCTGACCATATCACAAATTGCAATGAGATGCCATTATCCATCAACCAATGCCATTAGTGTTTCATTGAAGATCAATGACAATTCCAATGACCATCCATTCCCTTCTTTCAGAAAGCACTCGCAACTTCAAATTGTTGAAGCTTATGAAGGTCACGTCAGAGCAAAGCCCTCTTTTGAAGAGGGCTTTGCTCTGACGTGACGTGACGTGATGGACACTCGCAAATTGCGTCAGGGCTTTGCGAGTGCTTTGCTCGTTGTATCGAGAGTAGACAGTAAACAACGAGCGTAGAGTGATCGTCTACACGAGCCTACAAGAGTCTACGAAACTCGCTGCTCTTAGGAAGCTCGCTTTCTAAGCCACTGCACTGGCGTAGTGGTCGGCATTCAACCCATCATGCCTGACGACTATCACAACAGAAGAAGCTTAAGACTAGAAACCCCCTTCGAGTCTACTTTGCTTTGCCAGAAGCTTCGCTTACTCAAAGAGTCTCTCGGCATTCTAGAAGCTTCGCCAGAAGCGACTAGTATCTCGAATGCCTCCGTCCTATAGTTAGTCTAGTCTAGTAGAGTCTAGTATACCGAATGCCCATGTACTAGAGTAGAGTCTTTCCAATGCCTCCTTCCTTGCCGCCAACGCACACTAGACGGAGAGTAAGCAAGCTACCTTGCATTCTAGAAGCTTCGCTAAGCTTCGCTTCCCATCATGCCTCCTTGGTAGAAGTTCATGAAGCTGACCCTTCGGGTGTAGCTTCCGCGGCCAAGGAAGGAGGCCTTTTTTCTGGCGCGGAAGCTACCGCTTCTAGAATGAAAGCCGCCGCCACCCACCCACTTAGAGGGTGGGTGGGTAGGCGGCTACAACTAACGCAAGCCCCGGTCCTTTTTTAGCGCGAACCATAGTGTAAGCGTCACCGATCTGACTGCTATCGAATCAGCTCTTGGGAATCTCATTCATCACTCACGCAACCTTTCCTTTGGTAGCCTTTGGAAAAGTGACGGTGGCCAACGTGTTGTAGATTGACAAAGGCAGAGGTTGGCTTTGTCAACGACACAAGGAGTTTACAAAGGAGAACAGCCCCCCTTTATATAAAAAGGCGAAGGTCGCCTTTCTATGAAGGCGAGCAGCCCAGCCCGCCCTTCTTCACAAAAGGCGAACAGCCCCCTCTTTCTTTCGGGAACTTTTGATCCATTTTCTAGTATTATTGATTCTTCTTCTTATCCTAGATCAGGGTCAGCGGTCTTTCCGCAATAGCAGCTTCGAGAAGCTAGGCGTCGGGTGCGCCTCCTGCCGTCGTTTCAGTGACTCATAGAACTTCGCTCAGACTGGTGTCGTAACCTCTCCCAGGACCGGAATGATTATCCCTGCCCGATGGGTCTACATTCATCCCTGAATGTCGTCGGGTACTGTTCACTTCCCCGCATTCTTGTAACCGTCACCTGTCATCCGCGCAGGTGTGTCCGCACCCCCTGGAGTAGACGAGAAAGAAAGGATTTCTCGGAGCAACCCCCAGGTTCCAGACCCAGGAGTGCACTTTCCCGTATGAGCATTCGGTACATGTATAAGTCCGTGGAAGAGTTACAAGGTCACCACTACGGAGGATCTCCCCCCTAATCTTAGATAGGTCGTCTGAGGGTTCGCCGCGGTTCATTGCTGTGCTTACACACTAGGCTACCCTTCTCCGAAAGCTCCGCGGGACCACCTACACAGGTCCTTCGGCCGGAGGGGTTGACTGCACAACGCCGGGACGCTGGCTCCTGCAGAGGGAAGCCCAACGAATGTCAGATGCAAAGCCCCGCACCTCATTAAGATCATATTGGCATACTCTCCCAAAAAAGAAAGAGCAGACCCCATTGAAGACGGGAGTGAGGTACAACAAGGCCATTTCCGTCCACCGCCCTTCTCACGGAGCCGTACGTGGACGTTACCGCTCATACAGCTCCCAGCCAGCAAGCTGTTAGCCTTCCTCTACAAGGAATGGAAGTGTGGATGAATCGACAATAGAGGAATTCGATTTTTCAGCAATAACATGAGAAGAGCATCCCTTTCAAAAAAACCTCAGGATCCCCCCACCTATCCTGCCACTTCAGCACCTTGTGCTCTTTGAGAAGTACGAGCCCTCTCAACGAATTGGATGGAGACTCCGAAAACAATGCCGTAGGCCGGATCAGGACGAGTATGTCCAGGATTCCCTGATTCATTCTCGTCCTGGAGCTTCTGCTCTCCTCTGGGGAGGGGTTTTAGAGAGAGAGGTGAGTAAAGTCAAGGGTAGCCCCCCGGTGGACCGATTCCTCGAAGTCGGAGGCATCTGATGACCCAAGGAGCTGCTCTCGATG
>prolog/000972996/0_11267
ATGACCTTTTTGATAAGGTGAGTACTAATGGCCATACAATAATTGTCCTTCCGATAAGTCCTGACCTTTCAAGAAGAATGAGTCCTGACCTTTCAAGACAGTCTTGACCTTTCCATTTTTGGTCAGGTGAGTACTAATGGCATACAATTGCAATTGGTCCTGTCCTTCCATCAAAAGTCCTGACCTTTCAAGACAGTCTTGATCTTTTTGGTAAGGTCAGTCCTGACTGTGAAATACAGTCTTGACCAGAAGAATCAGTCCTGATCAGATAGTCTTGATCTTTTTGGTAAGGTTAGTCCTGACTTTGAAAGACAGTCTTGACCTTTTGATAAGGTGAGTACTGATGACATACAAATGAGTCTTGTATGGTCAGGTGAGTACTAATGGCATACAAAATTGGTCCTGTCCTTCCTAATTCAAGTCCTGACCTTTCAAGACAGTCTTGACCTTTCAAGAAGAATCAGTCCTGACCTTTCAAGACAGTCTTGACCTTTTTGGTAAGGTCAGTCCTGACCTTGAAAACAGTCTTGACCAGAAGAGTCAGTCCTGATCTTTCAAATAGGATCTTTCAAAAAAGGTCAGTACTGATTTCAAGACAGTCTGACCTTTCAAGAAAAAACAGTTCCTGACCTTATCAAAAGTCCTGACAGACAGTCTTGACCTTTCAAGAAGAATCAGAATCCTGACCTTTCAAGACAGTCTTGACCTTTTTGGTAAGGTTAGTCCTGACTTTGAAAGACAGTCTTGACCTTTTTGATAAGGTCAGTCCTGACTTTGAAAGACAGTCTTGACCTTTCAAGAAGAATCAGTCCTGATCTTTCAAGATAGTCTTGATCTTTCAAAAAAGGTGAGTACTGATGACATACAAATGAGTCTTGACCTTTCAAAACAGTCTTCACCTTTCAAGAAGAATCAGTCCTGACCTTTCAAGACAGTCTTGATCTTTTTTGGTAAGGTCAGTCCTGACTGTGAAATACAGTCTTGACCAGAAGAATCAGTCCTGATCAGATAGTCTTGATCTTTTTGGTTAGTCCTGACTTTGAAAGACAGTCTTGACCTTTTTGATAAGGTGAGTACTGATGACATACAAATGAGTCTTGACCTTTCAATCAAGTCCTGATCTTTCCATAATTCATCCTGACCTTTCAATAACATCCATCCCGTCATTCCTTATTGCGCACTTCGGTTTGAATCAGAATCGGAGCAATCTCTAGTTTCTAGTCTCGGCATCAATCCAGTCCCTTAGTCAAAGCCTTCAAGCTCAATCCCAAAAAAAAAGCTCTAGTCCTAGAAAAAGACTTCAAAGAAGTAGCTCGTGGAACTGAGTTCCGCTAACTGCTTCTTGCTAACAAAGCTGTCAAATTCAATGAATGTGTTTGCGTTCTCTCTTCTTAGTCTACGATTATCCCTGCTCTTCCTCAGATGTGGATATCTTGACCTGGTCGAAAGTAGAAATGTGTGACGGTCATTCCTTCAAGAAATAGCAGTTGATTCTCAGAGACCGTATTCAAGAGTTGCCAAAGAGGCCTTCCTCACAGCGCATTCTGTGCCATTGATTCTAGCACACCGGATGAATGTGCAGCTGATTTCGATTGAATAAAGGAAGAGCTTCTATTTCACCAACTGCGTCTACGCATTCACCAACAAGGACCGGGTAGACATGAAGTCAAGTCAGAGCCCCCACGACAATTATCATTGCCTTCATCACCAACTACTCGTACTCCCATACCGGTCATCAAGTCAGAAGGTCAGGCAGATTCTAAAGCTGCTGATTCTAGCACACCGGAAACCCTCACAGTCAGAGTGGATAGGCTGACATCGGTGAATTTCACACTTTCCTATTTTCGATGCAGCGGGAACGCTCACTCTAACAACGGCACCAACGGATACTGTCACAGCAAATTTCAGTGCTAATCCAGCAACTGCGGTTAGTGATTCAATTGCCAGGCCTCTACCACCGGTTATCAGACCCGGATCTCCTCAACGCAGACGCTCTTGGCATAGAAGCTGTCTGTATTTCCGCTCTTTGTCTGACCGGTGCTTGAGCCATATCTTTTGTTTGCCTTTGCCTACCTGCTGTTGGTGTAAGCGTCACCGATCTGACTGCTATCGAATCAGCTCTTGGGAATATCATGAATAAAGAAGAATGAAGCCAATGCTGGTGGTTCAGGAACAGAAGAGGTTGTTCAAAAAAAAAGGGATTGACCTCAGGCAAGGTTGACTGATCCTGGATGAAGGTGTCTCAGGAAGAGAATACGCTGTTTGAGTCAGGGAAGTGGTGCTGCTTGGAAAGACAGAAGGCAGTGAGCGAGCCGTAGGCGAGCGGATGAGGACAGATCAGTAGTTTCTCCCATGCTTTTGTTGGTAAACAAACCACAGTGAACTATGACTACTCGTACAGGAATTCTTTCTGGAGGGAATTTTTGCTTATTCAGATATATCATGATCCCGCCCCGCCGAATTTTCTTTTTTGATGAAGACAGTTTGAATTCCAGTGAGACATCTCTGTCAAGCAATACGTCCGTCACTTCATCTCAAAATTCAGTCGAACAGTCCACCACCACTATTGAGGATTATACTTATAGTAGTGAATCCTCATCTAGTCTTTCGGGAACTTTTGATCCATTTTCTAGTATTATGGATTTTGCTTCTGATCCTAGTCTGATTTCTTCTGCTTATTATGGCATTTTTGAAGATCACCCTGGACTGAATCCTTTCAGTGAGCGGGTCGTCGAGATGCAATGCTTCATTCGCGAGAAATTGGAAGAATTAGTGAATGCGGCGGGGTATCAAGATCGGTTTCAGGATCCCGAGGATATGCTAGCTGCGGCCGAATATTTACATGGCGAAAGCCAGGATTTGGGTTTTCTTGAAAGTCTTGTCAATGATTTAGAAACAGCGGGGATCGGAAGTGAGGCCTTTCAGTATGCCGTTCCACCGATCTCCAGCCCACTGGAGCAATTTGCCATTCCCCCATTTCTGGATATTCATATTGGAAACTTTTCTTTCTCATTCACAAATCCATCTTTGTTCATGCTGCTGACTATCAGTTTGGTCCTGCTTCTGGTTCATTTGGTTACTAAAAACGGAGGAGGAAACTCAGTACCAAATGCTTGGCAATCCTTGGTAGAGCTGATTCATGATTTCGTGCCGAACCCGGTGAACGAACAAATAGGTGGTCTTTCCGGAAATGTTCAACAAAAGTTTTTCCCTCGCATCTCGGTCACTTTTACTTTTTCGTTATTTCGTAATCCCCAGGGTATGATACCTTATAGCTTCACAGTGACAAGTCATTTTATCATTACTTTGGGTCCCTCATTTCCTCTTTTTATTGGCATTACTATAGTGGGATTTCAAAGAAATGGGCTTCATTTTTTAAGCTTCTCATTACCCGCAGGAGTCCCACTGCCGTTAGCACCTTTCTTAGTACTCCTTGAGCCAATCCCTCATTGTTTTCGCGCATTAAGCTCAGGAATACGTTTATTTGCTAATATGATGGCCGGTCATAGTTCAGTCAAGATTTTAAGTGGGTCCGCTTGGACTATGCTATGTATGAATAATCTCTTCTATTTCATAGGAGATCTTGGTCCTTTATTTATAGTTCTTGCATTAACCGGTCCGGAATTAGGTGTAGCTATATCACAAGCTCATGTTTCTACGATCTCAATCTGTATTTACTTGAATGATGCTACAAATCTCCATCAAAGAATAGATGAATTGAATGATTTGTTTATAATTGAACAAAAACACAAAAAAATCTGTTTTGATTTGATTGATGGGACACTATTGGCAGGGCAGAAAAAAAGGCCCTAAGATGGTTTGATCCTTCCCCTCCGGTCATTTTGTCGGAGGTTCCCGCTTCTCATCCCACGCACGGGGGTTCTTCCATCAATCAAGCTCAGTCTCCCCGTCTCTTCAGCAACAACCAATCCCTGGTCTCTTCGCAACAAGTCCTCTCCCCTTTCCCGGAACAAAGGGTCTCTTGGGCGGGCAGGATGGCGCCTAGACTCGGTCAATTGAGTCCACTGCGGGGACTGGCACTGGATCCGGCCGCAGGTGGATTTGCTATTGGTGGCACACGGTCCCTGGATATGGAACTGGTCAGGGAACGAATGGGCGCGGGAGGCAGGACCCTTCGAATGTACTGGAATGGATCTGTCTCTCTAACGGGACTGGAGAAGGATATGCTGGGTCATCAACCGGGACTGGAACGGGCGGAGCAGGATCTCCGTTGGATTGATTGGGCCCCCAACAGGAATGTGGTCGTCTAGGTCGTACCTGCGGAAAGAGACGGTGGACCCCTAACCATCGATTGGACCGAAACCAATCGAAGCCATGCGATCGATCGAGCTACCCACATCCACTTTGACTCAACTCAATTGGAACGTACCAATTCCTACAATCCATAGGACTCCGGTCCGACCGGCCAGAAACTAGCCACTCTTTCTATCCTCTGGCTCCGACCATTTTGCCTACATATCCCCGGGTCTACGTGGATCGGAACTGTATGAAGTGGTGGACCGGGAAAAAGACCCTGCTAGTTCGAACCAGAGCTTGACACGTATTGGGCTAGTCTCGCCGCACCCGGCTTGTTGTTACGGGGGGTCGCGAAGCTTTGGAAAAAGACAAAATGGAAAAGCCCAGAAGCACCAACCAAGGTTTTTGGGATCCAACCGAGCATGAGTGGGGAACTTCACTGAACTCACTATAGATCTTCCTTCCGCTCCGACCCCTTCCATCCTTCCTTCCGAAGGAACGAACGCAGGTTCTCTTGCTTTTTGGGTCAGGCCAAAGCCGCTGTCGCTGTCTCCGGAGTGATGGTCCCAGCTCCCAGCATCGCGTATTCATTCCATTCTATCAATAGAAGGGCCTTCCATCTGACCTTTTTGGATCCTGACTTTTCCATAATGAGTCCTGACCTTTCAAGATAGTCATTGACCCCAAACGCAGTGGTTTGATCGCAAAATGCGTGTGGCAGGTTGCTCGCTTGGCTCACGAAGCCGTTCGAGGTGGAGTGGAGCGGGGCGCTTGAAAGAATCCGTCGATTTCCATATGGAGCGTCCATTAGACGGAGGGACCGGATTCGGGGAATCGAGCAGCAAGCAAGCTCTCAAAAACGTGGCTTGGCATTGTGTTCGGAAGCATTAGTACCTCGTATGCCCACGTGATAGTGGTGTCCCTCTCTGCGGTTCGGCTCTTTCGAAACGAGGAGTTCCTTGCGGCATAGACATACTCCCAGATGGCATATGGCGTGACCGCCTGTGGGGCCATTCGGCACAACGGAGAGTGATGTCTCGAGGACCCTTCCAGAAAACTGGTATTATCAAGGCCATTCTTCTCCCATTGCTTCCGCTGCTGCCTCTCGGTGAGCATAATCATGGAAATCAGACTCGTCCGGTCTTTCTATTCGACTTGTGCCCGATCATTGCTTCAGAGACGATTCAACAACAGATCTGGCTCCGCGGATCTAGCTGGTGTGAGGATGGAAATATACAGGAGTTGGTAGGGGTGGGTGCACCCCCCATCAATCAGACCTCCGCGGCCTCCCCATCTTGATCTATTCCCGTCCCGCCTCCCATATTCACGGGGGCAAGGTCAAGCTCTACGTAACACCCCTATCCGTCCCTTCTTGATGAGTAGCGGATCAATTACTGACCACTAGCCGGCCTCCTTTTTCCTCTCATTAGAAGAAGGATCTATTGACTTGTTTATTGATCTTCTTTCCATAAGAAAAGAAAAACCGACCATCTTCATTCCACCTATCTTCATCCAATCCCACTAGTTCCGGAGGGTCCCAATCCCTTCCTCATCCCCCGGCCGGGGGACAGACATTGGAACATCCACACCCACCATTACCATTCAGAGTACCGCTCGTGCACCCAGCTAATCATACGGAACCCTTCCCTCATCTCTTCGGACGGACCGAGAAAGAACTAGGCTGGACATTTCCAGATGCCCTGGCTCGAACAAAGACGACCTAGGAAGATCGACCGCCTACCTTCGAGCTAGCGACAAACTATGGAAACGGATTTGCTTGCTCGCTCGTTGGTTTCCCTTCCAGAACCATTGATTCATTGCATTTCTCCACTGTCCTCGCTCTTGACCTTCAACACGTCTTGAATGATAGACTGTTGACGGTGGGGAATGGGACCGGCGAGTCAACCTTCCGGTTTCCGTTTCCCTCACACGAGGTGGCCTACCTCGTCTCATTCCTGCCTTGAATCTAAAATGAAGAGGACGTTTGATCGTAGTAGTTCAGTTAAGCAGGCTTATCAGCCTGAGAAATCCACTTGTTAGTCTATTGTTGAAGAGATGGTATATTCGTGTGGCGCATCGGTCATTCAATTCACAACCGAGGCACCGAGCTGTTCGAGAGGTATGTTCCCCCGCGCCATCCCCAGTTTCTGGGGGTTCAGTGGAATTGGTCTTCCGTCCCAAATTCTGGCAGAAAGAAAGGGGCATAGAAAAGGGGCCAGAGAAATCTCTGCAAACAAAAAAGCGCTTTGTACAGGGAGCGAACCTTGTTCGCGTTTGAACCTGGGCAAGACGCCAGCGCTCGCCAAGACATGGAGGACTTCCTTCGGTATGCTTTTGATCTCCCTTATACGAGTGAAGACATCCCTGTCTCGGTGGGCCGCTTGGCCGTCAGGTATAGGGCAGCAGAAAACGTCGTGTATTTGCCATTGGCCTACGTTGTTCTGCAATGTCTTTGAAGGCCAACCCATTCCTTAAAGAAAGTCCTCTCTGATTGGTATGGTACATACGACCAATTGCGCCCACTCAAGTGGGTGCGCGGTATTGATTGCCTTTCTAGCCTTCGGCCTCAAGTCAGCAACGGACAAATTTCCTGGAGTGACTCTCTATGCCGTCGTTCTTTTGCTGTTTTGGCCCGGGTGTACGCAGGTCTCATTGTCTTTCCACTCCATAGTGCGTTGCGTCAAAAGTTCCAAAGAACCGTCGGCCAACCGTTGGGTTTTCTAAGCTCTTGGCCTCTCTTTACCCTGACGACCCACTATCTGGCTGGTGCGGTTAGCGGCGGAATTCAAGCCTATGCTATGAAGGGTGATGATATTGTCATCGGGGATAGTAGGGTGGCTGAAGAAGACAGGCATTTCAAGAACCGGTTGCTTTTATGAAATAGAAGATCTGATTCATACATAGCATAGTCCAAGCGGACCCACTGAAAAAGCTCAACGTTTGATCATTCGGAAGGGATCCCCTCTTTCTGCACGGATGTGTAATGCGCTTAGCTTTGGCTGTCATCGCTCTGCTTCAGCGCAGGGTGGAGGATGACCTTTCGGTTGCGCAAAAATGGGTCATTGAGACCGTCATTGGTTCCGCTTATGGAAGACTCCTATGAAATAGAAGATCTGATTCATACATAGCATAGTCCAAGCGGACCCACTGAACAACTCTGAGTGGCCCTTTTCGTGTGTGGTTCCCTGATAGGGGAGTCTTGACCAACAGGAAACAATCCCCGTTCTCGAGGATTGGGAACATTCAGAGACGTACGCGATGCTATCTGAGGCTACTATGTGGAAAGGTTGGTGAAAAGTCTCTCAGTTGGTTAGAGTGTTCCATATGGATCTTTCAACACTACTTTCCGTCCTTTTGGACTCACCTCTGGTACCTACGAAAGACAAAAGACCGCTGCCATACATCAGAGGGGGTCTCCTGTTTCGTGTTTATGACAGGTTGAGGTCTGTCTCTCCTCCTTTACCGGTGGATTCTGGTTCGTCCAATAGGTTCCTTTATGTTCTTTCTTCTTCGGGGGAGGCATACTTGATCTTTCTGACCAAGGAATCAGACGTGCACCTGGGCGCTGTTGCTCAAGTCCATAAAAAAGGGTGCCGTGAGTAGGTTCTGTACTGGTCTTGCAAACCAGTGCAGAACGACCCCGAGTTGTAGTGAGCTTCTTGTCCTCTTTTTTCGAGTGGAGGAGCGAGCTCTAGTTCCTTGTCTGACTCCCTCTATAGTTTCACTGCTATACCATGTAGCTTGCTTCTCTGAGACGGAGAGCAAGGACTTCCTATTGGGAGAAGGCGATCGACTAGCTTTGCCTGCTTTGTTTTTCTTCCTTTGAACCACAGCGGGGAAGTTCATCCGCAACCCGACTAGACAAGTGACGCCTTCGTAACTTGACTCCACAGGGCGACGGTTGTCTTTTCTACCCGCCTTTCCCCTGTAGTCAAGCATAGTCAGATGGAACTTGACGGCCTAACGACGAAAAGATCGATCCATGCATATATCTATATATAGCAGGAGACAGGGGTCCGTCAGAGGCATAGGCATCGTCATAGGCTTCATAGTGGCGAGGCGAAGGTCAAGCCCACAGGGGTTTCGGTTGATCCAGTAGCAGATTCTCCGGAAACATATCTTCTTCTCGTAGCAGCTAGACGCCAGCAAGAGAACTTGCATTGAAAGAAGTAGTTTATCCGATTGAGGCACACGTTGAAGAACCAGCAAGAGCTTCCGTGGCTCCGAAAGCAAATCCAATTGCGAGTTCATTCAAGCGTTCGAGATGCACCGAGCAGCAGCACCCGGAGCGGAGAGAGCAGCAGCCGGTAGCATACGCAAACTTGATCTGATTGATCTAGTTTTCCATAGTTCCATAGTGCCTTCACGAGACTTGGGCCGTGGAGCACGCCAACTAGGGAAGCAGTAGCAGAGATCAAGTTCCGGCGGTGGAGAATCTGTGGGGCTAGGGATTGGGAAGAAAGAGGAAGCACGGAATCCGCTGGCTCTAGTGGTCTCCGAAGCCATTCGTATCCGCGCCTGGCCATGAATGGATCTGCTTGCTAGAAGTGAGTAAACTCACTCAGCTGCCTACGCTCCTGCTTTCTCTGCCACCTTCTCAACCTCTGCCTCTGTGCCCTTTTCCCCCATGAGACTGGGAAACGGATCATCTTTCGGGATATGGAACTGGGTATGGAACTGGCCTTGGTCAGATGCCTATCCCGCTCCTCCCGTCTTCCGCCCTGACTTTCTACGCCCCACCGGGGCTCCGGGGCTTGGGCTGTGCAGACAGATGCTAGCTAAGGGAGGGATTGGGCAAGAAAGTCTTCCGCGTAGAGCCCCCCGTTCCTTCCGTCGAGAGAGGTTGCAGCTAGGGAATCGTCGGACAGCCGAGCTCTGATCCCGCTACTGAAACGAATGAGAGAGATCAAGCATGACATTAGTCAGGTATTGGGCGCTGACATCTCAGGATTGGGCGGTGCGGGTAGACCGGAACCAACATTCGAGAAAGAAAGCCGGTTTCAAGATCCACTCCCCAGATACTCTGTCATCACCTTCCCTACTCTTGAGCCTCATTCATTGAAGAATCCTTCTAGACAACGCTGTGAAAGCTGACTAACCATCAAAGGCGGAAAGGATCAGTCATGGGAAAGATGAAAAGTGCATCCTTTTCCTCATACTACGGTACGGTTCAGTGCGCTATCAGTCCAGCGAAGCAGTAGCAAGAAAAGCTTCATCGATTTCGGGAAGGAAGGACAGGTCATTCCTGTTGGTCTTGGTTATTCTCTTCTTGTTGGATAGGATTGGATAGCTCGCTTTCCGCTAAGGCAGATGAACGAATAGATGAAGCGAATAAAGGATCCGTTCTCGGAAAGCTCTAAGGAGAATAGGATAGAAAGGATGGAGGGGGAAAAAGGGAACTTGTTTTTGAAGAAAAGAAGGGGAAAACCACTAGGGCCCCTTCAATCAGAAGTTCATTAATGGAGTCTTCCGTTGGGGCAGGGATCCGCCCAATTCCGGATATAGGAGGACAGAGGCCACCTAAGACGGAGATTCTTGGTCCGCTGCAAGGAAAGCAATAGTGAATAAGTTGAGCCCTTCCCTTCGAATGGCCAGTGAGGTACTGCGGAGGATTCCATTGCCTCCGTGATTTGCACCTTAGACTGTGATTCCCCCTGCCAATCAAAGGTGGCTATCGGGACGGCTACGGATATCTTTAGACTAACGGAGGTAGGGAGGAAGACCAAGACGGATCTTCTGCTCCGGATAGTCCCGTATCGACTTCTCCTCCATCATCAGAATCCCTGACTATAGAGTAGGTTCGAGGCCAGGTACTGACTTCTATTCATTCTTCATTGGCTATGGTTGGTTCAGGCGGAAGAGAAGGGAGCGCCTTAGTGGATGGGGGCCACAAATCCGAGGAGACCTGTCCCTGTCTTTTGGGAGCTATATTAGCACTAGTCTTTCAGACTGGAGGATAGGGGACAGGCGGGGGACAGGGAGCGGTTCTAAGATAGGGAAGGGCAGGTAGAACCATTTCTCATCGGCTAGCCATGTCTCCTCGATCGCCTGGTATGCCGAGGACTGGACGACCAATGGATGCTTGTTCCATCTGTCCCAAAGAAGCAGGAGGCCTTATCCCATCCGGCAATTTGAGGAAGATAGGTCGGCATTCCATACTCTTCTTTCTCCTCTGGTCAGTTTGATCGGCCCGCCCACTACGGATGGTTTTTTTTGCCGTTATCGGCTCGTAGGAAGCTATCCATTCTCGTCAAAGCACTCGCAACTTCAAATTGCTTAAGGGAACGTCACGTCACGAGCCATTTTCAAAGTCAAGGTCAGCGTACATGACTTTGCTTTGCATTTCATCTTGCTCATGACTTTGAAAGCCAAAGCGAAGCGAGTGTGCTTAATCAAAGTATGAGTAATATAGGACAAAATGGTATGAACTATGTTACCTTTATGAGTTCCCTTCATGAAAAATTAAAAAGAAGGCTTTGCTTATGCTTAATAAGCTGAATAAGGACCTTCAAGTTGAAAAGAGTGCTTTCTTAAGGCAAAGTATGAGCTCACAAAAGATCAGACAAGAAGGCTTTGTTCTGACCTGAATAAGGACGTGACATGACCTTCAAGTTTAAAAGCGAGTGCTTCTTCAAAGTATGAGCTAATCTCAGATAAGATCACTCTTTTTTTTCTTTTTTAAGGAAAGGTGATGGAAAGGTCAGGACTCATTTCTTGAAAGGTCAGGACTCTGAAAGGTCAGGACTAATGAGAATGATTGAGGAAAAGTCAGATTCCATACAGGACTCTTTTGAAAGGTCAGGACTCTGAAAGGTCAGGACTAATGAGAATGATTGAGGAAAAGTCAGAACTCACCTTATCAAAAAGGTCAAGACTGTCTTTCAAAGTCAGGACTAACCTGACCAAAAAGATCAAGACTGTCTTGAAAGATCAGAACTTCTTCTTCTTAAAAGGACAGGACCCTTTTGAAAGGTCAGGACTCATGACAATTGTATGCCATTAGTACTCAC
>prolog/001058217/0_6859
ACGGTTACAAGAATGGCGGGGAAGTGAACAGTACCGACGACATTCAGGGATGAATGTAGACCATCGGGCAGGGATAATCATTCCGTCCTGGGAGAGGTTACGACACCAGTCTGAGCGAAGTTCTATGAGTCACTGAAACGACGGCAGGAGGCGCACCCGACGCCTAGCTTCTCGAAGCTGCTATTGCGGAAAGACCGCTGACCCTGATCTAGGATAAGAAGAAGAATCAATAATACTAGAAAATGGATCAAAAGTTCCCGAAAGAAAGAGGGGGGCTGTTCGCCTTTTGTGAAGAAGGGCGGGCTGGGCTGCTCGCCTTCATAGAAAGGCGACCTTCGCCTTTTTATATAAAGGGGGCTGTTCTCCTTTGTAAACTCCTTGTGTCGTTGACAAAGCCAACCTCTGCCTTTGTCAATCTACAACACGTTGGCCACCGTCACTTTTCCAAAGGCTACCAAAGGAAAGGTTGCGTGAGTGATGAATGAGATTCCCAAGAGCTGATTCGATAGCAGTCAGATCGGTGACGCTTACACTATGGTTCGCGCTAAAAAAGGACCGGGGCTTGCGTTAGTTGTAGCCGCCTACCCACCCACCCTCTAAGTGGGTGGGTGGCGGCGGCTTTCATTCTAGAAGCGGTAGCTTCCGCGCCAGAAAAAAGGCCTCCTTCCTTGGCCGCGGAAGCTACACCCGAAGGGTCAGCTTCATGAACTTCTACCAAGGAGGCATGATGGGAAGCGAAGCTTAGCGAAGCTTCTAGAATGCAAGGTAGCTTGCTTACTCTCCGTCTAGTGTGCGTTGGCGGCAAGGAAGGAGGCATTGGAAAGACTCTACTCTAGTACATGGGCATTCGGTATACTAGACTCTACTAGACTAGACTAACTATAGGACGGAGGCATTCGAGATACTAGTCGCTTCTGGCGAAGCTTCTAGAATGCCGAGAGACTCTTTGAGTAAGCGAAGCTTCTGGCAAAGCAAAGTAGACTCGAAGGGGGTTTCTAGTCTTAAGCTTCTTCTGTTGTGATAGTCGTCAGGCATGATGGGTTGAATGCCGACCACTACGCCAGTGCAGTGGCTTAGAAAGCGAGCTTCCTAAGAGCAGCGAGTTTCGTAGACTCTTGTAGGCTCGTGTAGACGATCACTCTACGCTCGTTGTTTACTGTCTACTCTCGATACAACGAGCAAAGCACTCGCAAAGCCCTGACGCAATTTGCGAGTGTCCATCACGTCACGTCACGTCAGAGCAAAGCCCTCTTCAAAAGAGGGCTTTGCTCTGACGTGACCTTCATAAGCTTCAACAATTTGAAGTTGCGAGTGCTTTCTGAAAGAAGGGAATGGATGGTCATTGGAATTGTCATTGATCTTCAATGAAACACTAATGGCATTGGTTGATGGATAATGGCATCTCATTGCAATTTGTGATATGGTCAGCACTAATGGCATACAATTGGTTGTATGGTCAGCATGAATGGCATCTCATTGCAATTATGGACACTAATGGCATACAATTGCCATTGGGAGCACTAATGGCATTGTTTTGGTATGGTGAGTACTCACTTGACAAACCAATGCCATTAGTACTCACTTGACAAACAAATGCCATTTTCCATCAACAATGAGTACTCACCATACCAAGAAAGGTGAGGACTAATTATGGAAGGACAGGACCAATTGCAATTGTATGCCATTAGTACTCACTTGACAAACAAATGCCATTAGTACTCACTATACCAACATGAGTACTCACCATACCAAAACAATGCCATTAGTGCTCCCAATGGCAATTGTATGCCATTTTCCATACAACAAATTGTATGCCATTAGTGAAAAGAATGAAGATCAATGACAATTGTCCATCAATATGAGTTCCCTTCTTGTCTGATAGTCTATCAGAGTGAGTCTGAATCAGCTCACATGCTTTGCGAGTGCTTTGATCACTGGAACTCCCATGCCTTTCTTGGTCGGACCAAGCCAACCGGCTCTTTCCTTTGTCATTTGGAGGAAATACAGGGATGCAAAAAGTGTTGATTACGATTACGCCGAACAGCCCACTGGAGCAATTTGCCATTCCCCCATTTCTGGATATTCATATTGGAAACTTTTCTTTCTCATTCACAAATCCATCTTTGTTCATGCTGCTGACTATCAGTTTGGTCCTGCTTCTGGTTCATTTGGTTACTAAAAACGGAGGAGGAAACTCAGTACCAAATGCTTGGCAATCCTTGGTAGAGCTGATTCATGATTTCGTGCCGAACCCGGTGAACGAACAAATAGGTGGTCTTTCCGGAAATGTTCAACAAAAGTTTTTCCCTCGCATCTCGGTCACTTTTACTTTTTCGTTATTTCGTAATCCCCAGGGTATGATACCTTATAGCTTCACAGTGACAAGTCATTTTATCATTACTTTGGGTCCCTCATTTCCTCTTTTTATTGGCATTACTATAGTGGGATTTCAAAGAAATGGGCTTCATTTTTTAAGCTTCTCATTACCCGCAGGAGTCCCACTGCCGTTAGCACCTTTCTTAGTACTCCTTGAGCCAATCCCTCATTGTTTTCGCGCATTAAGCTCAGGAATACGTTTATTTGCTAATATGATGGCCGGTCATAGTTCAGTCAAGATTTTAAGTGGGTCCGCTTGGACTATGCTATGTATGAATAATCTCTTCTATTTCATAGGAGATCTTGGTCCTTTATTTATAGTTCTTGCATTAACCGGTCCGGAATTAGGTGTAGCTATATCACAAGCTCATGTTTCTACGATCTCAATCTGTATTTACTTGAATGATGCTACAAATCTCCATCAAAGAATAGATGAATTGAATGATTTGTTTATAATTGAACAAAAACACAAAAAAATCTGTTTTGATTTGATTGATGGGACACTATTGGCAGGGCAGAAAAAAAGGCCCTAAGATGGTTTGATCCTTCCCCTCCGGTCATTTTGTCGGAGGTTCCCGCTTCTCATCCCACGCACGGGGTTCTTCCATCAATCAAGCTCAGTCTCCCCGTCTCTTCAGCAACAACCAATCCCTGGTCTCTTCGCAACAAGTCCTCTCCCCTTTCCCGGAACAAAGGGTCTCTTGGGCGGGCAGGATGGCGCCTAGACTCGGTCAATTGAGTCCACTGCGGGGACTGGCACTGGATCCGGCCGCAGGTGGATTTGCTATTGGTGGCACACGGTCCCTGGATATGGAACTGGTCAGGGAACGAATGGGCGCGGGAGGCAGGACCCTTCGAATGTACTGGAATGGATCTGTCTCTCTAACGGGACTGGAGAAGGATATGCTGGGTCATCAACCGGGACTGGAACGGGCGGAGCAGGATCTCCGTTGGATTGATTGGGCCCCCAACAGGAATGTGGTCGTCTAGGTCGTACCTGCGGAAAGAGACGGTGGACCCCTAACCATCGATTGGACCGAAACCAATCGAAGCCATGCGATCGATCGAGCTACCCACATCCACTTTGACTCAACTCAATTGGAACGTACCAATTCCTACAATCCATAGGACTCCGGTCCGACCGGCCAGAAACTAGCCACTCTTTCTATCCTCTGGCTCCGACCATTTTGCCTACATATCCCCGGGTCTACGTGGATCGGAACTGTATGAAGTGGTGGACCGGGAAAAAGACCCTGCTAGTTCGAACCAGAGCTTGACACGTATTGGGCTAGTCTCGCCGCACCCGGCTTGTTGTTACGGGGGGTCGCGAAGCTTTGGAAAAAGACAAAATGGAAAAGCCCAGAAGCACCAACCAAGGTTTTTGGGATCCAACCGAGCATGAGTGGGGAACTTCACTGAACTCACTATAGATCTTCCTTCCGCTCCGACCCCTTCCATCCTTCCTTCCGAAGGAACGAACGCAGGTTCTCTTGCTTTTTGGGTCAGGCCAAAGCCGCTGTCGCTGTCTCCGGAGTGATGGTCCCAGCTCCCAGCATCGCGTATTCATTCCATTCTATCAATAGAAGGGCCTTCCATCTGACCTTTTTGGATCCTGACTTTTCCATAATGAGTCCTGACCTTTCAAGATAGTCATTGACCCCAAACGCAGTGGTTTGATCGCAAAATGCGTGTGGCAGGTTGCTCGCTTGGCTCACGAAGCCGTTCGAGGTGGAGTGGAGCGGGGCGCTTGAAAGAATCCGTCGATTTCCATATGGAGCGTCCATTAGACGGAGGGACCGGATTCGGGAATCGAGCAGCAAGCAAGCTCTCAAAAACGTGGCTTGGCATTGTGTTCGGAAGCATTAGTACCTCGTATGCCCACGTGATAGTGGTGTCCCTCTCTGCGGTTCGGCTCTTTCGAAACGAGGAGTTCCTTGCGGCATAGACATACTCCCAGATGGCATATGGCGTGACCGCCTGTGGGGCCATTCGGCACAACGGAGAGTGATGTCTCGAGGACCCTTCCAGAAAACTGGTATTATCAAGGCCATTCTTCTCCCATTGCTTCCGCTGCTGCCTCTCGGTGAGCATAATCATGGAAATCAGACTCGTCCGGTCTTTCTATTCGACTTGTGCCCGATCATTGCTTCAGAGACGATTCAACAACAGATCTGGCTCCGCGGATCTAGCTGGTGTGAGGATGGAAATATACAGGAGTTGGTAGGGGTGGGTGCACCCCCCATCAATCAGACCTCCGCGGCCTCCCCATCTTGATCTATTCCCGTCCCGCCTCCCATATTCACGGGGCAAGGTCAAGCTCTACGTAACACCCCTATCCGTCCCTTCTTGATGAGTAGCGGATCAATTACTGACCACTAGCCGGCCTCCTTTTTCCTCTCATTAGAAGAAGGATCTATTGACTTGTTTATTGATCTTCTTTCCATAAGAAAAGAAAAACCGACCATCTTCATTCCACCTATCTTCATCCAATCCCACTAGTTCCGGAGGGTCCCAATCCCTTCCTCATCCCCCGGCCGGGGGACAGACATTGGAACATCCACACCCACCATTACCATTCAGAGTACCGCTCGTGCACCCAGCTAATCATACGGAACCCTTCCCTCATCTCTTCGGACGGACCGAGAAAGAACTAGGCTGGACATTTCCAGATGCCCTGGCTCGAACAAAGACGACCTAGGAAGATCGACCGCCTACCTTCGAGCTAGCGACAAACTATGGAAACGGATTTGCTTGCTCGCTCGTTGGTTTCCCTTCCAGAACCATTGATTCATTGCATTTCTCCACTGTCCTCGCTCTTGACCTTCAACACGTCTTGAATGATAGACTGTTGACGGTGGGGAATGGGACCGGCGAGTCAACCTTCCGGTTTCCGTTTCCCTCACACGAGGTGGCCTACCTCGTCTCATTCCTGCCTTGAATCTAAAATGAAGAGGAGGGCGTTCAGGCTTTCCTGGGGCCTCAGGACCGGCGTCAGGACTGGTACTTTCATATGCATGTCAGGAGCGCATTCACGAGCACTAGCTTTCCTGGCTTGGGGAGTCTTTAGCTATCCACTAATGCAATTCGATGCTTCCTGCGTCGAAGGAAAGTTCCCTCAAAGCCCCTTATCGAGACACTCTTTCTTAGTCCCTTTGCCTTCTCCTTTTCGATGCAATCTCTTTTTTCCCCTTAGATGTCACTTCCTCTATCAAAGAAAAGAGCGTTCCATCAGGAAAGAAAGTCAGCCAAGGAAAGGAAGAACTGCACTTCTAAGCTGGCATAAGGGAACGAGTGAAGCGAAAGCGAAGCGAGTGCGCCAACACAAAGCACTAGGAAGAGAATGCAAGTTGGGAAGGATGATGGAAGGAAAGGCAAAATGGCAATTCTTTAGGAAAAGTCAGGACTGTTTTTAAGGGTCAAGACTAATGAGAATGATTGAGGAATGATTATGGAAGGACAGGACCCTTTTGAAAGGTCAGGACTCTGACAGGTCAGGACTAATGAGAATGATTGAGGAAAAGTCAGAACTCACTTATCAAAAGGTCAAGACTGTCTTTCACAGTCAGGACTAACCTTACCAAAAAGATCAAGACTGTCTTGAAAGATCAGAACTTCTTCTTCTTAAAAGGACAGGACCCTTTGAAAGGTCAGGACTCATGACAATTGTATGCCATTAGTACTCACTTGACAAACAAATGCCATTAGTACTCACTTGACAACAAATGCCATTAGTACTCACTGACAACAAAATGCCATTAGTACACTTGACAAACAAATGCATTTTCCATCAACAATGAGTACTCACCTTATCAAAAAGGTCAAGACTGTCTTCAAAGTCAGGACTGAACCTTATCAAAAAGGTCAAGACTGTCTTTCAAAGTCAGGACTAACCTTACCAAAAAGGTCAAGACTGTCTTGAAAGGTCAGGACTGATTCTTCTGGAAAGGTCAAGACTGTCTTGAAAGGTCAGGACTGATTATGGAAGGACAGGACCAATTGCAATTGTATGCCATTAGTACTCACCTGACCATACAAGACTCATTTGTATGTCATCAGTAACTCACCTTATCAAAAAGGTCAAGACGTCTTTCAAAGTCAGGACTAACCTTACCAAAAAGATCAAGACTATCTGATCAGGACTGATTCTCTGGTCAAGACTGTATTTCACAGTCCAGACTGACCTTACCAAAAAGATCAAGACTGTCTTGAAAGGTCAGGACTTTGATGGAAGGACAGGACCAATTGCAATTGTATGCCATTAGTACCACCTGACCAAAAATGGAAAGGTCAAGACTGTCTTGAAAGGTCAGGACTCATTTCTTCTTGAAAGGTCAGGACTTCCGGTCAGGACTCATTCTTCTTGAAAGGTCAGGACTCTTTTGAAAGGTCAGGACTCATTGCAATTGTAATGCCATTAGTACTCACTTGACAACAAATTGTATGTCTCTCACTTGACAACAAAATGCCATTAGTACTTTCCATA
>prolog/001113656/0_14107
CTTGACAAACAAATGCCATTAGTACTCACTTGACAAACAAATGCCATTAGTACTCACTGTACAAACAAATGCCATTAGTACTCACTGTGCAAACAAATGCCATTAGTACTCACTTGACCATATGCCATTAGTACTCACTGTACAAACAAATGTCATTAGCCATACCAAAATCCATCCAAATTGTTGATGGTCAGCATGAATGGCATCTTTCTTGGTATGGAAAATGGCATCTTTTTGGTATAGTGAGTACTCATGTTGGTATGGTGAGCACTAATGGCATTGAATTGCAATTAGTCCTCACCTGTTTTGGTATGGTGAGTACTCATGTTGGTATGGTGAGCACTAAGGCATTTGTTTGTACAGTGAGTACTAATGGCATTTGTTTGTCAAGTGAGTACTAATGGCATTTGTTTGTACAGTGAGTACTAATGGCATTTGTTTGTCAAGTGAGTACTAATGGCATTGAATTGCAATGAGTCCTGACCTGTTTGGTATGGTGAGTACTGATGACATACAAATGAGTCTTGACCTTTCAAAAGAGTCCTGACCTGTTTGGTATGGTGAGTACTGATGACATACAAATGAGTCTTGACCGAAAGTCCTGACCTTTCAAGAAGAATGAGTCCTGACCTTTCAAGACAGTCTTGACCTTTTTGGTAAGGTCAGTCCTGACTGTGAATACAGTCTTGACCAGAAGAATCAGTCCTGATCAGATAGTCTTGATCTTTTTGGTAAGGTTAGTCCTGACTTTGAAAGACAGTCTTGACCTTTTTGATAAGGTGAGTACTGATGACATACAAATGAGTCTTGACCTTTCAAAACAGTCTTCATCTTTTTGGTATGGTGAGTACTGATGACATACAAATGAGTCTTGTATGGTAAGGTGAGTTCTGACTTTTCCTCAATCATTCTCATTAGTCCTGACCTTTCAGAGTCTTGACCTTTCAAGAAGAATCAGTCCTGACCTTTCAAGACAGTCTTGACCTTTTTGGTAAGGTCAGTCCTGACTGTGAAAGACAGTCTTGACCTTTTTGATAAGGTGAGTACTAATGGCATACAATTGCAATTGGTCCTGTCCTTCCATAATCAGTCCTGACCTTTCAAGAAGAATGAGTCCTGACCTTTCAAGACAGTCTTGACCTTTCCATTTTTGGTCAGGTGAGTACTAATGGCATACAATTGCAATTGGTCCTGTCCTTCCATCAAAAGTCCTGACCTTTCAAGACAGTCTTGATCTTTTTGGTAAGGTCAGTCCTGACTGTGAAATACAGTCTTGACCAGAATCAGTCCTGATCAGATAGTCTTGATCTTTTTGGTAAGGTCAGTCCTGACTTTGAAAGACAGTCTTGACCTTTTTGATAAGGTGAGTACTGATGACATACAAATGAGTCTTGTATGGTCAGGTGAGTACTAATGGCATACAATTGCAATTGGTCCTGTCCTTCCATAATCAGTCCTGACCTTTCAAGACAGTCTTGACCTTTCAAGAAGAATCAGTCCTGACCTTTCAAGACAGTCTTGACCTTTTTGGTCAGGTTAGTCCTGACTTTGAAAGACAGTCTTGACCTTTTTGATAAGGTCAGTCCTGACTGTGAAATACAGTATTGACCTTTTTGATAAGGTGAGTACTCATTGTTGATGGAAAATGGCATTTGTTTGTCAAGTGAGTACTAATGGCATTTTGTTGTCAAGTGAGTACTAATGGCATTTTGTTGTCAAGTGAGTACTAATGGCATTTGTTTGTCAAGTGAGTACTAATGGCATACAATTGTCATGAGTCCTGACCTTTCAAAAGGGTCCTGTCCTTTTAAGAAGAAGAAGTTCTGATCTTTCAAGACAGTCTTGATCTTTTTGGTAAGGTTAGTCCTGACTGTGAAAGACAGTCTTGACCTTTTTGATAAGGTGAGTTCTGACTTTTCCTCAATCATTCTCATTAGTCCTGACCTTTCAGAGTCCTGACCTTTCAAAAGGGTCCTGTCCTTCCATAATCATTCCTCAATCATTCTCATTAGTCCTGACCTTTCCAGAGAGTCCTGACCTTTTCCTTTCCATTTGTGTGAACACTAATGGCATACAATTGCCATTGGGAGCACTAATGGCATTGTTTTGGTATGGTGAGTACTCATGTTGGTATAGTGAGTACTAATGGCATTTGTTTGTACAGTGAGTACTAATGGCATACAATTGCAATTAGTCTTCATCTTTTTGGTATGGTGAGTACTGATGACATACAAATGAGTCTTGACCGGAAAGTCCTGACCTGTTTGGTATGGACATACAAATGAGTCTTGTATGGTAAGGTGAGTCCTGACCTGTTTGGTATGGTGAGTACTGATGACATACAAATGAGTCTTGACCGACTCACCTGTTTTGGTATGGTGAGTACTCATTGTTGATGGAAAATGGCATTTGTTTGTCAAGTGAGTACTAATGGCATTTGTTTGTCAAGTGAGTACTAATGGCATTTTGTTGTCAAGTGAGTACTAATGGCATTTGTTTGTCAAGTGAGTACTAATGGCATACAATTGTCATGAGTCCTGACCTTTCAAAAGGGTCCTGTCCTTTTAAGAAGAAGAAGTTCTGATCTTTCAAGACAGTCTTGATCTTTTTGGTAAGGTTAGTCCTGACTGTGAAAGACAGTCTTGACCTTTTTGATAAGGTGAGTTCTGACTTTTCCTCAATCATTCTCATTAGTCCTGACCTGTCAGAGTCCTGACCTTTCAAAAGGGTCCTGTCCTTCCATAATCATTCCTCAATCATTCTCATTAGTCCTGACCTTTCCAGAGAGTCCTGACCTTTCCATAATTGTCTTTCCTTTCCATCATTTCCTTTCCATAAGGGGCCTAGCGCTGGAAAGCATCAATTCCATAAGCCTGAGGGCCTTGCTTTCCTTTCAATTTTTGTGAGAGTCAGTACTAATTTTTGATGGAAAATGGCATATTTTTGTACAGTGAGTACTAATGGCATATGGAAAGTACTAATGGCATTTTGTTGTCAAGTGAGAGACATACAATTTGTTGTCAAGTGAGTACTAATGGCATACAATTGCAATGAGTCCTGACCTTTCAAAAGAGTCCTGACCTTTCAAGAAGAATGAGTCCTGACCGGAAAGTCCTGACCTTTCAAGAAGAATGAGTCCTGACCTTTCAAGACAGTCTTGACCTTTCCATTTTTGGTCAGGTGAGTACTAATGGCATACAATTGCAATTGGTCCTGTCCTTCCATCAAAAGTCCTGACCTTTCAAGACAGTCTTGATCTTTTTGGTAAGGTCAGTCCTGACTGTGAAATACAGTCTTGACCAGAAGAATCAGTCCTGATCAGATAGTCTTGATCTTTTTGGTAAGGTTAGTCCTGACTTTGAAAGACAGTCTTGACCTTTTTGATAAGGTGAGTACTGATGACATACAAATGAGTCTTGTATGGTCAGGTGAGTACTAATGGCATACAATTGCAATTGGTCCTGTCCTTCCATAATCAGTCCTGACCTTTCAAGACAGTCTTGACCTTTCCAGAAGAATCAGTCCTGACCTTTCAAGACAGTCTTGACCTTTTTGGTAAGGTTAGTCCTGACTTTGAAAGACAGTCTTGACCTTTTTGATAAGGTCAGTCCTGACTTTGAAAGACAGTCTTGACCTTTTTGATAAGGTGAGTACTCATTGTTGATGGAAAATGGCATTTGTTTGTCAAGTGAGTACTAATGGCATTTTGTTGTCAAGTGAGTACTAATGGCATTTTGTTGTCAAGTGAGTACTAATGGCATTTGTTTGTCAAGTGAGTACTAATGGCATACAATTGTCATGAGTCCTGACCTTTCAAAAGGGTCCTGTCCTTTTAAGAAGAAGAAGTTCTGATCTTTCAAGACAGTCTTGATCTTTTTGGTAAGGTTAGTCCTGACTGTGAAAGACAGTCTTGACCTTTTTGATAAGGTGAGTTCTGACTTTTCCTCAATCATTCTCATTAGTCCTGACCTGTCAGAGTCCTGACCTTTCAAAAGGGTCCTGTCCTTCCATAATCATTCCTCAATCATTCTCATTAGTCTTGACCCTTAAAAACAGTCCTGACTTTTCCTAAAGAATTGCCATTTTGCCTTTCCTTTCCATCATCCTTCCCAACTTGCATTCTCTTCCTAGTGCTTTGTGTTGGCGCACTCGCTTCGCTTTCGCTTCACTCGTTCCCTTATGCCAGCTTAGAAGTGCAGTTCTTCCTTTCCTTGGCTGACTTTCTTTCCTGATGGAACGCTCTTTTCTTTGATAGAGGAAGTGACATCTAAGGGGAAAAAAGAGATTGCATCGAAAAGGAGAAGGCAAAGGGACTAAGAAAGAGTGTCTCGATAAGGGGCTTTGAGGGAACTTTCCTTCGACGCAGGAAGCATCGAATTGCATTAGTGGGATAGCTTACTGAAAGACTCCCCAAGCCAGGAAAGCTAGTGCTCGTGAATGCGCTCCTGACATGCATATGAAAGTACCAGTCCTGACGCCGGTCCTGAGGCCCCAGGAAAGCCTGAACGCCCTCCTCTTCATTTTAGATTCAAGGCAGGAATGAGACGAGGTAGGCCACCTCGTGTGAGGGAAACGGAAACCGGAAGGTTGACTCGCCGGTCCCATTCCCCACCGTCAACAGTCTATCATTCAAGACGTGTTGAAGGTCAAGAGCGAGGACAGTGGAGAAATGCAATGAATCAATGGTTCTGGAAGGGAAACCAACGAGCGAGCAAGCAAATCCGTTTCCATAGTTTGTCGCTAGCTCGAAGGTAGGCGGTCGATCTTCCTAGGTCGTCTTTGTTCGAGCCAGGGCATCTGGAAATGTCCAGCCTAGTTCTTTCTCGGTCCGTCCGAAGAGATGAGGGAAGGGTTCCGTATGATTAGCTGGGTGCACGAGCGGTACTCTGAATGGTAATGGTGGGTGTGGATGTTCCAATGTCTGTCCCCCGGCCGGGGGATGAGGAAGGGATTGGGACCCTCCGGAACTAGTGGGATTGGATGAAGATAGGTGGAATGAAGATGGTCGGTTTTTCTTTTCTTATGGAAAGAAGATCAATAAACAAGTCAATAGATCCTTCTTCTAATGAGAGGAAAAAGGAGGCCGGCTAGTGGTCAGTAATTGATCCGCTACTCATCAAGAAGGGACGGATAGGGGTGTTACGTAGAGCTTGACCTTGCCCCCGTGAATATGGGAGGCGGGACGGGAATAGATCAAGATGGGGAGGCCGCGGAGGTCTGATTGATGGGGGGTGCACCCACCCCTACCAACTCCTGTATATTTCCATCCTCACACCAGCTAGATCCGCGGAGCCAGATCTGTTGTTGAATCGTCTCTGAAGCAATGATCGGGCACAAGTCGAATAGAAAGACCGGACGAGTCTGATTTCCATGATTATGCTCACCGAGAGGCAGCAGCGGAAGCAATGGGAGAAGAATGGCCTTGATAATACCAGTTTTCTGGAAGGGTCCTCGAGACATCACTCTCCGTTGTGCCGAATGGCCCCACAGGCGGTCACGCCATATGCCATCTGGGAGTATGTCTATGCCGCAAGGAACTCCTCGTTTCGAAAGAGCCGAACCGCAGAGAGGGACACCACTATCACGTGGGCATACGAGGTACTAATGCTTCCGAACACAATGCCAAGCCACGTTTTTGAGAGCTTGCTTGCTGCTCGATTCCCCGAATCCGGTCCCTCCGTCTAATGGACGCTCCATATGGAAATCGACGGATTCTTTCAAGCGCCCCGCTCCACTCCACCTCGAACGGCTTCGTGAGCCAAGCGAGCAACCTGCCACACGCATTTTGCGATCAAACCACTGCGTTTGGGGTCAATGACTATCTTGAAAGGTCAGGACTCATTATGGAAAAGTCAGGATCCAAAAAGGTCAGATGGAAGGCCCTTCTATTGATAGAATGGAATGAATACGCGATGCTGGGAGCTGGGACCATCACTCCGGAGACAGCGACAGCGGCTTTGGCCTGACCCAAAAAGCAAGAGAACCTGCGTTCGTTCCTTCGGAAGGAAGGATGGAAGGGGTCGGAGCGGAAGGAAGATCTATAGTGAGTTCAGTGAAGTTCCCCACTCATGCTCGGTTGGATCCCAAAAACCTTGGTTGGTGCTTCTGGGCTTTTCCATTTTGTCTTTTTCCAAAGCTTCGCGACCCCCGTAACAACAAGCCGGGTGCGGCGAGACTAGCCCAATACGTGTCAAGCTCTGGTTCGAACTAGCAGGGTCTTTTTCCCGGTCCACCACTTCATACAGTTCCGATCCACGTAGACCCGGGGATATGTAGGCAAAATGGTCGGAGCCAGAGGATAGAAAGAGTGGCTAGTTTCTGGCCGGTCGGACCGGAGTCCTATGGATTGTAGGAATTGGTACGTTCCAATTGAGTTGAGTCAAAGTGGATGTGGGTAGCTCGATCGATCGCATGGCTTCGATTGGTTTCGGTCCAATCGATGGTTAGGGGTCCACCGTCTCTTTCCGCAGGTACGACCTAGACGACCACATTCCTGTTGGGGGCCCAATCAATCCAACGGAGATCCTGCTCCGCCCGTTCCAGTCCCGGTTGATGACCCAGCATATCCTTCTCCAGTCCCGTTAGAGAGACAGATCCATTCCAGTACATTCGAAGGGTCCTGCCTCCCGCGCCCATTCGTTCCCTGACCAGTTCCATATCCAGGGACCGTGTGCCACCAATAGCAAATCCACCTGCGGCCGGATCCAGTGCCAGTCCCCGCAGTGGACTCAATTGACCGAGTCTAGGCGCCATCCTGCCCGCCCAAGAGACCCTTTGTTCCGGGAAAGGGGAGAGGACTTGTTGCGAAGAGACCAGGGATTGGTTGTTGCTGAAGAGACGGGGAGACTGAGCTTGATTGATGGAAGAACCCCCGTGCGTGGGATGAGAAGCGGGAACCTCCGACAAAATGACCGGAGGGGAAGGATCAAACCATCTTAGGGCCTTTTTTTCTGCCCTGCCAATAGTGTCCCATCAATCAAATCAAAACAGATTTTTTTGTGTTTTTGTTCAATTATAAACAAATCATTCAATTCATCTATTCTTTGATGGAGATTTGTAGCATCATTCAAGTAAATACAGATTGAGATCGTAGAAACATGAGCTTGTGATATAGCTACACCTAATTCCGGACCGGTTAATGCAAGAACTATAAATAAAGGACCAAGATCTCCTATGAAATAGAAGAGATTATTCATACATAGCATAGTCCAAGCGGACCCACTTAAAATCTTGACTGAACTATGACCGGCCATCATATTAGCAAATAAACGTATTCCTGAGCTTAATGCGCGAAAACAATGAGGGATTGGCTCAAGGAGTACTAAGAAAGGTGCTAACGGCAGTGGGACTCCTGCGGGTAATGAGAAGCTTAAAAAATGAAGCCCATTTCTTTGAAATCCCACTATAGTAATGCCAATAAAAAGAGGAAATGAGGGACCCAAAGTAATGATAAAATGACTTGTCACTGTGAAGCTATAAGGTATCATACCCTGGGGATTACGAAATAACGAAAAAGTAAAAGTGACCGAGATGCGAGGGAAAAACTTTTGTTGAACATTTCCGGAAAGACCACCTATTTGTTCGTTCACCGGGTTCGGCACGAAATCATGAATCAGCTCTACCAAGGATTGCCAAGCATTTGGTACTGAGTTTCCTCCTCCGTTTTTAGTAACCAAATGAACCAGAAGCAGGACCAAACTGATAGTCAGCAGCATGAACAAAGATGGATTTGTGAATGAGAAAGAAAAGTTTCCAATATGAATATCCAGAAATGGGGGAATGGCAAATTGCTCCAGTGGGCTGTTCGGCGTAATCGTAATCAACACTTTTTGCATCCCTGTATTTCCTCCAAATGACAAAGGAAAGAGCCGGTTGGCTTGGTCCGACCAAGAAAGGCATGGGAGTTCCAGTGATCAAAGCACTCGCAAAGCATGTGAGCTGATTCAGACTCACTCTGATAGACTATCAGACAAGAAGGGAACTCATATTGATGGACAATTGTCATTGATCTTCATTCTTTTCACTAATGGCATACAATTTGTTGTATGGAAAATGGCATACAATTGCCATTGGGAGCACTAATGGCATTGTTTTGGTATGGTGAGTACTCATGTTGGTATAGTGAGTACTAATGGCATTTGTTTGTCAAGTGAGTACTAATGGCATACAATTGCAATTGGTCCTGTCCTTCCATAATTAGTCCTCACCTTTCTTGGTATGGTGAGTACTCATTGTTGATGGAAAATGGCATTTGTTTGTCAAGTGAGTACTAATGGCATTGGTTTGTCAAGTGAGTACTCACCATACCAAAACAATGCCATTAGTGCTCCCAATGGCAATTGTATGCCATTAGTGTCCATAATTGCAATGAGATGCCATTCATGCTGACCATACAACCAATTGTATGCCATTAGTGCTGACCATATCACAAATTGCAATGAGATGCCATTATCCATCAACCAATGCCATTAGTGTTTCATTGAAGATCAATGACAATTCCAATGACCATCCATTCCCTTCTTTCAGAAAGCACTCGCAACTTCAAATTGTTGAAGCTTATGAAGGTCACGTCAGAGCAAAGCCCTCTTTTGAAGAGGGCTTTGCTCTGACGTGACGTGACGTGATGGACACTCGCAAATTGCGTCAGGGCTTTGCGAGTGCTTTGCTCGTTGTATCGAGAGTAGACAGTAAACAACGAGCGTAGAGTGATCGTCTACACGAGCCTACAAGAGTCTACGAAACTCGCTGCTCTTAGGAAGCTCGCTTTCTAAGCCACTGCACTGGCGTAGTGGTCGGCATTCAACCCATCATGCCTGACGACTATCACAACAGAAGAAGCTTAAGACTAGAAACCCCCCTTCGAGTCTACTTTGCTTTGCCAGAAGCTTCGCTTACTCAAAGAGTCTCTCGGCATTCTAGAAGCTTCGCCAGAAGCGACTAGTATCTCGAATGCCTCCGTCCTATAGTTAGTCTAGTCTAGTAGAGTCTAGTATACCGAATGCCCATGTACTAGAGTAGAGTCTCTTTCCAATGCCTCCTTCCTTGCCGCCAACGCACACTAGACGGAGAGTAAGCAAGCTACCTTGCATTCTAGAAGCTTCGCTAAGCTTCGCTTCCCATCATGCCTCCTTGGTAGAAGTTCATGAAGCTGACCCTTCGGGTGTAGCTTCCGCGGCCAAGGAAGGAGGCCTTTTTTCTGGCGCGGAAGCTACCGCTTCTAGAATGAAAGCCGCCGCCACCCACCCACTTAGAGGGTGGGTGGGTAGGCGGCTACAACTAACGCAAGCCCCGGTCCTTTTTTAGCGCGAACCATAGTGTAAGCGTCACCGATCTGACTGCTATCGAATCAGCTCTTGGGAATCTCATTCATCACTCACGCAACCTTTCCTTTGGTAGCCTTTGGAAAAGTGACGGTGGCCAACGTGTTGTAGATTGACAAAGGCAGAGGTTGGCTTTGTCAACGACACAAGGAGTTTACAAAGGAGAACAGCCCCCCTTTATATAAAAAGGCGAAGGTCGCCTTTCTATGAAGGCGAGCAGCCCAGCCCGCCCTTCTTCACAAAAGGCGAACAGCCCCCCTCTTTCTTTCGGGAACTTTTGATCCATTTTCTAGTATTATTGATTCTTCTTCTTATCCTAGATCAGGGTCAGCGGTCTTTCCGCAATAGCAGCTTCGAGAAGCTAGGCGTCGGGTGCGCCTCCTGCCGTCGTTTCAGTGACTCATAGAACTTCGCTCAGACTGGTGTCGTAACCTCTCCCAGGACCGGAATGATTATCCCTGCCCGATGGGTCTACATTCATCCCTGAATGTCGTCGGGTACTGTTCACTTCCCCGCCATTCTTGTAACCGTCACCTGTCATCCGCGCAGGTGTGTCCGCACCCCCTGGAGTAGACGAGAAAGAAAGGATTTCTCGGAGCAACCCCCCAGGTTCCAGACCCAGGAGTGCACTTTCCCGTATGAGCATTCGGTACATGTATAAGTCCGTGGAAGAGTTACAAGGTCACCACTACGGAGGATCTCCCCCCTAATCTTAGATAGGTCGTCTGAGGGTTCGCCGCGGTTCATTGCTGTGCTTACACACTAGGCTACCCTTCTCCGAAAGCTCCGCGGGACCACCTACCACAGGTCCTTCGGCCGGAGGGGTTGACTGCACAACGCCGGGACGCTGGCTCCTGCAGAGGGAAGCCCAACGAATGTCAGATGCAAAGCCCCGCACCTCATTAAGATCATATTGGCATACTCTCCCAAAAAAGAAAGAGCAGACCCCATTGAAGACGGGAGTGAGGTACAACAAGGCCATTTCCGTCCACCGCCCTTCTCACGGAGCCGTACGTGGACGTTACCGCTCATACAGCTCCCAGCCAGCAAGCTGTTAGCCTTCCTCTACAAGGAATGGAAGTGTGGATGAATCGACAATAGAGGAATTCGATTTTTCAGCAATAACATGAGAAGAGCATCCCTTTCAAAAAAACCTCAGGATCCCCCCACCTATCCTGCCACTTCAGCACCTTGTGCTCTTTGAGAAGTACGAGCCCTCTCAACGAATTGGATGGAGACTCCGAAAACAATGCCGTAGGCCGGATCAGGACGAGTATGTCCAGGATTCCCTGATTCATTCTCGTCCTGGAGCTTCTGCTCTCCTCTGGGGAGGGGTTTTAGAGAGAGAGGTGAGTAAAGTCAAGGGTAGCCCCCCGGTGGACCGATTCCTCGAAGTCGGAGGCATCTGATGACCCAAGGAGCTGCTCTCGATGTGAGATCGGCAGCTTTATCAAAGAAAGAAGAAGAGGATAAGCTTTCAAAAAGAAGACCGGACACAGAAGAAACAAGAAGAGAGGGCCTTTCAGGAAGGGGAGTACTGAGCAGCTTGAGACACTTCAGTAGCATAAGGAAGATCAGTCCTATGTTCGTTTTCGCCCTGCCCCGAGACGGAAAAAGATCTCTCTCAACCTTTGCTTTGAGAATTGGTTTGTGTTTTCTCTAGGCAAGCCGCTACATGTTCTCCCCTTGCCCTTGAACGATAGAAGAACTACTTCTCTTCTATTAGATAGCGGTCGATCGGTTCGCATCTATGGTCAATCAATAGGTCCGCGGATCGATTCTTCTATACGAAAAGCCATCTCATCTCGTAGCACCACCACGACACCGATTCTCGTTCTTATTCCGAGCCCCCCATGCCGTGACTTCTACTTCTAGTAGTGGAATGAGTGGAAAGATCTTTCTTTATATAAGTCCCTGTCCGATCCAACCAATTCGTATCGTATAAATCGAACGAGACTCTTTCGGGTATTCAACATCCGTCTCTCTCTGTCAATCCAAGAAAGGTATAGATAAGGAGGGCGCCTAGATGTTCGCTGAACAGCAAGCAAGTGATCAATCGCAAAGCGAAGCAACGTCATGTCACGTCACGAGCAAAGCCCTACGCTTTGCGAGTGCGTGCTTTGTGCAATTGAAAGGTCAAGGTCAGTGCACAACTATAGGCAGAGCCAAAGCGAAGCGAGTGTGCTTATGATTTGTGGAAACACTAATGGCATACAATTGCCATTGGGAGCACTAATGGCATTGTTTTGGTATGGTGAGTACTGATGACATACAAATGAGTCTTGACCGGAAAGTCCTGACCTGTTTGGTATGGACATACAAATGAGTCTTGTATGGTAAGGTGAGTCCTGACCTGTTTGGTATGGTGAGTACTGATGACATACAAATGAGTCTTGACCTTTCCAGACAGTCCTCACCTTTTAAGGAAAATCAGTCCTGATCTTTAAAGACAGTATTGACCTTTTTGGTAAGGTTAGTACTTATTTAAAGACAGTCTTAACCTTTTTGATAAGGTGAGTACTCATTGTTGATGGAAAATGGCATTTGTTTGTCAAGTGAGTACTAATGGCATTTTGTTGTCAAGTGAGTACTAATGGCATCTCATTTTTGGTCAAGTGAGTACTAATGGCATTTGTTTGTCAAGTGAGTACTAATGGCATACAATTGTCATGAGTCCTGACCTTTCAAAAGGGTCCTGTCCTTTTAAGAAGAAGAAGTTCTGATCTTTCAAGACAGTCTTGATCTTTTTGGTCAGGTTAGTCCTGACTTTGAAAGACAGTCTTGACCTTTTTGATAAGGTGAGTTCTGACTTTTCCTCAATCATTCTCATTAGTCCTGACCTTTCAGAGTCCTGACCTTTCAAAAGGGTCCTGTCCTTCCATAATCATTCCTCAATCATTCTCATTAGTCCTGACCTTTCAATAAAGTCCTGACCTTTTCCTTTCCATGAGCTAATGTCATTCAAAGTTGCGAGTGCTGATTCAGACTCACTCTGATAGACTATCAGACAAGAAGGGAACTCATATTGATGGACAATTGTCATTGATCTTCATTTCTTTTCACTAATGGCATACAATTTGTTGTATGGAAAATGGCATACAATTGCCATTGGGAGCACTAATGGCATTGTTTTGGTATGGTGAGTACTCATGTTGGTATAGTGAGTACTAATGGCATTTGTTTGTACAGTGAGTACTAATGGCATTTGTTTGTACAGTGAGTACTAATGGCATACAATTGCAATGAGTCTTCATCTTTCAAGAAGAATCAGTCCTGACCTTTCAAGACAGTCTTAACCTTTCCATTTTTGGTCAGGTGAGTACTAATGGCATACAATTGCAATTGGTCCTGTCCTTCCATCAAAAGTCCTGACCTTTCAAGACAGTCTTGACCTTTTTGGTCAGGTTAGTCCTGACTGTGAAAGACAGTCTTGACCTTTTTGATAAGGTCAGTCCTGACTGTGAAAGACAGTCTTGACCAGAAGAATCAGTCCTGATCAGATAGTCTTGATCTTTTTGGTCAGGTTAGTCCTGACTTTGAAAGACAGTCTTGACCTTTTTGATAAGGTGTACTGATGACATACAAATGAGTCTTGATGGTCATTCCTCAATCATTCTCATTAGTCCTGACCTTTCAGAGTCTTGACCTTTCAAGAAGAATCAGTCCTGACCTTTCAAGACAGTCTTGACCTTTCCATTTTTGGTCAGGTGAGTACTAATGGCATACAATTGCAATTGGTCCTGTCCTTCCATCAAAAGTCCTGACCTTTCAAGACAGTCTTTGACCTTTTTGGTCAGGTTAGTCCTGACTTTGAAAGACAGTCTTGACCTTTTTGATAAGGTCAGTCCTGACTGTGAAAGACAGTCTTGACCTTTTTGATAAGGTGAGTACTAATGGCATACAATTGCAATTGGTCCTGTCCTTCCATAATCAGTCCTGACCTTTCAAGAAGAATGAGTCCTGACCTTTCAAGACAGTCTTGACCTTTCCATTTTTGGTCAGGTGAGTACTAATGGCATACAATTGCAATTGGTCCTGTCCTTCCATCAAAAGTCCTGACCTTTCAAGACAGTCTTGATCTTTTTGGTAAGGTCAGTCCTGACTGTGAAAGACAGTCTTGACCAGAAGAATCAGTCCTGATCAGATAGTCTTGATCTTTTTGGTAAGGTTAGTCCTGACTTTGAAAGACAGTCTTGACCTTTTTGATAAGGTGAGTACTGATGACATACAAATGAGTCTTGTATGGTCAGGTGAGTACTAATGGATACAATTGCAATTGGTCCTGTCCTTCCATAATCAGTCCTGACCTTTCAAGACAGTCTTGACCTTTCAAGAAGAATCAGTCCTGACCTTTCAAGACAGTCTTGACCTTTTGGTCAGGTTAGTCCTGACTTTGAAAGACAGTCTTGACCTTTTTGATAAGGTCAGTCCTGACTTTGAAATACAGTATTGACCAGAAGAATCAGTCCTGATCAGATAGTCTTGATCTTTTGGTAAGGTTAGTCCTGACTTTGAAAGACAGTCTTGACCTTTTTGATAAGGTGAGTACTGATGACATACAATGAGTCTTGATGGTCATTCCTCAATCATTCTCATTAGTCCTGACCTTTCAGAGTCTTGACCTTTCAATCAAGTCCTCACCTTTCTTGGTATGGTGAGTACTCATTGTTGATGGAAAATGGCATTGTTTGTCAAGTGAGTACTAATGGCATTTTGTTGTCAAGTGAGTACTACTATGGCATTTTGTTGTCAAGTGAGTACTAATGGCATTTGTTGTCAAGTGAGTA
>prolog/001113901/0_9580
TTGATCTTTTTGGTAAGGTTAGTCCTGACTTTGAAAGACAGTCTTGACTTTTGATAAGGTGAGTACTGATGACATACAAATGAGTCTTGTATGGTCAGGTGAGTACTAATGGCATACAATTGCAATTGGTCCTGTCCTTCATAATCAGTCCTGACCTTTCAAGACAGTCTTGACCTTTCAAGAAGAATCAGTCCTGACCTTTCAAGACAGTCTTGACCTTTTTGGTAAGGTCAGTCTGACCTTGAAATACAGTCTTGACCAGAAGAATCAGTCCTGATCTTTCAAGATAGTCTTGATCTTTCAAAAAAGGTCAGTACTGATTTCAAGACAGTCTTGACCTTTCAAGAAAAATCAGTCCTGACCTTTCAAGACAGTCTTGACCTTTCAAGAAGAATCAGTCCTGACCTTTCAAGACAGTCTTGACCTTTTTGGTAAGGTTAGTCCTGACTTTGAAAGACAGTCTTGACCTTTTTGATAAGGTCAGTCCTGACTTTGAAAGACAGTCTTGACCTTTCAAGAAGAATCAGTCCTGATCTTTCAAGATAGTCTTGATCTTTCAAAAAAGGTGAGTACTGATGACATACAAATGAGTCTTGACCTTTCAAAAACAGTCTTCACCTTTCAAGAAGAATCAGTCCTGACCTTTCAAGACAGTCTTGATCTTTTTGGTAAGGTCAGTCCTGACTGTGAAATACAGTCTTGACCAGAAGAATCAGTCCTGATCAGATAGTCTTGATCTTTTTGGTAAGGTTAGTCCTGACTTTGAAAGACAGTCTTGACCTTTTTGATAAGGTGAGTACTGATGACATACAAATGAGTCTTGACCTTTCAATCAAGTCCTGATCTTTCCATAATTCATCCTGACCTTTCAATAAATCCATCCCGTCATTCCTTATTGCGCACTTCGGTTTGAATCAGAATCGGAGCAATCTCTAGTTTCGAATCTAGTCTCGGCATCAATCCCAGTCCTTAGTCAAAGCCTTCAAGCTCAATCCCAAAAAAAAGCTCTAGTCCTAGAAAAAGACTTCAAAGAAGTAGCTCGTGGAACTGAGTTCCGCTAACTGCTTCTTGCTAACAAAGCTGTCAAATTCAATGAATGTGTTTGCGTTCTCTCTTCTTAGTCTACGATTATCCTGCTCTTCCTCAGATGTGGATATCTTGACCTGGTCGAAAGTAGAAATGTGTGACGGTCATTCCTTCAAGAAATAGCAGTTGATTCTCAGAGACCGTATTCAAGAGTTGCCAAAGAGGCCTTCCTCACAGCGCATTCTGTGCCATTGATTCTAGCACACCGGATGAATGTGCAGCTGATTTCGATTGAATAAGAGGAAGAGCTTCTATTTCACCAACTGCGTCTACGCATTCACCAACAAGGACCGGGTAGACATGAAGTCAAGTCAGAGCCCCCACGACAATTATCATTGCCTTCATCACCAACTACTCGTACTCCCATACCGGTCACACCAGTCAAGTCAGAAGGTCAGGCAGATTCTAAAGCTGCTGATTCTAGCACACCGGAAACCCTCACAGTCAGAGTGGATAGGCTGACATCGGTGAATTTCACACTTTCCTATTTTCGATGCAGCGGGAACGCTCACTCTAACAACGGCACCAACGGATACTGTCACAGCAAATTTCAGTGCTAATCCAGCAACTGCGGTTAGTGATTCAATTGCCAGGCCTCTACCACCGGTTATCAGACCCGGATCTCCTCAACGCAGACGCTCTTGGCATAGAAGCTGTCTGTATTTCCGCTCTTTGTCTGACCGGTGCTTGAGCCATATCTTTTGTTTGCCTTTGCCTACCTGCTGTTGGTGTAAGCGTCACCGATCTGACTGCTATCGAATCAGCTCTTGGGAATATCATGAATAAAGAAGAATGAAGCCAATGCTGGTGGTTCAGGAACAGAAGAGGTTGTTCAAAAAAAAAGGGATTGACCTCAGGCAAGGTTGACTGATCCTGGATGAAGGTGTCTCAGGAAGAGAATACGCTGTTTGAGTCAGGGAAGTGGTGCTGCTTGGAAAGACAGAAGGCAGTGAGCGAGCCGTAGGCGAGCGGATGAGGACAGATCAGTAGTTTCTCCCATGCTTTTGTTGGTAAACAAACCACAGTGAACTATGACTACTCGTACAGGAATTCTTTCTGGAGGGAATTTTTGCTTATTCAGATATATCATGATCCCGCCCCGCCGAATTTTCTTTTTTTGATGAAGACAGTTTGAATTCCAGTGAGACATCTCTGTCAAGCAATACGTCCGTCACTTCATCTCAAAATTCAGTCGAACAGTCCACCACCACTATTGAGGATTATACTTATAGTAGTGAATCCTCATCTAGTCTTTCGGGAACTTTTGATCCATTTTCTAGTATTATGGATTTTGCTTCTGATCCTAGTCTGATTTCTTCTGCTTATTATGGCATTTTTGAAGATCACCCTGGACTGAATCCTTTCAGTGAGCGGGTCGTCGAGATGCAATGCTTCATTCGCGAGAAATTGGAAGAATTAGTGAATGCGGCGGGGTATCAAGATCGGTTTCAGGATCCCGAGGATATGCTAGCTGCGGCCGAATATTTACATGGCGAAAGCCAGGATTTGGGTTTTCTTGAAAGTCTTGTCAATGATTTAGAAACAGCGGGGATCGGAAGTGAGGCCTTTCAGTATGCCGTTCCACCGATCTCCAGCCCACTGGAGCAATTTGCCATTCCCCCATTTCTGGATATTCATATTGGAAACTTTTCTTTCTCATTCACAAATCCATCTTTGTTCATGCTGCTGACTATCAGTTTGGTCCTGCTTCTGGTTCATTTGGTTACTAAAAACGGAGGAGGAAACTCAGTACCAAATGCTTGGCAATCCTTGGTAGAGCTGATTCATGATTTCGTGCCGAACCCGGTGAACGAACAAATAGGTGGTCTTTCCGGAAATGTTCAACAAAAGTTTTTCCCTCGCATCTCGGTCACTTTTACTTTTTCGTTATTTCGTAATCCCCAGGGTATGATACCTTATAGCTTCACAGTGACAAGTCATTTTATCATTACTTTGGGTCCCTCATTTCCTCTTTTTATTGGCATTACTATAGTGGGATTTCAAAGAAATGGGCTTCATTTTTTAAGCTTCTCATTACCCGCAGGAGTCCCACTGCCGTTAGCACCTTTCTTAGTACTCCTTGAGCCAATCCCTCATTGTTTTCGCGCATTAAGCTCAGGAATACGTTTATTTGCTAATATGATGGCCGGTCATAGTTCAGTCAAGATTTTAAGTGGGTCCGCTTGGACTATGCTATGTATGAATAATCTCTTCTATTTCATAGGAGATCTTGGTCCTTTATTTATAGTTCTTGCATTAACCGGTCCGGAATTAGGTGTAGCTATATCACAAGCTCATGTTTCTACGATCTCAATCTGTATTTACTTGAATGATGCTACAAATCTCCATCAAAGAATAGATGAATTGAATGATTTGTTTATAATTGAACAAAAACACAAAAAAATCTGTTTTGATTTGATTGATGGGACACTATTGGCAGGGCAGAAAAAAAGGCCCTAAGATGGTTTGATCCTTCCCCTCCGGTCATTTTGTCGGAGGTTCCCGCTTCTCATCCCACGCACGGGGGTTCTTCCATCAATCAAGCTCAGTCTCCCCGTCTCTTCAGCAACAACCAATCCCTGGTCTCTTCGCAACAAGTCCTCTCCCCTTTCCCGGAACAAAGGGTCTCTTGGGCGGGCAGGATGGCGCCTAGACTCGGTCAATTGAGTCCACTGCGGGGACTGGCACTGGATCCGGCCGCAGGTGGATTTGCTATTGGTGGCACACGGTCCCTGGATATGGAACTGGTCAGGGAACGAATGGGCGCGGGAGGCAGGACCCTTCGAATGTACTGGAATGGATCTGTCTCTCTAACGGGACTGGAGAAGGATATGCTGGGTCATCAACCGGGACTGGAACGGGCGGAGCAGGATCTCCGTTGGATTGATTGGGCCCCAACAGGAATGTGGTCGTCTAGGTCGTACCTGCGGAAAGAGACGGTGGACCCCTAACCATCGATTGGACCGAAACCAATCGAAGCCATGCGATCGATCGAGCTACCCACATCCACTTTGACTCAACTCAATTGGAACGTACCAATTCCTACAATCCATAGGACTCCGGTCCGACCGGCCAGAAACTAGCCACTCTTTCTATCCTCTGGCTCCGACCATTTTGCCTACATATCCCCGGGTCTACGTGGATCGGAACTGTATGAAGTGGTGGACCGGGAAAAAGACCCTGCTAGTTCGAACCAGAGCTTGACACGTATTGGGCTAGTCTCGCCGCACCCGGCTTGTTGTTACGGGGGGTCGCGAAGCTTTGGAAAAAGACAAAATGGAAAAGCCCAGAAGCACCAACCAAGGTTTTTGGGATCCAACCGAGCATGAGTGGGGAACTTCACTGAACTCACTATAGATCTTCCTTCCGCTCCGACCCCTTCCATCCTTCCTTCCGAAGGAACGAACGCAGGTTCTCTTGCTTTTTGGGTCAGGCCAAAGCCGCTGTCGCTGTCTCCGGAGTGATGGTCCCAGCTCCCAGCATCGCGTATTCATTCCATTCTATCAATAGAAGGGCCTTCCATCTGACCTTTTTGGATCCTGACTTTTCCATAATGAGTCCTGACCTTTCAAGATAGTCATTGACCCCAAACGCAGTGGTTTGATCGCAAAATGCGTGTGGCAGGTTGCTCGCTTGGCTCACGAAGCCGTTCGAGGTGGAGTGGAGCGGGGCGCTTGAAAGAATCCGTCGATTTCCATATGGAGCGTCCATTAGACGGAGGGACCGGATTCGGGGAATCGAGCAGCAAGCAAGCTCTCAAAAACGTGGCTTGGCATTGTGTTCGGAAGCATTAGTACCTCGTATGCCCACGTGATAGTGGTGTCCCTCTCTGCGGTTCGGCTCTTTCGAAACGAGGAGTTCCTTGCGGCATAGACATACTCCCAGATGGCATATGGCGTGACCGCCTGTGGGGCCATTCGGCACAACGGAGAGTGATGTCTCGAGGACCCTTCCAGAAAACTGGTATTATCAAGGCCATTCTTCTCCCATTGCTTCCGCTGCTGCCTCGGTGAGCATAATCATGGAAATCAGACTCGTCCGTCTTTCTATTCGACTTGTGCCCGATCATTGCTTCAGAGACGATTCAACAACAGATCTGGCTCCGCGGATCTAGCTGGTGTGAGGATGGAAATATACAGGAGTTGGTAGGGGTGGGTGCACCCCCATCAATCAGACCTCCGCGGCCTCCCCATCTTGATCTATTCCCGTCCCGCCTCCCATATTCACGGGGGCAAGGTCAAGCTCTACGTAACACCCCTATCCGTCCCTTCTTGATGAGTAGCGGATCAATTACTGACCACTAGCCGGCCTCCTTTTTCCTCTCATTAGAAGAAGGATCTATTGACTTGTTTATTGATCTTCTTTCCATAAGAAAAGAAAAACCGACCATCTTCATTCCACCTATCTTCATCCAATCCCACTAGTTCCGGAGGGTCCCAATCCCTTCCTCATCCCCCGGCCGGGGGACAGACATTGGAACATCCACACCCACCATTACCATTCAGAGTACCGCTCGTGCACCCAGCTAATCATACGGAACCCTTCCCTCATCTCTTCGGACGGACCGAGAAAGAACTAGGCTGGACATTTCCAGATGCCCTGGCTCGAACAAAGACGACCTAGGAAGATCGACCGCCTACCTTCGAGCTAGCGACAAACTATGGAAACGGATTTGCTTGCTCGCTCGTTGGTTTCCCTTCCAGAACCATTGATTCATTGCATTTCTCCACTGTCCTCGCTCTTGACCTTCAACACGTCTTGAATGATAGACTGTTGACGGTGGGGAATGGGACCGGCGAGTCAACCTTCCGGTTTCCGTTTCCCTCACACGAGGTGGCCTACCTCGTCTCATTCCTGCCTTGAATCTAAAATGAAGAGGACGTTTGATCGTAGTAGTTCAGTTAAGCAGGCTTATCAGCCTGAGAAATCCACTTGTTAGTCTATTGTTGAAGAGATGGTATATTCGTGTGGCGCATCGGTCATTCAATTCACAACCGAGGCACCGAGCTGTTCGAGAGGTATGTTCCCCCGCGCCATCCCCAGTTTCTGGGGGTTCAGTGGAATTGGTCTTCCGTCCCAAATTCTGGCAGAAAGAAAGGGGCATAGAAAAGGGGCCAGAGAAATCTCTGCAAACAAAAAAGCGCTTTGTACAGGGAGCGAACCTTGTTCGCGTTTGAACCTGGGCAAGACGCCAGCGCTCGCCAAGACATGGAGGACTTCCTTCGGTATGCTTTTGATCTCCCTTATACGAGTGAAGACATCCCTGTCTCGGTGGGCCGCTTGGCCGTCAGGTATAGGGCAGCAGAAAACGTCGTGTATTTGCCATTGGCCTACGTTGTTCTGCAATGTCTTTGAAGGCCAACCCATTCCTTAAAGAAAGTCCTCTCTGATTGGTATGGTACATACGACCAATTGCGCCCACTCAAGTGGGTGCGCGGTATTGATTGCCTTTCTAGCCTTCGGCCTCAAGTCAGCAACGGACAAATTTCCTGGAGTGACTCTCTATGCCGTCGTTCTTTTGCTGTTTTGGCCCGGGTGTACGCAGGTCTCATTGTCTTTCCACTCCATAGTGCGTTGCGTCAAAAGTTCCAAAGAACCGTCGGCCAACCGTTGGGTTTTCTAAGCTCTTGGCCTCTCTTTACCCTGACGACCCACTATCTGGCTGGTGCGGTTAGCGGCGGAATTCAAGCCTATGCTATGAAGGGTGATGATATTGTCATCGGGGATAGTAGGGTGGCTGAAGAAGACAGGCATTTCAAGAACCGGTTGCTTTTATGAAATAGAAGATCTGATTCATACATAGCATAGTCCAAGCGGACCCACTGAAAAAGCTCAACGTTTGATCATTCGGAAGGGATCCCCTCTTTCTGCACGGATGTGTAATGCGCTTAGCTTTGGCTGTCATCGCTCTGCTTCAGCGCAGGGTGGAGGATGACCTTTCGGTTGCGCAAAAATGGGTCATTGAGACCGTCATTGGTTCCGCTTATGGAAGACTCCTATGAAATAGAAGATCTGATTCATACATAGCATAGTCCAAGCGGACCCACTGAACAACTCTGAGTGGCCCTTTTCGTGTGTGGTTCCCTGATAGGGGAGTCTTGACCAACAGGAAACAATCCCCGTTCTCGAGGATTGGGAACATTCAGAGACGTACGCGATGCTATCTGAGGCTACTATGTGGAAAGGTTGGTGAAAAGTCTCTCAGTTGGTTAGAGTGTTCCATATGGATCTTTCAACACTACTTTCCGTCCTTTTGGACTCACCTCTGGTACCTACGAAAGACAAAAGACCGCTGCCATACATCAGAGGGGGTCTCCTGTTTCGTGTTTATGACAGGTTGAGGTCTGTCTCTCCTCCTTTACCGGTGGATTCTGGTTCGTCCAATAGGTTCCTTTATGTTCTTTCTTCTTCGGGGGAGGCATACTTGATCTTTCTGACCAAGGAATCAGACGTGCACCTGGGCGCTGTTGCTCAAGTCCATAAAAAAGGGTGCCGTGAGTAGGTTCTGTACTGGTCTTGCAAACCAGTGCAGAACGACCCCGAGTTGTAGTGAGCTTCTTGTCCTCTTTTTTCGAGTGGAGGAGCGAGCTCTAGTTCCTTGTCTGACTCCCTCTATAGTTTCACTGCTATACCATGTAGCTTGCTTCTCTGAGACGGAGAGCAAGGACTTCCTATTGGGAGAAGGCGATCGACTAGCTTTGCCTGCTTTGTTTTTCTTCCTTTGAACCACAGCGGGGAAGTTCATCCGCAACCCGACTAGACAAGTGACGCCTTCGTAACTTGACTCCACAGGGCGACGGTTGTCTTTTCTACCCGCCTTTCCCCTGTAGTCAAGCATAGTCAGATGGAACTTGACGGCCTAACGACGAAAAGATCGATCCATGCATATATCTATATATAGCAGGAGACAGGGGTCCGTCAGAGGCATAGGCATCGTCATAGGCTTCATAGTGGCGAGGCGAAGGTCAAGCCCACAGGGGTTTCGGTTGATCCAGTAGCAGATTCTCCGGAAACATATCTTCTTCTCGTAGCAGCTAGACGCCAGCAAGAGAACTTGCATTGAAAGAAGTAGTTTATCCGATTGAGGCACACGTTGAAGAACCAGCAAGAGCTTCCGTGGCTCCGAAAGCAAATCCAATTGCGAGTTCATTCAAGCGTTCGAGATGCACCGAGCAGCAGCACCCGGAGCGGAGAGAGCAGCAGCCGGTAGCATACGCAAACTTGATCTGATTGATCTAGTTTTCCATAGTTCCATAGTGCCTTCACGAGACTTGGGCCGTGGAGCACGCCAACTAGGGAAGCAGTAGCAGAGATCAAGTTCCGGCGGTGGAGAATCTGTGGGGCTAGGGATTGGGAAGAAAGAGGAAGCACGGAATCCGCTGGCTCTAGTGGTCTCCGAAGCCATTCGTATCCGCGCCTGGCCATGAATGGATCTGCTTGCTAGAAGTGAGTAAACTCACTCAGCTGCCTACGCTCCTGCTTTCTCTGCCACCTTCTCAACCTCTGCCTCTGTGCCCTTTTCCCCCATGAGACTGGGAAACGGATCATCTTTCGGGATATGGAACTGGGTATGGAACTGGCCTTGGTCAGATGCCTATCCCGCTCCTCCCGTCTTCCGCCCTGACTTTCTACGCCCCACCGGGGCTCCGGGGCTTGGGCTGTGCAGACAGATGCTAGCTAAGGGAGGGATTGGGCAAGAAAGTCTTCCGCGTAGAGCCCCCCGTTCCTTCCGTCGAGAGAGGTTGCAGCTAGGGAATCGTCGGACAGCCGAGCTCTGATCCCGCTACTGAAACGAATGAGAGAGATCAAGCATGACATTAGTCAGGTATTGGGCGCTGACATCTCAGGATTGGGCGGTGCGGGTAGACCGGAACCAACATTCGAGAAAGAAAGCCGGTTTCAAGATCCACTCCCCAGATACTCTGTCATCACCTTCCCTACTCTTGAGCCTCATTCATTGAAGAATCCTTCTAGACAACGCTGTGAAAGCTGACTAACCATCAAAGGCGGAAAGGATCAGTCATGGGAAAGATGAAAAGTGCATCCTTTTCCTCATACTACGGTACGGTTCAGTGCGCTATCAGTCCAGCGAAGCAGTAGCAAGAAAAGCTTCATCGATTTCGGGAAGGAAGGACAGGTCATTCCTGTTGGTCTTGGTTATTCTCTTCTTGTTGGATAGGATTGGATAGCTCGCTTTCCGCTAAGGCAGATGAACGAATAGATGAAGCGAATAAAGGATCCGTTCTCGGAAAGCTCTAAGGAGAATAGGATAGAAAGGATGGAGGGGGAAAAAGGGAACTTGTTTTTGAAGAAAAGAAGGGGAAAACCACTAGGGCCCCTTCAATCAGAAGTTCATTAATGGAGTCTTCCGTTGGGGCAGGGATCCGCCCAATTCCGGATATAGGAGGACAGAGGCCACCTAAGACGGAGATTCTTGGTCCGCTGCAAGGAAAGCAATAGTGAATAAGTTGAGCCCTTCCCTTCGAATGGCCAG
>prolog/001113902/0_7299
AGTCTAAGGTGCAAATCACGGAGGCAATGGAATCCTCCGCAGTACCTCACTGGCCATTCGAAGGGAAGGGCTCAACTTATTCACTATTGCTTTCCTTGCAGCGGACCAAGAATCTCCGTCTTAGGTGGCCTCTGTCCTCCTATATCCGGAATTGGGCGGATCCCTGCCCCAACGGAAGACTCCATTAATGAACTTCTGATTGAAGGGGCCCTAGTGGTTTTCCCCTTCTTTTCTTCAAAAACAAGTTCCCTTTTTCCCCCTCCATCCTTTCTATCCTATTCTCCTTAGAGCTTTCCGAGAACGGATCCTTTATTCGCTTCATCTATTCGTTCATCTGCCTTAGCGGAAAGCGAGCTATCCAATCCTATCCAACAAGAAGAGAATAACCAAGACCAACAGGAATGACCTGTCCTTCCTTCCCGAAATCGATGAAGCTTTTCTTGCTACTGCTTCGCTGGACTGATAGCGCACTGAACCGTACCGTAGTATGAGGAAAAGGATGCACTTTTCATCTTTCCCATGACTGATCCTTTCCGCCTTTGATGGTTAGTCAGCTTTCACAGCGTTGTCTAGAAGGATTCTTCAATGAATGAGGCTCAAGAGTAGGGAAGGTGATGACAGAGTATCTGGGGAGTGGATCTTGAAACCGGCTTTCTTTCTCGAATGTTGGTTCCGGTCTACCCGCACCGCCCAATCCTGAGATGTCAGCGCCCAATACCTGACTAATGTCATGCTTGATCTCTCTCATTCGTTTCAGTAGCGGGATCAGAGCTCGGCTGTCCGACGATTCCCTAGCTGCAACCTCTCTCGACGGAAGGAACGGGGGGCTCTACGCGGAAGACTTTCTTGCCCAATCCCTCCCTTAGCTAGCATCTGTCTGCACAGCCCAAGCCCCGGAGCCCCGGTGGGGCGTAGAAAGTCAGGGCGGAAGACGGGAGGAGCGGGATAGGCATCTGACCAAGGCCAGTTCCATACCCAGTTCCATATCCCGAAAGATGATCCGTTTCCCAGTCTCATGGGGGAAAAGGGCACAGAGGCAGAGGTTGAGAAGGTGGCAGAGAAAGCAGGAGCGTAGGCAGCTGAGTGAGTTTACTCACTTCTAGCAAGCAGATCCATTCATGGCCAGGCGCGGATACGAATGGCTTCGGAGACCACTAGAGCCAGCGGATTCCGTGCTTCCTCTTTCTTCCCAATCCCTAGCCCCACAGATTCTCCACCGCCGGAACTTGATCTCTGCTACTGCTTCCCTAGTTGGCGTGCTCCACGGCCCAAGTCTCGTGAAGGCACTATGGAACTATGGAAAACTAGATCAATCAGATCAAGTTTGCGTATGCTACCGGCTGCTGCTCTCTCCGCTCCGGGTGCTGCTGCTCGGTGCATCTCGAACGCTTGAATGAACTCGCAATTGGATTTGCTTTCGGAGCCACGGAAGCTCTTGCTGGTTCTTCAACGTGTGCCTCAATCGGATAAACTACTTCTTTCAATGCAAGTTCTCTTGCTGGCGTCTAGCTGCTACGAGAAGAAGATATGTTTCCGGAGAATCTGCTACTGGATCAACCGAAACCCCTGTGGGCTTGACCTTCGCCTCGCCACTATGAAGCCTATGACGATGCCTATGCCTCTGACGGACCCCTGTCTCCTGCTATATATAGATATATGCATGGATCGATCTTTTCGTCGTTAGGCCGTCAAGTTCCATCTGACTATGCTTGACTACAGGGGAAAGGCGGGTAGAAAAGACAACCGTCGCCCTGTGGAGTCAAGTTACGAAGGCGTCACTTGTCTAGTCGGGTTGCGGATGAACTTCCCCGCTGTGGTTCAAAGGAAGAAAAACAAAGCAGGCAAAGCTAGTCGATCGCCTTCTCCCAATAGGAAGTCCTTGCTCTCCGTCTCAGAGAAGCAAGCTACATGGTATAGCAGTGAAACTATAGAGGGAGTCAGACAAGGAACTAGAGCTCGCTCCTCCACTCGAAAAAAGAGGACAAGAAGCTCACTACAACTCGGGGTCGTTCTGCACTGGTTTGCAAGACCAGTACAGAACCTACTCACGGCACCCTTTTTTATGGACTTGAGCAACAGCGCCCAGGTGCACGTCTGATTCCTTGGTCAGAAAGATCAAGTATGCCTCCCCCGAAGAAGAAAGAACATAAAGGAACCTATTGGACGAACCAGAATCCACCGGTAAAGGAGGAGAGACAGACCTCAACCTGTCATAAACACGAAACAGGAGACCCCCTCTGATGTATGGCAGCGGTCTTTTGTCTTTCGTAGGTACCAGAGGTGAGTCCAAAAGGACGGAAAGTAGTGTTGAAAGATCCATATGGAACACTCTAACCAACTGAGAGACTTTTCACCAACCTTTCCACATAGTAGCCTCAGATAGCATCGCGTACGTCTCTGAATGTTCCCAATCCTCGAGAACGGGGATTGTTTCCTGTTGGTCAAGACTCCCCTATCAGGGAACCACACACGAAAAGGGCCACTCAGAGTTGTTCAGTGGGTCCGCTTGGACTATGCTATGTATGAATCAGATCTTCTATTTCATAGGAGTCTTCCATAAGCGGAACCAATGACGGTCTCAATGACCCATTTTTGCGCAACCGAAAGGTCATCCTCCACCCTGCGCTGAAGCAGAGCGATGACAGCCAAAGCTAAGCGCATTACACATCCGTGCAGAAAGAGGGGATCCCTTCCGAATGATCAAACGTTGAGCTTTTTCAGTGGGTCCGCTTGGACTATGCTATGTATGAATCAGATCTTCTATTTCATAAAAGCAACCGGTTCTTGAAATGCCTGTCTTCTTCAGCCACCCTACTATCCCCGATGACAATATCATCACCCTTCATAGCATAGGCTTGAATTCCGCCGCTAACCGCACCAGCCAGATAGTGGGTCGTCAGGGTAAAGAGAGGCCAAGAGCTTAGAAAACCCAACGGTTGGCCGACGGTTCTTTGGAACTTTTGACGCAACGCACTATGGAGTGGAAAGACAATGAGACCTGCGTACACCCGGGCCAAAACAGCAAAAGAACGACGGCATAGAGAGTCACTCCAGGAAATTTGTCCGTTGCTGACTTGAGGCCGAAGGCTAGAAAGGCAATCAATACCGCGCACCCACTTGAGTGGGCGCAATTGGTCGTATGTACCATACCAATCAGAGAGGACTTTCTTTAAGGAATGGGTTGGCCTTCAAAGACATTGCAGAACAACGTAGGCCAATGGCAAATACACGACGTTTTCTGCTGCCCTATACCTGACGGCCAAGCGGCCCACCGAGACAGGGATGTCTTCACTCGTATAAGGGAGATCAAAAGCATACCGAAGGAAGTCCTCCATGTCTTGGCGAGCGCTGGCGTCTTGCCCAGGTTCAAACGCGAACAAGGTTCGCTCCCTGTACAAAGCGCTTTTTTGTTTGCAGAGATTTCTCTGGCCCCTTTTCTATGCCCCTTTCTTTCTGCCAGAATTTGGGACGGAAGACCAATTCCACTGAACCCCCAGAAACTGGGGATGGCGCGGGGGAACATACCTCTCGAACAGCTCGGTGCCTCGGTTGTGAATTGAATGACCGATGCGCCACACGAATATACCATCTCTTCAACAATAGACTAACAAGTGGATTTCTCAGGCTGATAAGCCTGCTTAACTGAACTACTACGATCAAACGTCCTCTTCATTTTAGATTCAAGGCAGGAATGAGACGAGGTAGGCCACCTCGTGTGAGGGAAACGGAAACCGGAAGGTTGACTCGCCGGTCCCATTCCCCACCGTCAACAGTCTATCATTCAAGACGTGTTGAAGGTCAAGAGCGAGGACAGTGGAGAAATGCAATGAATCAATGGTTCTGGAAGGGAAACCAACGAGCGAGCAAGCAAATCCGTTTCCATAGTTTGTCGCTAGCTCGAAGGTAGGCGGTCGATCTTCCTAGGTCGTCTTTGTTCGAGCCAGGGCATCTGGAAATGTCCAGCCTAGTTCTTTCTCGGTCCGTCCGAAGAGATGAGGGAAGGGTTCCGTATGATTAGCTGGGTGCACGAGCGGTACTCTGAATGGTAATGGTGGGTGTGGATGTTCCAATGTCTGTCCCCCGGCCGGGGGATGAGGAAGGGATTGGGACCCTCCGGAACTAGTGGGATTGGATGAAGATAGGTGGAATGAAGATGGTCGGTTTTTCTTTTCTTATGGAAAGAAGATCAATAAACAAGTCAATAGATCCTTCTTCTAATGAGAGGAAAAAGGAGGCCGGCTAGTGGTCAGTAATTGATCCGCTACTCATCAAGAAGGGACGGATAGGGGTGTTACGTAGAGCTTGACCTTGCCCCGTGAATATGGGAGGCGGACGGGAATAGATCAAGATGGGGAGGCCGCGGAGGTCTGATTGATGGGGGTGCACCCACCCCTACCAACTCCTGTATATTTCCATCCTCACACCAGCTAGATCCGCGGAGCCAGATCTGTTGTTGAATCGTCTCTGAAGCAATGATCGGGCACAAGTCGAATAGAAAGACCGGACGAGTCTGATTTCCATGATTATGCTCACCGAGAGGCAGCAGCGGAAGCAATGGGAGAAGAATGGCCTTGATAATACCAGTTTTCTGGAAGGGTCCTCGAGACATCACTCTCCGTTGTGCCGAATGGCCCCACAGGCGGTCACGCCATATGCCATCTGGGAGTATGTCTATGCCGCAAGGAACTCCTCGTTTCGAAAGAGCCGAACCGCAGAGAGGGACACCACTATCACGTGGGCATACGAGGTACTAATGCTTCCGAACACAATGCCAAGCCACGTTTTTGAGAGCTTGCTTGCTGCTCGATTCCCCGAATCCGGTCCCTCCGTCTAATGGACGCTCCATATGGAAATCGACGGATTCTTTCAAGCGCCCCGCTCCACTCCACCTCGAACGGCTTCGTGAGCCAAGCGAGCAACCTGCCACACGCATTTTGCGATCAAACCACTGCGTTTGGGGTCAATGACTATCTTGAAAGGTCAGGACTCATTATGGAAAAGTCAGGATCCAAAAAGGTCAGATGGAAGGCCCTTCTATTGATAGAATGGAATGAATACGCGATGCTGGGAGCTGGGACCATCACTCCGGAGACAGCGACAGCGGCTTTGGCCTGACCCAAAAAGCAAGAGAACCTGCGTTCGTTCCTTCGGAAGGAAGGATGGAAGGGGTCGGAGCGGAAGGAAGATCTATAGTGAGTTCAGTGAAGTTCCCCACTCATGCTCGGTTGGATCCCAAAAACCTTGGTTGGTGCTTCTGGGCTTTTCCATTTTGTCTTTTTCCAAAGCTTCGCGACCCCCGTAACAACAAGCCGGGTGCGGCGAGACTAGCCCAATACGTGTCAAGCTCTGGTTCGAACTAGCAGGGTCTTTTTCCCGGTCCACCACTTCATACAGTTCCGATCCACGTAGACCCGGGGATATGTAGGCAAAATGGTCGGAGCCAGAGGATAGAAAGAGTGGCTAGTTTCTGGCCGGTCGGACCGGAGTCCTATGGATTGTAGGAATTGGTACGTTCCAATTGAGTTGAGTCAAAGTGGATGTGGGTAGCTCGATCGATCGCATGGCTTCGATTGGTTTCGGTCCAATCGATGGTTAGGGGTCCACCGTCTCTTTCCGCAGGTACGACCTAGACGACCACATTCCTGTTGGGGCCCAATCAATCCAACGGAGATCCTGCTCCGCCCGTTCCAGTCCCGGTTGATGACCCAGCATATCCTTCTCCAGTCCCGTTAGAGAGACAGATCCATTCCAGTACATTCGAAGGGTCCTGCCTCCCGCGCCCATTCGTTCCCTGACCAGTTCCATATCCAGGGACCGTGTGCCACCAATAGCAAATCCACCTGCGGCCGGATCCAGTGCCAGTCCCCGCAGTGGACTCAATTGACCGAGTCTAGGCGCCATCCTGCCCGCCCAAGAGACCCTTTGTTCCGGGAAAGGGGAGAGGACTTGTTGCGAAGAGACCAGGGATTGGTTGTTGCTGAAGAGACGGGGAGACTGAGCTTGATTGATGGAAGAACCCCGTGCGTGGGATGAGAAGCGGGAACCTCCGACAAAATGACCGGAGGGGAAGGATCAAACCATCTTAGGGCCTTTTTTTCTGCCCTGCCAATAGTGTCCCATCAATCAAATCAAAACAGATTTTTTTGTGTTTTTGTTCAATTATAAACAAATCATTCAATTCATCTATTCTTTGATGGAGATTTGTAGCATCATTCAAGTAAATACAGATTGAGATCGTAGAAACATGAGCTTGTGATATAGCTACACCTAATTCCGGACCGGTTAATGCAAGAACTATAAATAAAGGACCAAGATCTCCTATGAAATAGAAGAGATTATTCATACATAGCATAGTCCAAGCGGACCCACTTAAAATCTTGACTGAACTATGACCGGCCATCATATTAGCAAATAAACGTATTCCTGAGCTTAATGCGCGAAAACAATGAGGGATTGGCTCAAGGAGTACTAAGAAAGGTGCTAACGGCAGTGGGACTCCTGCGGGTAATGAGAAGCTTAAAAAATGAAGCCCATTTCTTTGAAATCCCACTATAGTAATGCCAATAAAAAGAGGAAATGAGGGACCCAAAGTAATGATAAAATGACTTGTCACTGTGAAGCTATAAGGTATCATACCCTGGGGATTACGAAATAACGAAAAAGTAAAAGTGACCGAGATGCGAGGGAAAAACTTTTGTTGAACATTTCCGGAAAGACCACCTATTTGTTCGTTCACCGGGTTCGGCACGAAATCATGAATCAGCTCTACCAAGGATTGCCAAGCATTTGGTACTGAGTTTCCTCCTCCGTTTTTAGTAACCAAATGAACCAGAAGCAGGACCAAACTGATAGTCAGCAGCATGAACAAAGATGGATTTGTGAATGAGAAAGAAAAGTTTCCAATATGAATATCCAGAAATGGGGAATGGCAAATTGCTCCAGTGGGCTGGAGATCGGTGGAACGGCATACTGAAAGGCCTCACTTCCGATCCCCGCTGTTTCTAAATCATTGACAAGACTTCAAGAAAACCAAATCCTGGCTTTCGCCATGTAATATTCGGCCGCAGCTAGCATATCCTCGGGATCCTGAAACCGATCTTGATACCCGCCGCATTCACTAATTCTTCCAATTTCTCGCGAATGAAGCATTGCATCTCGACGACCCGCTCACTGAAAGGATTCAGTCCGGGTGATCTTCAAAAATGCCATAATAAGCAGAAGAAATCAGACTAGGATCAGAAGCAAAATCCATAATACTAGAAAATGGATCAAAAGTTCCCGAAAGACTAGATGAGGATT
>prolog/001180578/0_15007
CATCTTTATGAGACCAGACCGGAACGTGAACGTCTCTGCAGTATTGCTGATACAGGGGTGGTTCCATGCATGACTTGACTGAAAAGATCCACCACTCTATCTAACATCCACATAACCCAAGGCTTTGGGGAAGAGTACTAACCCATAGATCGCCAGTGCCATAATTTGCATGCCTGCATCATCGTCTGGGTGCTGTTCAACAAAGGTCTGCAGGAATTCCGAGGATACACATTGCCCCTGACACCTTTCTTTCTCCTATTGCTACTGCTATTGATACTGATACTGCTTCCTTTTTTTGTGTTCCTTTTTTCTGATTCTGAGCGAGCTCATCGACACGGACAAGTGGACAAATTCATGCCTGACGAGTCAGCAAGAGTCCCGTCATCTCGTGCAAATGAGGGGAAATAGATAGAGGCAGAGAAGGGTCCGAAGGTGCTCAGGACAAATGCCAAACCAAATGCACAGAAGAAGCTCTGCAGATGAATTCCCGGTGCATGTCTTCTTGTTCTCGAAAGCACTCCCAGTCTCTCCCGGGCGAGCTCGACGGGCATGGTAGCCAAGAGAGAAAGGCAGGTAATGGCAATTTAATGATCTGTCTTTCCTGAGCTAGTAGCTAGTGGCATATCGATAATTGGAAAGGATTATGGAAAGGTTATGGAATTTCTGGAAAGGAAAGGAGATTGATGGAAAGGTCAGGACTTTCTGGAAAGGTCAGGACTTTCTGGAAAGGTCAGGACTAATGAGAATGATTGAGGAATGATTATGGAAGGACAGGACCCTTTTGAAAGGTCAGGACTCTGAAAGGTCAGGACTAATGAGAATGATTGAGGAAAAGTCAGAACTCACCTTATCAAAAAGGTCAAGACTGTCTTTCAAAGTCAGGACTAACCTGACCAAAAAGATCAAGACTGTCTTGAAAGATCAGAACTTCTTCTTCTTAAAAGGACAGGACCCTTTTGAAAGGTCAGGACTCATGACAATTGTATGCCATTAGTACTCACTTGACAAACAAATGCCATTAGTACTCACTTGACAACAAAATGCCATTAGTACTCACTTGACAACAAAATGCCATTAGTACTCACTTGACAAACAAATGCCATTTTCCATCAACAATGAGTACTCACCTTTTTTGAAAGATCAAGACTATCTGATCAGGACTGATTCTTCTGGTCAAGACTGTATTTCACAGTCAGGACTGACCTTACCAAAAAGGTCAAGACTGTCTTGAAAGGTCAGGACTCATTCTTCTTGAAAGGTCAGGACTCTGAAAGGTCAGGACTAATGAGAATGATTGAGGAATGACCATAAAGGACTCATTCTTCTTGAAAGGTCAGGACTCTTTTGAAAGGTCAGGACTCATTGCAATTGTATGCCATTAGTACTCACTTGACAACAAATTGTATGCCATTAGTACTCACTTGACAACAAAATGCCATTAGTACTCACTTGACAACAAAATGCTATTAGTACTCACTTGACAACAAATTATATGCCATTTTCCATCAACAATGAGTACTCACCATACCAAAAAAGGTGAGGACTGTTTTGAAAGGTCAAGACTCATTTGTATGTCATTAGTACTCACCATACCAAAAAGGTGAGGACTCTCTGGAAAGGTCAGGACTAATGAGAATGATTGAGGAATGATTATGGAAGGACAGGACCCTTTTGAAAGGTCAGGACTCATGACAATTGTATGCCATTAGTACTCACTTGACAACAAAATGCCATTAGTACTCACTTGACAAACAAATGCCATTTTCCATCAACAATGAGTACTCACCTTTTTTGAAAGATCAAGACTATCTTGAAAGATCAGGACTGATTCTTCTGGTCAAGACTGTCTTTCACAGTCAGGACTGACCTTACCAAAAAGGTCAAGACTGTCTGGAAAGGTCAGGACTCATTCTTCTTGAAAGGTCAGGACTCTGAAAGGTCAGGACTAATGAGAATGATTGAGGAATGACCATACAGGACTCATTCTTCTTGAAAGGTCAGGACTCTTTTGAAAGGTCAGGACTCATTGCAATTGTATGCCATTAGTACTCACTTGACAACAAATTGTATGCCATTAGTACTCACTTGACAACAAAATGCCATTAGTACTCACTTGACAACAAAATGCTATTAGTACTCACTTGACAACAAATTATATGCCATTTTCCATCAACAATGAGTACTCACCATACCAAGAAAGGTGAGGACTTTCCGGTCAGGACTCATTCTTCTTGAAAGGTCAGGACTCATTGCAATTGTATGCCATTAGTACTCACTTGACAACAAATTGTATGTCTCTCACTTGACAAACAAATGCCATTAGTACTTTCCATATGCCATTAGTACTCACTGTACAAACAAAATGCCATTAGTACTCACTATACCAACATGAGTACTCACTATACCAACAAAATGCCATTTTCCATACCAACAGGACTAATGACAAGTGTATGCCATTAGTACTTTTGAAGGAAAGAAAAAGCAAAAGGGCAATTGTATGCCATTAGTATTGACTATTACATAAAGAAGTATGCCATTAGTGCTCACCATACCAAGAATTGTATGCTATTAGTACTGACTATCCAAAAAATGGAAAGGTGATGTCAAGGTTATGGAAAGGAAAGGCAAAATGGCATACAATTGCCATTTCCATAATTGCAATTGTATGCCATTTTCAATATAAAAAGTGCAATTGTATGCCATTAATGCTTCCATAATGGCATACAATTGCCATTTCCATAATTGCAATTAGATGCCATTAGTGCTAACCATACAAAAATATGCCTCGTCTCGAAGAGAAAGGTTAAAATCCCTAAAGCAATTCCGGTAATCAGAGCTATCGGCATTACCGCTGTGGGAGGGACGGAAGAACTCCTTGCCCTAAGACTGACTGAAGAAGATGGCATCAAGCCCGATTGAATCCGACTTCTATGAGCAGACGATTACTGAACACTTTCAACAGAATGTCTTTTGCGGCAGTGACTCTTTCCGGTGAAGAGTCGCTTTCCCTGTTAATGTACCCGGTCTAGTCTCTAGAGGTTCCTCAAATGTAATCGCTAGCAGAGAGATCAGAAGCTACGGCATTACCACCGGTCTTTGCTATTGGAGCTGTTAGCCCATTTTCATCAGAATATGCTCTGACTGTTGGAGAATACCATGCAATCAGACTTGTTTGGCATCTCGCCTTTCCGGATCCTCGCACATAGAATGGAAGAATCCACTGTTAGGCGCTTTTAAGCCCTCTTTGTTGAAGGAATTTAATCAGAAGCATCTAATGCCATGTTTCTTGTTACAGAATTTGCAGCTATTGAATCAGCGGGCACTCTTGTTTACGTGAATGCACGAATAGCTTGTTTTGCGGGATAAAGCTCTTTAGCGGGATCCACTTTGAATTCTATGGGGATAGAAGAATCTGATTTTGTCCATGTCCCTCCACTCCGGGACCAGGAGCATCCGATTATCCCATTTCAGAAGATTTGCCGACATTCTATAGAATAGTAGAACACCCACGCACATAGAACAGGATTCGAAGGCTAGTCTCTGACGAAACTGCTGATTCAATTGCGAAAACAGCTGTTCGAGAAGGGACATAGCCAACCGCTGAAACTCTTGTTTCAATGACCCTTGATGGGATCGGACTGATCTTCTTCAATTTGAAGTTGACTCTTTCTCAACAGGGCACTCTAGTGGCACTGTCACAAACCCATCTCTTGCCAACATCTGTGCATTTGTCCAATACAAACCTCCATCTGCAGCTCCCTCACAGCTTGAAATTGATCCTTCCTCCCTATTCTATCAAACAATGTCTTGACATTTGCACATCATTTGCATGCCTGCTTTCCTTCCCCATGTGCAAGAAGTTCCTTAACAACCTACTAGAGCCCTTCCTCAGGGAACCTTGGGGCATCCGCTGAAACCAACCCTTTGCACTGTCACAACCCATTCAAAGAGCGTTGATCTCGCAACATCTGTAAAAAAAAGAACCGTTGTCCAGCAAAAGGAGCTAGCAATCTCATGTACTCCGCTTCGTCCCTTGAATCACGTGCATATAGGAATCTCATTCATCACTCACGCAACCTTTCCTTTGGTAGCCTTTGGAAAAGTTGGATCGGAGACTATCAAACAGTCTCTTTTTTCTTGGGATAACCAATATCAAGATTCCCTCTGGCGGGGAAGGCGCAAACAGTGGATTCCGTGCATTCATTTGTTCTTGCAAACATCCTTTTTGTTTGTCCTAACTGCGCATTTGAAGCTTCTTCTATCAAAGAGCTTGGGCATCCTTCGATGAGTGGGTCCGGAAAGAGACTGAAGGCATCCCTATGTGGTTAACATTTCCCTGAGGTGCCTTTTTTGGTATTAATGTGATAGTCAGTACTAATGGCATACAATTGCAATTTCTCCTACCTTCACAAAGACTAATGGCATGTAATGTCATAGTAAATACTAATGACATACAATTGCCCTTTTGCTTTTTCTTTTCCTTCAAAAGTACTAATGGCATTTGTTTGCACAGTGAGTACTAATGGCATTTGTTTGTCAAGTGAGTACTAATGGCATTTGTTTGTCAAGTGAGTACTAATGGCATTTGTTTGTCAAGTGAGTACTAATGGCATTTGTTTGTCAAGTGAGTACTAATGGCATTTGTTTGTCAAGTGAGTACTAATGGCATACAATTGTCATGAGTCCTGACCTTTCAAAAGGGTCCTGTCCTTTTAAGAAGAAGAAGTTCTGATCTTTCAAGACAGTCTTGATCTTTTTGGTAAGGTTAGTCCTGACTTTGAAAGACAGTCTTGACCTTTTTGATAAGGTGAGTTCTGACTTTTCCTCAATCATTCTCATTAGTCCTGACCTTTCAGAGTCCTGACCTTTCAAGAAGAATGAGTCCTGACCTTTCAAGACAGTCTTGACCTTTCAAGAAGAATGAGTCCTGACCTTTCAAGACAGTCTTGATCTTTTTGGTAAGGTCAGTCCTGACTGTGAAATACAGTCTTGACCAGAAGAATCAGTCCTGATCAGATAGTCTTGATCTTTTTGGTAAGGTTAGTCCTGACTTTGAAAGACAGTCTTGACCTTTTTGATAAGGTGAGTACTGATGACATACAAATGAGTCTTGTATGGTCAGGTGAGTACTAATGGCATACAATTGCAATTGGTCCTGTCCTTCCATAATCAGTCCTGACCTTTCAAGACAGTCTTGACCTTTCCAGAAGAATCAGTCCTGACCTTTCAAGACAGTCTTGACCTTTTTGGTAAGGTCAGTCCTGACCTTGAAATACAGTATTGACCAGAAGAATCAGTCCTGATCAGATAGTCTTGATCTTTTTGGTAAGGTTAGTCCTGACTTTGAAAGACAGTCTTGACCTTTTTGATAAGGTCAGTACTGATTTCAAGACAGTCTTGACCTTTCCATTTTTGGTCAGGTGAGTACTAATGGCATACAATTGCAATTGGTCCTGTCCTTCCATCAAAAGTCCTGACCTTTCAAGACAGTCTTGACCTTTTTGGTAAGGTCAGTCCTGACTGTGAAATACAGTCTTGACCAGAAGAATCAGTCCTGATCAGATAGTCTTGATCTTTTTGGTAAGGTTAGTCCTGACTTTGAAAGACAGTCTTGACCTTTTTGATAAGGTGAGTACTGATGACATACAAATGAGTCTTGATGGTCATTCCTCAATCATTCTCATTAGTCCTGACCTTTCAGAGTCTTGACCTTTCAAGAAGAATCAGTCCTGACCTTTCAAGACAGTCTTGACCTTTCCATTTTTGGTCAGGTGAGTACTAATGGCATACAATTGCAATTGGTCCTGTCCTTCCATCAAAAGTCCTGACCTTTCAAGACAGTCTTGACCTTTTTGGTCAGGTTAGTCCTGACTGTGAAAGACAGTCTTGACCTTTTTGATAAGGTCAGTCCTGACTGTGAAAGACAGTCTTGACCTTTTTGATAAGGTGAGTACTAATGGCATACAATTGCAATTGGTCCTGTCCTTCCATAATCAGTCCTGACCTTTCAAGAAGAATGAGTCCTGACCTTTCAAGACAGTCTTGACCTTTCCATTTTTGGTCAGGTGAGTACTAATGGCATACAATTGCAATTGGTCCTGTCCTTCCATCAAAAGTCCTGACCTTTCAAGACAGTCTTGATCTTTTTGGTAAGGTCAGTCCTGACTGTGAAATACAGTCTTGACCAGAAGAATCAGTCCTGATCAGATAGTCTTGATCTTTTTGGTAAGGTTAGTCCTGACTTTGAAAGACAGTCTTGACCTTTTTGATAAGGTGAGTACTGATGACATACAAATGAGTCTTGTATGGTCAGGTGAGTACTAATGGCATACAATTGCAATTGGTCCTGTCCTTCCATAATCAGTCCTGACCTTTCAAGACAGTCTTGACCTTTCAAGAAGAATCAGTCCTGACCTTTCAAGACAGTCTTGACCTTTTTGGTAAGGTCAGTCCTGACCTTGAAATACAGTCTTGACCAGAAGAATCAGTCCTGATCTTTCAAGATAGTCTTGATCTTTCAAAAAAGGTCAGTACTGATTTCAAGACAGTCTTGACCTTTCAAGAAAAATCAGTCCTGACCTTTCAAGACAGTCTTGACCTTTCAAGAAGAATCAGTCCTGACCTTTCAAGACAGTCTTGACCTTTTTGGTAAGGTTAGTCCTGACTTTGAAAGACAGTCTTGACCTTTTTGATAAGGTCAGTCCTGACTTTGAAAGACAGTCTTGACCTTTCAAGAAGAATCAGTCCTGATCTTTCAAGATAGTCTTGATCTTTCAAAAAAGGTGAGTACTGATGACATACAAATGAGTCTTGACCTTTCAAAACAGTCTTCACCTTTCAAGAAGAATCAGTCCTGACCTTTCAAGACAGTCTTGATCTTTTTGGTAAGGTCAGTCCTGACTGTGAAATACAGTCTTGACCAGAAGAATCAGTCCTGATCAGATAGTCTTGATCTTTTTGGTAAGGTTAGTCCTGACTTTGAAAGACAGTCTTGACCTTTTTGATAAGGTGAGTACTGATGACATACAAATGAGTCTTGACCTTTCAATCAAGTCCTGATCTTTCCATAATTCATCCTGACCTTTCAATAACATCCATCCCGTCATTCCTTATTGCGCACTTCGGTTTGAATCAGAATCGGAGCAATCTCTAGTTTCGAATCTAGTCTCGGCATCAATCCCAGTCCCTTAGTCAAAGCCTTCAAGCTCAATCCCAAAAAAAAGCTCTAGTCCTAGAAAAAGACTTCAAAGAAGTAGCTCGTGGAACTGAGTTCCGCTAACTGCTTCTTGCTAACAAAGCTGTCAAATTCAATGAATGTGTTTGCGTTCTCTCTTCTTAGTCTACGATTATCCCTGCTCTTCCTCAGATGTGGATATCTTGACCTGGTCGAAAGTAGAAATGTGTGACGGTCATTCCTTCAAGAAATAGCAGTTGATTCTCAGAGACCGTATTCAAGAGTTGCCAAAGAGGCCTTCCTCACAGCGCATTCTGTGCCATTGATTCTAGCACACCGGATGAATGTGCAGCTGATTTCGATTGAATAAGAGGAAGAGCTTCTATTTCACCAACTGCGTCTACGCATTCACCAACAAGGACCGGGTAGACATGAAGTCAAGTCAGAGCCCCCACGACAATTATCATTGCCTTCATCACCAACTACTCGTACTCCCATACCGGTCACACCAGTCAAGTCAGAAGGTCAGGCAGATTCTAAAGCTGCTGATTCTAGCACACCGGAAACCCTCACAGTCAGAGTGGATAGGCTGACATCGGTGAATTTCACACTTTCCTATTTTCGATGCAGCGGGAACGCTCACTCTAACAACGGCACCAACGGATACTGTCACAGCAAATTTCAGTGCTAATCCAGCAACTGCGGTTAGTGATTCAATTGCCAGGCCTCTACCACCGGTTATCAGACCCGGATCTCCTCAACGCAGACGCTCTTGGCATAGAAGCTGTCTGTATTTCCGCTCTTTGTCTGACCGGTGCTTGAGCCATATCTTTTGTTTGCCTTTGCCTACCTGCTGTTGGTGTAAGCGTCACCGATCTGACTGCTATCGAATCAGCTCTTGGGAATATCATGAATAAAGAAGAATGAAGCCAATGCTGGTGGTTCAGGAACAGAAGAGGTTGTTCAAAAAAAAAGGGATTGACCTCAGGCAAGGTTGACTGATCCTGGATGAAGGTGTCTCAGGAAGAGAATACGCTGTTTGAGTCAGGGAAGTGGTGCTGCTTGGAAAGACAGAAGGCAGTGAGCGAGCCGTAGGCGAGCGGATGAGGACAGATCAGTAGTTTCTCTCCATGCTTTTGTTGGTAAACAAACCACAGTGAACTATGACTACTCGTACAGGAATTCTTTCTGGAGGGAATTTTTGCTTATTCAGATATATCATGATCCCGCCCCGCCGAATTTTCTTTTTTGATGAAGACAGTTTGAATTCCAGTGAGACATCTCTGTCAAGCAATACGTCCGTCACTTCATCTCAAAATTCAGTCGAACAGTCCACCACCACTATTGAGGATTATACTTATAGTAGTGAATCCTCATCTAGTCTTTCGGGAACTTTTGATCCATTTTCTAGTATTATGGATTTTGCTTCTGATCCTAGTCTGATTTCTTCTGCTTATTATGGCATTTTTGAAGATCACCCTGGACTGAATCCTTTCAGTGAGCGGGTCGTCGAGATGCAATGCTTCATTCGCGAGAAATTGGAAGAATTAGTGAATGCGGCGGGGTATCAAGATCGGTTTCAGGATCCCGAGGATATGCTAGCTGCGGCCGAATATTTACATGGCGAAAGCCAGGATTTGGGTTTTCTTGAAAGTCTTGTCAATGATTTAGAAACAGCGGGGATCGGAAGTGAGGCCTTTCAGTATGCCGTTCCACCGATCTCCAGCCCACTGGAGCAATTTGCCATTCCCCATTTCTGGATATTCATATTGGAAACTTTTCTTTCTCATTCACAAATCCATCTTTGTTCATGCTGCTGACTATCAGTTTGGTCCTGCTTCTGGTTCATTTGGTTACTAAAAACGGAGGAGGAAACTCAGTACCAAATGCTTGGCAATCCTTGGTAGAGCTGATTCATGATTTCGTGCCGAACCCGGTGAACGAACAAATAGGTGGTCTTTCCGGAAATGTTCAACAAAAGTTTTTCCCTCGCATCTCGGTCACTTTTACTTTTTCGTTATTTCGTAATCCCCAGGGTATGATACCTTATAGCTTCACAGTGACAAGTCATTTTATCATTACTTTGGGTCCCTCATTTCCTCTTTTTATTGGCATTACTATAGTGGGATTTCAAAGAAATGGGCTTCATTTTTTAAGCTTCTCATTACCCGCAGGAGTCCCACTGCCGTTAGCACCTTTCTTAGTACTCCTTGAGCCAATCCCTCATTGTTTTCGCGCATTAAGCTCAGGAATACGTTTATTTGCTAATATGATGGCCGGTCATAGTTCAGTCAAGATTTTAAGTGGGTCCGCTTGGACTATGCTATGTATGAATAATCTCTTCTATTTCATAGGAGATCTTGGTCCTTTATTTATAGTTCTTGCATTAACCGGTCCGGAATTAGGTGTAGCTATATCACAAGCTCATGTTTCTACGATCTCAATCTGTATTTACTTGAATGATGCTACAAATCTCCATCAAAGAATAGATGAATTGAATGATTTGTTTATAATTGAACAAAAACACAAAAAAATCTGTTTTGATTTGATTGATGGGACACTATTGGCAGGGCAGAAAAAAAGGCCCTAAGATGGTTTGATCCTTCCCCTCCGGTCATTTTGTCGGAGGTTCCCGCTTCTCATCCCACGCACGGGGGTTCTTCCATCAATCAAGCTCAGTCTCCCCGTCTCTTCAGCAACAACCAATCCCTGGTCTCTTCGCAACAAGTCCTCTCCCCTTTCCCGGAACAAAGGGTCTCTTGGGCGGGCAGGATGGCGCCTAGACTCGGTCAATTGAGTCCACTGCGGGGACTGGCACTGGATCCGGCCGCAGGTGGATTTGCTATTGGTGGCACACGGTCCCTGGATATGGAACTGGTCAGGGAACGAATGGGCGCGGGAGGCAGGACCCTTCGAATGTACTGGAATGGATCTGTCTCTCTAACGGGACTGGAGAAGGATATGCTGGGTCATCAACCGGGACTGGAACGGGCGGAGCAGGATCTCCGTTGGATTGATTGGGCCCCCAACAGGAATGTGGTCGTCTAGGTCGTACCTGCGGAAAGAGACGGTGGACCCCTAACCATCGATTGGACCGAAACCAATCGAAGCCATGCGATCGATCGAGCTACCCACATCCACTTTGACTCAACTCAATTGGAACGTACCAATTCCTACAATCCATAGGACTCCGGTCCGACCGGCCAGAAACTAGCCACTCTTTCTATCCTCTGGCTCCGACCATTTTGCCTACATATCCCCGGGTCTACGTGGATCGGAACTGTATGAAGTGGTGGACCGGGAAAAAGACCCTGCTAGTTCGAACCAGAGCTTGACACGTATTGGGCTAGTCTCGCCGCACCCGGCTTGTTGTTACGGGGGGTCGCGAAGCTTTGGAAAAAGACAAAATGGAAAAGCCCAGAAGCACCAACCAAGGTTTTTGGGATCCAACCGAGCATGAGTGGGGAACTTCACTGAACTCACTATAGATCTTCCTTCCGCTCCGACCCCTTCCATCCTTCCTTCCGAAGGAACGAACGCAGGTTCTCTTGCTTTTTGGGTCAGGCCAAAGCCGCTGTCGCTGTCTCCGGAGTGATGGTCCCAGCTCCCAGCATCGCGTATTCATTCCATTCTATCAATAGAAGGGCCTTCCATCTGACCTTTTTGGATCCTGACTTTTCCATAATGAGTCCTGACCTTTCAAGATAGTCATTGACCCCAAACGCAGTGGTTTGATCGCAAAATGCGTGTGGCAGGTTGCTCGCTTGGCTCACGAAGCCGTTCGAGGTGGAGTGGAGCGGGGCGCTTGAAAGAATCCGTCGATTTCCATATGGAGCGTCCATTAGACGGAGGGACCGGATTCGGGGAATCGAGCAGCAAGCAAGCTCTCAAAAACGTGGCTTGGCATTGTGTTCGGAAGCATTAGTACCTCGTATGCCCACGTGATAGTGGTGTCCCTCTCTGCGGTTCGGCTCTTTCGAAACGAGGAGTTCCTTGCGGCATAGACATACTCCCAGATGGCATATGGCGTGACCGCCTGTGGGGCCATTCGGCACAACGGAGAGTGATGTCTCGAGGACCCTTCCAGAAAACTGGTATTATCAAGGCCATTCTTCTCCCATTGCTTCCGCTGCTGCCTCTCGGTGAGCATAATCATGGAAATCAGACTCGTCCGGTCTTTCTATTCGACTTGTGCCCGATCATTGCTTCAGAGACGATTCAACAACAGATCTGGCTCCGCGGATCTAGCTGGTGTGAGGATGGAAATATACAGGAGTTGGTAGGGGTGGGTGCACCCCCCATCAATCAGACCTCCGCGGCCTCCCCATCTTGATCTATTCCCGTCCCGCCTCCCATATTCACGGGGGCAAGGTCAAGCTCTACGTAACACCCCTATCCGTCCCTTCTTGATGAGTAGCGGATCAATTACTGACCACTAGCCGGCCTCCTTTTTCCTCTCATTAGAAGAAGGATCTATTGACTTGTTTATTGATCTTCTTTCCATAAGAAAAGAAAAACCGACCATCTTCATTCCACCTATCTTCATCCAATCCCACTAGTTCCGGAGGGTCCCAATCCCTTCCTCATCCCCCGGCCGGGGGACAGACATTGGAACATCCACACCCACCATTACCATTCAGAGTACCGCTCGTGCACCCAGCTAATCATACGGAACCCTTCCCTCATCTCTTCGGACGGACCGAGAAAGAACTAGGCTGGACATTTCCAGATGCCCTGGCTCGAACAAAGACGACCTAGGAAGATCGACCGCCTACCTTCGAGCTAGCGACAAACTATGGAAACGGATTTGCTTGCTCGCTCGTTGGTTTCCCTTCCAGAACCATTGATTCATTGCATTTCTCCACTGTCCTCGCTCTTGACCTTCAACACGTCTTGAATGATAGACTGTTGACGGTGGGGAATGGGACCGGCGAGTCAACCTTCCGGTTTCCGTTTCCCTCACACGAGGTGGCCTACCTCGTCTCATTCCTGCCTTGAATCTAAAATGAAGAGGACGTTTGATCGTAGTAGTTCAGTTAAGCAGGCTTATCAGCCTGAGAAATCCACTTGTTAGTCTATTGTTGAAGAGATGGTATATTCGTGTGGCGCATCGGTCATTCAATTCACAACCGAGGCACCGAGCTGTTCGAGAGGTATGTTCCCCCGCGCCATCCCCAGTTTCTGGGGTTCAGTGGAATTGGTCTTCCGTCCCAAATTCTGGCAGAAAGAAAGGGGCATAGAAAAGGGGCCAGAGAAATCTCTGCAAACAAAAAAGCGCTTTGTACAGGGAGCGAACCTTGTTCGCGTTTGAACCTGGGCAAGACGCCAGCGCTCGCCAAGACATGGAGGACTTCCTTCGGTATGCTTTTGATCTCCCTTATACGAGTGAAGACATCCCTGTCTCGGTGGGCCGCTTGGCCGTCAGGTATAGGGCAGCAGAAAACGTCGTGTATTTGCCATTGGCCTACGTTGTTCTGCAATGTCTTTGAAGGCCAACCCATTCCTTAAAGAAAGTCCTCTCTGATTGGTATGGTACATACGACCAATTGCGCCCACTCAAGTGGGTGCGCGGTATTGATTGCCTTTCTAGCCTTCGGCCTCAAGTCAGCAACGGACAAATTTCCTGGAGTGACTCTCTATGCCGTCGTTCTTTTGCTGTTTTGGCCCGGGTGTACGCAGGTCTCATTGTCTTTCCACTCCATAGTGCGTTGCGTCAAAAGTTCCAAAGAACCGTCGGCCAACCGTTGGGTTTTCTAAGCTCTTGGCCTCTCTTTACCCTGACGACCCACTATCTGGCTGGTGCGGTTAGCGGCGGAATTCAAGCCTATGCTATGAAGGGTGATGATATTGTCATCGGGGATAGTAGGGTGGCTGAAGAAGACAGGCATTTCAAGAACCGGTTGCTTTTATGAAATAGAAGATCTGATTCATACATAGCATAGTCCAAGCGGACCCACTGAAAAAGCTCAACGTTTGATCATTCGGAAGGGATCCCCTCTTTCTGCACGGATGTGTAATGCGCTTAGCTTTGGCTGTCATCGCTCTGCTTCAGCGCAGGGTGGAGGATGACCTTTCGGTTGCGCAAAAATGGGTCATTGAGACCGTCATTGGTTCCGCTTATGGAAGACTCCTATGAAATAGAAGATCTGATTCATACATAGCATAGTCCAAGCGGACCCACTGAACAACTCTGAGTGGCCCTTTTCGTGTGTGGTTCCCTGATAGGGGAGTCTTGACCAACAGGAAACAATCCCCGTTCTCGAGGATTGGGAACATTCAGAGACGTACGCGATGCTATCTGAGGCTACTATGTGGAAAGGTTGGTGAAAAGTCTCTCAGTTGGTTAGAGTGTTCCATATGGATCTTTCAACACTACTTTCCGTCCTTTTGGACTCACCTCTGGTACCTACGAAAGACAAAAGACCGCTGCCATACATCAGAGGGGGTCTCCTGTTTCGTGTTTATGACAGGTTGAGGTCTGTCTCTCCTCCTTTACCGGTGGATTCTGGTTCGTCCAATAGGTTCCTTTATGTTCTTTCTTCTTCGGGGGAGGCATACTTGATCTTTCTGACCAAGGAATCAGACGTGCACCTGGGCGCTGTTGCTCAAGTCCATAAAAAAGGGTGCCGTGAGTAGGTTCTGTACTGGTCTTGCAAACCAGTGCAGAACGACCCCGAGTTGTAGTGAGCTTCTTGTCCTCTTTTTTCGAGTGGAGGAGCGAGCTCTAGTTCCTTGTCTGACTCCCTCTATAGTTTCACTGCTATACCATGTAGCTTGCTTCTCTGAGACGGAGAGCAAGGACTTCCTATTGGGAGAAGGCGATCGACTAGCTTTGCCTGCTTTGTTTTTCTTCCTTTGAACCACAGCGGGGAAGTTCATCCGCAACCCGACTAGACAAGTGACGCCTTCGTAACTTGACTCCACAGGGCGACGGTTGTCTTTTCTACCCGCCTTTCCCCTGTAGTCAAGCATAGTCAGATGGAACTTGACGGCCTAACGACGAAAAGATCGATCCATGCATATATCTATATATAGCAGGAGACAGGGGTCCGTCAGAGGCATAGGCATCGTCATAGGCTTCATAGTGGCGAGGCGAAGGTCAAGCCCACAGGGGTTTCGGTTGATCCAGTAGCAGATTCTCCGGAAACATATCTTCTTCTCGTAGCAGCTAGACGCCAGCAAGAGAACTTGCATTGAAAGAAGTAGTTTATCCGATTGAGGCACACGTTGAAGAACCAGCAAGAGCTTCCGTGGCTCCGAAAGCAAATCCAATTGCGAGTTCATTCAAGCGTTCGAGATGCACCGAGCAGCAGCACCCGGAGCGGAGAGAGCAGCAGCCGGTAGCATACGCAAACTTGATCTGATTGATCTAGTTTTCCATAGTTCCATAGTGCCTTCACGAGACTTGGGCCGTGGAGCACGCCAACTAGGGAAGCAGTAGCAGAGATCAAGTTCCGGCGGTGGAGAATCTGTGGGGCTAGGGATTGGGAAGAAAGAGGAAGCACGGAATCCGCTGGCTCTAGTGGTCTCCGAAGCCATTCGTATCCGCGCCTGGCCATGAATGGATCTGCTTGCTAGAAGTGAGTAAACTCACTCAGCTGCCTACGCTCCTGCTTTCTCTGCCACCTTCTCAACCTCTGCCTCTGTGCCCTTTTCCCCCATGAGACTGGGAAACGGATCATCTTTCGGGATATGGAACTGGGTATGGAACTGGCCTTGGTCAGATGCCTATCCCGCTCCTCCCGTCTTCCGCCCTGACTTTCTACGCCCACCGGGGCTCCGGGGCTTGGGCTGTGCAGACAGATGCTAGCTAAGGGAGGGATTGGGCAAGAA
>prolog/001279293/0_10193
CTTCGATGATATCGGATGGGATATAACGGAGCATTGAGACTGTGGAACTCTGTCTGACTTGACGGTTGGTTGGCAGGCGATCTCTATCTAGGCAAGTGTGACTAAGGCACTTGTACATCAAAGAGGGAAAAGGGCCGTTGCGGTCCTACCTACACAAACTTGCTTGAAAGTCAGGGTCCAATTGAGACTCTTTTTTTTGGCAAAGCAATCGTCGATAGTTGAGTCATGTGAGGCGAAGTTCACGAGCTGGAGAAAGCTTGACTGGTCTGAGTCAGGGTTCCTATCATCACCACGAGGTGAGGAAGAAAAAAACGCGAAGCCAGTAGCATAGTCTATCAAGCAAGTGACGCCCCCGGCAGAGAAAGAAAGAGTGACTGACCGCCCTAAAAAAGAAAGCCTTCAACAAAAGCCAACCGTGCAAGGCGGTAGAGTCCGTGTGCAGTGTCAGCATTCTCTCATGAACGCGAAACGGTGGTCGTTCCGCATCCCGCGCTCATGCATGGAGTTGCTTGTTCGTTAGCCTTTCTTGTCTTGCTTAGCGTACTTTCTCAATCCCTTGCTTGTTCCGGATGCAGCAAGCAAGCTTCAAAGGCTCACTCTGGCTCTCAACGGCTATCGCCTCCTCTCGTTGGGTCGAGTGATCAACACCTCAGGGGTTGAGGGGTGCTTCTCCGCTTCTCCTGCTGCGACTACCTATGCCGTGGAGGCGATCCGTCACCTCGGCCGTGCCTTCTTTGAGAGTTTGACCATCACGTCACGTCACGTCACGAGCAAAGCCCTACGCTTTGCGAGTGCGTGCTTTGTGCAATTGAAAGGTCAAGGTCAGTGCACAACTATAGGCAGAGCCAAAGCGAAGCGAGTGTGCTTATGATTTGTGGAAACACTAATGGCATACAATTGCCATTGGGTATGGTGAGTACTAATGACATTTGTTTGTACAGTGAGTACTAATGGCATATGGAAAGTACTAATGGCATTTGTTTGTACAGTGAGTACTAATGGCATTTGTTTGTCAAGTGAGTACTAATGGCATTTGTTTGTCAAGTGAGTACTAATGGCATTGAATTGCAATGAGTCCTGACCTTTCAAGAAGAATGAGTCCTGACCTTTCAAGACAGTCTTGACCTTTTTGGTAAGGTCAGTCCTGACCTTGAAATACAGTATTGACCTTTTAAGAAAAATCAGTCCTGACCTTTCAAGACAGTCTTGACCTTTTTGGTAAGGTCAGTCCTGACCTTTAAATACAGTCTTGACCTTTTTGATAAGGTGAGTACTGACTTTTCCATAATGAGTCCTGACCTTTCATTTTGGTATGGTTAATGACATTTTGTTGTACAGTGAGTACTAATGACATTGAATTGCAATTAGTCCTGACCTTTCCATAAGGAAAGTACTAATGGCATACAATTTTTGGTCAAGTGAGTACTAATGGCATTTGTTTGTACAGTGAGTACTAATGGCATTTGTTTGTCAAGTGAGTACTAATGGCATTTGTTTGTCAAGTGAGTACTAATGGCATTGAATTGCAATGAGTCCTGACCTTTCAAGAAGAATGAGTCCTGACCTTTCAAGACAGTCTTGACCTTTCCATTTTTGGTCAGGTGAGTACTAATGGCATACAATTGCAATTGGTCCTGTCCTTCCATCAAAAGTCCTGACCTTTCAAGACAGTCTTGATCTTTTGGTAAGGTCAGTCCTGACTGTGAAAGACAGTCTTGACCAGAAGAATCAGTCCTGATCAGATAGTCTTGATCTTTTTGGTAAGGTTAGTCCTGACTTTGAAAGACAGTCTTGACCTTTTTGATAAGGTGAGTACTGATGACATACAAATGAGTCTTGTATGGTCAGGTGAGTACTAATGGCATACAATTGCAATTGGTCCTGTCCTTCCATAATCAGTCCTGACCTTTCAAGACAGTCTTGACCAGAAGAATCAGTCCTGACCTTTCAAGACAGTCTTGACCTTTTTGGTAAGGTCAGTCCTGACCTTGAAATACAGTCTTGACCAGAAGAATCAGTCCTGATCAGATAGTCTTGATCTTTTTGGTAAGGTTAGTCCTGACTTTGAAAGACAGTCTTGACCTTTTTGATAAGGTCAGTACTGATTTCAAGACAGTCTTGACCTTTCCATTTTTGGTCAGGTGAGTACTAATGGCATACAATTGCAATTGGTCCTGTCCTTCCATCAAAAGTCCTGACCTTTCAAGACAGTCTTGACCTTTTTGGTAAGGTCAGTCCTGACTTTGAAATACAGTCTTGACCAGAAGAATCAGTCCTGATCAGATAGTCTTGATCTTTTTGGTAAGGTTAGTCCTGACTTTGAAAGACAGTCTTGACCTTTTTGATAAGGTGAGTACTGATGACATACAAATGAGTCTTGATGGTCATTCCTCAATCATTCTCATTAGTCCTGACCTTTCAGAGTCTTGACCTTTCAAGAAGAATCAGTCCTGACCTTTCAAGACAGTCTTGACCTTTTTGGTAAGGTCAGTCCTGACTGTGAAAGACAGTCTTGACCTTTTTGATAAGGTGAGTACTAATGGCATACAATTGCAATTGGTCCTGTCCTTCCATAATCAGTCCTGACCTTTCCAGAAGAATGAGTCCTGACCTTTCAAGACAGTCTTGACCTTTCCATTTTTGGTCAGGTGAGTACTAATGGCATACAATTGCAATTGGTCCTGTCCTTCCATCAAAAGTCCTGACCTTTCAAGACAGTCTTGATCTTTTTGGTAAGGTCAGTCCTGACTGTGAAATACAGTCTTGACCAGAAGAATCAGTCCTGATCAGATAGTCTTGATCTTTTTGGTAAGGTTAGTCCTGACTTTGAAAGACAGTCTTGACCTTTTTGATAAGGTGAGTACTGATGACATACAAATGAGTCTTGTATGGTCAGGTGAGTACTAATGGCATACAATTGCAATTGGTCCTGTCCTTCCATAATCAGTCCTGACCTTTCAAGACAGTCTTGACCAGAAGAATCAGTCCTGACCTTTCAAGACAGTCTTGACCTTTTTGGTAAGGTCAGTCCTGACCTTGAAATACAGTCTTGACCAGAAGAATCAGTCCTGATCAGATAGTCTTGATCTTTTTGGTAAGGTTAGTCCTGACTTTGAAAGACAGTCTTGACCTTTTTGATAAGGTCAGTACTGATTTCAAGACAGTCTTGACCTTTCCATTTTTGGTCAGGTGAGTACTAATGGCATACAATTGCAATTGGTCCTGTCCTTCCATCAAAAGTCCTGACCTTTCAAGACAGTCTTGACCTTTTTGGTAAGGTCAGTCCTGACTGTGAAATACAGTCTTGACCAGAAGAATCAGTCCTGATCAGATAGTCTTGATCTTTTTGGTAAGGTTAGTCCTGACTTTGAAAGACAGTCTTGACCTTTTTGATAAGGTGAGTACTGATGACATACAAATGAGTCTTGACCTTTCAAAAGAGTCCTGACCTTTCAAAAGAGTCCTCACCTTTTTGGTATGGTGAGTACTGATGACATACAAATGAGTCTTGATGGTCATTCCTCAATCATTCTCATTAGTCCTGACCTTTCAGAGTCTTGACCTTTCAAGACAGTCCTGTCCATCACCTTTCAAGAAGGTCACTGATTCAGGTCAGACAAATCCTGAAAAGTGCTGACCCTGACCAGAAAGGAAAGGTTGTCATTGTATGCCATTAGAAGAAGGAGAAATGGCAATTGTATGCCATTAGTGCTGACTCTCACATGAAGAACAAAAAAGGACAATGGCAATTGTATGCCATTCATGCTGACCCTGACCAAAGAGTTTTGTCTGATCTGAATCAGCACTCGCAACTTTGAATGACATTAGCTCATGGAAAGGTGATGGACAGGACTGTCTTGAAAGGTCAAGACTCTGAAAGGTCAGGACTAATGAGAATGATTGAGGAATGACCATCAAGACTCATTTGTATGTCATCAGTACTCACCATACCAAAAAGGTGAGGACTCTTTTGAAAGGTCAGGACTCTTTTGAAAGGTCAAGACTCATTTGTATGTCATCAGTACTCACCTTATCAAAAAGGTCAAGACTGTCTTTCAAAGTCAGGACTAACCTTACCAAAAGATCAAGACTATCTGATCAGGACTGATTCTTCTGGTCAAGACTGTATTTCACAGTCAGGACTGACCTTACCAAAAAGGTCAAGACTGTCTTGAAAGGTCAGGACTTTTGATGGAAGGACAGGACCAATTGCAATTGTATGCCATTAGTACTCACCTGACCAAAAATGGAAAGGTCAAGACTGTCTTGAAATCAGTACTGACCTTATCAAAAAGGTCAAGACTGTCTTTCAAAGTCAGGACTAACCTTACCAAAAAGATCAAGACTATCTGATCAGGACTGATTCTTCTGGTCAAGACTGTATTTCAAGGTCAGGACTGACCTTACCAAAAAGGTCAAGACTGTCTTGAAAGGTCAGGACTGATTCTTCTGGTCAAGACTGTCTTGAAAGGTCAGGACTGATTATGGAAGGACAGGACCAATTGCAATTGTATGCCATTAGTACTCACCTGACCATACAAGACTCATTTGTATGTCATCAGTACTCACCTTATCAAAAAGGTCAAGACTGTCTTTCAAAGTCAGGACTAACCTTACCAAAAAGATCAAGACTATCTGATCAGGACTGATTCTTCTGGTCAAGACTGTATTTCACAGTCAGGACTGACCTTACCAAAAAGATCAAGACTGTCTTGAAAGGTCAGGACTTTTGATGGAAGGACAGGACCAATTGCAATTGTATGCCATTAGTACTCACCTGACCAAAAATGGAAAGGTCAAGACTGTCTTGAAAGGTCAGGACTCATTCTTCTGGAAAGGTCAGGACTGATTATGGAAGGACAGGACCAATTGCAATTGTATGCCATTAGTACTCACCTTATCAAAAAGGTCAAGACTGTCTTTCACAGTCAGGACTGACCTTACCAAAAAGGTCAAGACTGTCTTGAAAGGTCAGGACTGATTCTTCTTGAAAGGTCAAGACTCTGAAAGGTCAGGACTAATGAGAATGATTGAGGAATGACCATCAAGACTCATTTGTATGTCATCAGTACTCACCTTATCAAAAAGGTCAAGACTGTCTTTCAAAGTCAGGACTAACCTTACCAAAAAGATCAAGACTATCTGATCAGGACTGATTCTTCTGGTCAAGACTGTATTTCAAAGTCAGGACTGACCTTACCAAAAAGGTCAAGACTGTCTTGAAAGGTCAGGACTTTTGATGGAAGGACAGGACCAATTGCAATTGTATGCCATTAGTACTCACCTGACCAAAAATGGAAAGGTCAAGACTGTCTTGAAATCAGTACTGACCTTATCAAAAAGGTCAAGACTGTCTTTCAAAGTCAGGACTAACCTTACCAAAAAGATCAAGACTATCTGATCAGGACTGATTCTTCTGGTCAAGACTGTATTTCAAGGTCAGGACTGACCTTACCAAAAAGGTCAAGACTGTCTTGAAAGGTCAGGACTGATTCTTCTGGTCAAGACTGTCTTGAAAGGTCAGGACTGATTATGGAAGGACAGGACCAATTGCAATTGTATGCCATTAGTACTCACCTGACCATACAAGACTCATTTGTATGTCATCAGTACTCACCTTATCAAAAAGGTCAAGACTGTCTTTCAAAGTCAGGACTAACCTTACCAAAAAGATCAAGACTATCTGATCAGGACTGATTCTTCTGGTCAAGACTGTCTTTCACAGTCAGGACTGACCTTACCAAAAAGATCAAGACTGTCTTGAAAGGTCAGGACTTTTGATGGAAGGACAGGACCAATTGCAATTGTATGCCATTAGTACTCACCTGACCAAAAATGGAAAGGTCAAGACTGTCTTGAAAGGTCAGGACTCATTCTTCTTGAAAGGTCAGGACTCATTGCAATTCAATGCCATTAGTACTCACTTGACAAACAAATGCCATTAGTACTCACTTGACAAACAAATGCCATTAGTACTCACTGTACAAACAAATGCCATTAGTACTCACTTGACCAAAAATTGTATGCCATTAGTACTTTCCTTATGGAAAGGTCAGGACTAATTGCAATTCAATGTCATTAGTACTCACTGTACAACAAAATGTCATTAACCATACCAAAATGAAAGGTCAGGACTCATTATGGAAAAGTCAGTACTCACCTTATCAAAAAGGTCAAGACTGTATTTAAAGGTCAGGACTGACCTTACCAAAAAGGTCAAGACTGTCTTGAAAGGTCAGGACTGATTTTTCTTAAAAGGTCAATACTGTATTTCAAGGTCAGGACTGACCTTACCAAAAAGGTCAAGACTGTCTTGAAAGGTCAGGACTCATTCTTCTTGAAAGGTCAGGACTCATTGCAATTCAATGCCATTAGTACTCACTTGACAAACAAATGCCATTAGTACTCACTTGACAAACAAATGCCATTAGTACTCACTGTACAAACAAATGCCATTAGTACTTTCCATATGCCATTAGTACTCACTGTACAAACAAATGTCATTAGTACTCACCATACCCAATGGCAATTGTATGCCATTAGTGTTTCCACAAATCATAAGCACACTCGCTTCGCTTTGGCTCTGCCTATAGTTGTGCACTGACCTTGACCTTTCAATTGCACAAAGCACGCACTCGCAAAGCGTAGGGCTTTGCTCGTGACGTGACGTGACGTGATGGTCAAACTCTCAAAGAAGGCACGGCCGAGGTGACGGATCGCCTCCACGGCATAGGTAGTCGCAGCAGGAGAAGCGGAGAAGCACCCCTCAACCCCTGAGGTGTTGATCACTCGACCCAACGAGAGGAGGCGATAGCCGTTGAGAGCCAGAGTGAGCCTTTGAAGCTTGCTTGCTGCATCCGGAACAAGCAAGGGATTGAGAAAGTACGCTAAGCAAGACAAGAAAGGCTAACGAACAAGCAACTCCATGCATGAGCGCGGGATGCGGAACGACCACCGTTTCGCGTTCATGAGAGAATGCTGACACTGCACACGGACTCTACCGCCTTGCACGGTTGGCTTTTGTTGAAGGCTTTCTTTTTTAGGGCGGTCAGTCACTCTTTCTTTCTCTGCCCGGGGGCGTCACTTGCTTGATAGACTATGCTACTGGCTTCGCGTTTTTTTCTTCCTCACCTCGTGGTGATGATAGGAACCCTGACTCAGACCAGTCAAGCTTTCTCCAGCTCGTGAACTTCGCCTCACATGACTCAACTATCGACGATTGCTTTGCCAAAAAAAAGAGTCTCAATTGGGACCCTGACTTTCAAGCAAGGTTTGTGTAGGGTAGGACCGCAACGGCCCTTTTCCCTCTTTGATGTACAAGTGCCTTAGTCACACTTGCCTAGATAGAGATCGCCTGCCAACCAACCGTCAAGTCAGAACAGAGTTCCACAGTCTCAATGCTCCGTTATATCCCATCCGATATCATCGAAGACATTGTGCAAGCCACGATTCCGGCCTTCCCGGGCTTTTTTGAATCCAGTAAGCACCTTTGTTCGAGTTAATGAGGGAGTCCGTGAACGCTGGTCAGCGACATGCCTCAGAGCATGCTAGCAAGGGATCCAGGTTGATTGACTGAGACTTTCACCGGTAACGAGATTCATGAAAAAACTTCCAGTCTAAATTTGAATGCCATGCTAGCGAGTTGAATGTCGACTAGCGGAACAAGAACCTCCACTATGATATAGTTAGTGAACCACCGCAGCAAAGGGATTTCTCTCTCCGTCCTGCACGGAAGGCAAGTAGGAGTGGAAGTTGAGTGCATGAACTGCAAGAGCAGGCTCTTTTTCGGGCAAGAAGGCAAGCTGACTGAGATCAGAGACGCAGGCGTCGAGCAGCCCTATCGAAAAACCAGGCTAGGCGTGCGGGAAGGGAGCGAGAGGAGAAACCACTCGAGTCAGTACTGTCTCTTGGGAACCGCAGATTGGCTCTTTCCTTTGTCAGGTAGCGAGCAGTTCTGGGGGTACGAGGAGGCAGTTTGAACGGAAACTTTGATAAGCATGACGGTTTTTAGCCGAACCTGAACAGCATGACGGCACGCCCATGACGGTTTTGCTTCTTGCTTTCGGAGGTCAGATCAGAGAATCTTTCCTTTTTCAGTTCGGTGCAGTCGGTAGATCAGAGAGTCTCTCGTTTCCGTTTGGTTAGCGGTGGAGATCAGAGGCGGGGAGATCAGACCCATCTTGTAGGATTTGGTTGTGGTTGTTGAATGAGATCTGGCGCCTCATCTCTGACAGAGGCTTGACTAGGCCCCTTGAAAGGCTGTCTTTTTGCCTTGTTGCTGGCTTCTTCCTTCAAGTGGCTTGACTCGGAGCATGGCCATCATTCTCACCGACTTGGAAGCAGCGGTCTCGATTTTGAGCTTTGCTTCCTTCTGAGGCGGGGACAGGATTCGAACCTGCAATCTTCAGGTCATGAGCCTGATGAGTCGACCAATTCCTCTACCCCGCTTGTTCCCCTCTCTTTCTTTCACTATGGACACCTAGGTCCCGGCTTTGGTTGCTTGGCCAACGAGCAAAGCGCTCGCCGCGAAGCGAGTGCTTGAGGATAGAACCAGCGCGTGCTAGGCGGCGCTTCTTTGGTTGGAGCTCCGCTCTTCCCCTCGCTAGCCCTTCGTGCATGAGCAAAGCCGCCCTCTTCGAGGCCGCCTTACCTGACATATGCGGCTAGGGTTGGCAGCGAAATGCCGTCTTCGAGACCCAGCCAATCTTGAGGAAAAAAGAGAAACAGAGGTAGCGCGACTGACCGCAATTGCATGCAGGCATCTGCACGGGTTCGACTCATAGGTTTGAAAGTCAAATTTCGTTTAGTACGAGATCGCTGAACACCTCGCGGTGCTTACACCTCTCGCCTATCGAAGTTCTGTTCAAAAACCTCGTACGAGAACTTGTATAGAGAAGGATTTCCCGCGGCGCAGCAGTTCTTCCATCCCAACTTAGCTGCCCGGCGCTGCTATTGGCATAACAACCGGTACACCATAGGTTGGCCCAACCCAGTCCTCTCGTACTAGGGTTGGCTCCTCGCAGTTCTCCCTTTAACACCAACGGTAGATAGGAACCGAACTGTCTCACGACGTTCTAAACCCAACTCACGTACCACTTGAATCGGCGAACAACCGAACCCTTGGGACCTTCTTCAACCCCAGGATGTGATGAGTCGACATCGAGGTGCCAAACGACTCCGTCGATAAGAGCTCTTGGGAGTCATCAGCCTGTTATCCCCGGCGTACCTTTGATCCGTTGAGCGAGAGCCCTTCCACACGGGACTCCCGGATCACTATGGCCGACTTTCGTCTCTGTTCGACCAGTCGGTCTCACAGTCAGGCAGGCTTATACCATTACGCTCACGAGCAGAATAGACGCTTGAGCCTACCTTCGCACACCTCCGTTACTCTTTAGGAGGCATCCGCCCCAGATAAACTACCCACCTCGCAGTGTCCGCCCCCCCCCGAATGATCGGTGCGGCGGTTAGGCATCCTTAGACGAAAGAGTGGTCTTTCAGGATTGGTCGTTGTGTGTCACCACCTCCCACCTATCCTACACATTCGATCAAGGTTGTCACTGCGAAGCTATAGTCAAGGTGCACGGGGTCTGACCGTCTAGCCGTTGGTACTCCGCATCTTCACGGAGAATTCAATTTCACCGGGTCCATGTCGGAGACAGCGGGGCAGTCGTTACACCATTCGTGCAGGTCGCTACTTATGCGACAAGGAATTTCGCTACCTTAGGACAGTTAGAGTTACTGCCGCCGTTTACCGGGGCTTCCATTCAAAGCTTATCACACTTCTCCTTCCGACCTTCCAGCACCGGGCAGGTGTCAGACTCTATACATCGTGTTACCACTTAGCAGAGTCCTGTGTTTTTAATAAACAGTCGCTACCCCCTGGGTTGTGCCGCTTTCCTAATCCTTCGATAGGAGAGCACCCCTTCTCCGAAGTTACGGGGTCATTTTGCCGAGTTCCTTCGACATGGTTCTCTCAAGCGCCCTAGTATACTCTACTTGTTCACCTGTGTCGGTTTGGGGTACGGTCAGTTCACCGGGAGGATCGCCCTCCCAATTCGAAGTTTTTTCCTGGAAGTGGAAACCCTGATGACTATGACAACAGTCGCGACGCAGACTCGCTACTATGGCAGGGCGGTACGCTCTGCTCTCTCGCGACCCCTATTCACATCTCAGACTAAAGGCCCCTACGGAAG
>prolog/001306746/0_11279
CCACCAAGCCTTGAAATTCTTTGAATGGAAGGAGATGAGAATCTCCCGACGTCCGATAGTTCTCTTCTTGTCCCGCCCCCAACCAACTAGCAGAGCAGATGGGGAATCGGTTTGCACAAATACCTCGATCGCACCAGACTCGATTGCACCGGGCAACAATGAAGACCTCTGGCATCGGATATCCCAGGCCATGGTAATTGACTCAAATAGCTTCGTTGGAAGCTTGGGCGGAAAAATGAGCATCATTCCAGTAGTTCCACTAGTGAGTGATCAGGCTGTGAATCGTCCCTCGCCGCCCGCATTTCATCCACTAGGCGTAGGTGGGGATTCTGAAACGTATCCATTGGTTCTTTCGGGTTCCTCTACGCGTTCTGCCCTCAACCTGTTCCGGCTTCTCTCGAGGAAGGGAAGCCCCTCGACCCTCAAACACTGTAGCTATTCGATTAGAGCGTGTGTGTGTTTGTTATCATTAGAGTTTTCTCTTTCTTTCCTAAGTTCATTTCAATTTTTGTGATAGTCAGTACTAATGGCATACAATTTGTTGTATGGTCAGCACTAATGGCATCTAATTGCAATTTGTGATATGGTCAGCACTAATGGCATACAATTTGTTGTATGTGTCAGCAGCATTAATGGCATCTCATTGCAATTATGGAAGGCATACAATTTGTTGTATGGTCAACACTAATGACATTTGTTTGTACAGTGAGTACTAATGGCATTGTGTTTGTACAGTGAGTACTAATGGCATATGGAAAGTACTAATGGCATTTGTTTGTCAAGTGAGAGACATACAATTTGTTGTCAAGTGAGTACTAATGGCATTTTGTTGTCAAGTGAGTACTAATGGCATTTGTTTGTCAAGTGAGTACTAATGGCATACAATTGTCATGAGTCCTGACCTTTCAAAAGGGTCCTGTCCTTTTAAGAAGAAGAAGTTCTGATCTTTCAAGACAGTCTTGATCTTTTTGTTTTGGTAAGGTTAGTCCTGACTTTGAAAGACAGTCTTGACCTTTTTGATAAGGTGAGTTCTGACTTTTCCTCAATCATTCTCATTAGTCCTGACCTTTCAGAGTCCTGACCTTTCAAGAAGAATGAGTCCTGACCGACTCACCTGTTTTGGTATGGTGAGTACTCATTGTTGATGGAAAATGGCATTTGTTTGTCAAGTGAGTACTAATGGCATTTTGTTGTCAAGTGAGTACTAATGGCATTTTGTTGTCAAGTGAGTACTAATGGCATTTGTTTGTCAAGTGAGTACTAATGGCATACAATTGTCATGAGTCCTGACCTTTCAAAAGGGTCCTGTCCTTTAAGAAGAAGAAGTTCTGATCTTTCAAGACAGTCTTGATCTTTTTGGTCAGGTTAGTCCTGACTTTGAAAGACAGTCTTGACCTTTTTGATAAGGTGAGTTCTGACTTTTCCTCAATCATTCTCATTAGTCCTGACCTTTCAGAGTCCTGACCTTTCAAAAGGGTCCTGTCCTTCCATAATCATTCCTCAATCATTCTCATTAGTCCTGACCTTTCCAGAGAGTCCTGACCTGTTTTGGTATGGTGAGTACTAATGACATTTGTTTGTACAGTGAGTACTAATGGCATTTGTTTGTCAAGTGAGTACTAATGGCATTTTGTTGTCAAGTGAGAGACATACAATTTGTTGTCAAGTGAGTACTAATGGCATTTTGTTGTCAAGTGAGTACTAATGGCATTGAATTGCAATTGGTCCTGTCCTTCCATAATGAGTCCTGACCTTTCAAAAGAGTCCTGTATGGAATCTGACTTTTCCTCAATCATTCTCATTAGTCCTGACCTTTCAGAGTCCTGACCTTTCAAAATAGTCTTCACCTTCCTGACTTTTCCATAATGAGTCCTGACCTTTCAAGAAGAATCAGTCCTGACCTTTCAAGACAGTCTTGACCTTTCCATTTTTGGTCAGGTGAGTACTAATGGCATACAATTGCAATTGGTCCTGTCCTTCCATCAAAAGTCCTGACCTTTCAAGACAGTCTTGACCTTTTTGGTCAGGTTAGTCCTGACTTTGAAAGACAGTCTTGACCTTTTTGATAAGGTCAGTCCTGACTGTGAAATACAGTATTGACCAGAAGAATCAGTCCTGATCAGATAGTCTTGATCTTTTTGGTAAGGTTAGTCCTGACTTTGAAAGACAGTCTTGACCTTTTTGATAAGGTGAGTACTGATGACATACAAATGAGTCTTGATGGTCATTCCTCAATCATTCTCATTAGTCCTGACCTTTCAGAGTCTTGACCTTTCAAGAAGAATCAGTCCTGACCTTTCAAGACAGTCTTGACCTTTCCATTTTTGGTCAGGTGAGTACTAATGGCATACAATTGCAATTGGTCCTGTCCTTCCATCAAAAGTCCTGACCTTTCAAGACAGTCTTGACCTTTTTGGTCAGGTTAGTCCTGACTTTGAAAGACAGTCTTGACCTTTTTGATAAGGTCAGTCCTGACTGTGAAAGACAGTCTTGACCTTTTTGATAAGGTGAGTACTAATGGCATACAATTGCAATTGGTCCTGTCCTTCCATCAAAAGTCCTGACCTTTCCAGAGAATCCTGACCTTTCCATAATTGCCTTTCTTTTCCATCATTTCCATAATCTCCTTTCCTTAAGTTCCTTTCCGTCTCTGGTATCGGAACTACAAGGATCTTTCATTTATTACGCCTTTTCTTTTTTCGGATCGGACGGACACGGACAGGATATGAATGGAATACCTCCAGCACTAGTACGAATCAGACCTTACATGAGACAGACAGATCAGATCTTTCTTCCGCCAGAGCAAGAGTACGGATCGGACTTGACCTTTTCTTTCCAAAAGACAACAAATTCTTCTCTTTAGTGGCTCGTGACGTATACTTCACTCGCTCCTCGCTCGTGACCTCGCTTGCGGCAGTAGGCGGAAGTTCACTCACCTTTCCTCACGCTTCCCTTGGTACACTCTCTTGCAGCGTTCGCGCTGCTCACTCGCACCCTTTAGAGCACATGTCTACTTTCTACTTGGCTTGCTTAGGCGTGGTGTTCCCGTTCCTATCTGTTGAGGCGTGTATCTATCGTGCGATATCAACCTCAACACTGACTGACCTATGGGAAGGATCAAAGGACTTGACTGACTGAAGGCCGGGAAGGCAAGACGGACAAGGCAAGGAACGGACCGGAACCCTATGAGATCGTCAGCTTTAAACATCCGACCGTACTTATGGAATTTGTTGAGACCTTCCGCTTGAGCAAGAACGGATCGGGCTGGACCTGGCATGAAAGAGATATTGATTGACTTCCGAGCCTGACCTTGAACCTGGAACCTTGACCTTTCCATTCCTCACCTTGCCCTAACCTGACCGACTTGACCTAACCCAGCAGAGGGGAAGGTCACACTTGGCTACTGGGATCGATGCCTTTTGGATTTCTACCATGGTATCCACTTCCATCCGCCTTTGCTCTCGACGAATTCATTCTTCTTTGACGTCGGTCGATTGGTTTGATAGCTACGCTCCTCCTCCTCCTACCGAGAGCGGGAAGCGGCTGAGCGTCTGGAGCAGGGGAATTCCACTATAGGGAATGCATTAATGGAGGGAAGCGGACCATCAAGTAGGGTTGAGGTGGGCTAAAGATCCCGGGTCTGACCTCGAATAGCATCAGCAGAAGAGCCAGCATCCGCATCTGAACCATTTCCAGCCTTCCTTTACATCGATGCAATGCCGAGAGGGGTGGTAGGCAGAGGTAGCATGAAATGCGGATCGATCTGCACCAAGTGCTTGCAGCAGAAGTGGACGTATTTCACTAATCCAATGAGGACCGTATTGGCGGTCACTTTCGTTATTGGATGGGTAGGAGCATTCGTGGGCGATAGATGGAGCGCCCTATGTATTGCATGAAAGGGTTTTGTTTCACGTGCGTGTTGGGGGAGACACGTCACGTATCAGAAAGAGGCTGCTCTCCGTTCATCTGGCCGTCTCCCTGCTACGACTCAAGGTGAACCAAAGTGAAAGTGAAACCATACGCGGCCATCATATGAAAAAGCTTTCATTTCACTGTTCTGATCTTCATATGGTCGGTGAATGCGAAGTGAAGGATCTTGACTGGCTCGTGACGTATACTTCACTCGCTCCTCGCTACTAACGCAACGGGTTCACCTTGACTTTCAGGGCTTCGCTACGGTTTCACAAGCTTTCACCTTCTCGATCGAGAAAGGAAGACGCGGATTCCACAGTTCTTTCTTCCATGCCAATTGGGCCTTTTTCCATCTAAAAAAAGAGGCGGAAACAGGCCTTGTGCTTTCTTTGAGTTGAGGAATGAAGTTGTCTTTGCTTGTTGAGAAGGCGCTTGCTTGAACTGGAACGCGTACCTTGGCAATCGGAGAGAAACTATCTATATACCGTCGCATTGATAGAAGTTTGACGTAACAGAAAAGTCGACGTTCCGTGTTGTTAAGTGAAGTCGCCCCTTTCTTACTTATGAAGATGACCTGAGCCAAGGAGGAAGGACTCAGGGATACTTGATTCCCCACAAGAGGAGGGTTGGCTCTCTACCAACTCCATCACGGGGGATGGCAACGAGAGAGGTAAACTGGAGTGGTACGTGGTACGGGGCCGAAAATCTTTCATCGATCCGAAGAACCACTGCCAGATACGATGATGCTCCAGCCGAAGCGATTCTTGCCCGTTCTGACTGCGGAAGAGGTTCGGAACTCTGGGAGAATGGGCGAGGGGCGGGATCTAAAAGCAACGTCAAGCGGAGCCTTCGGCGAGGGTGTTTTGGCTTCCTCAGGGCCGTGTGAAGCTTGCTTTAGCCACGTGATGATGCAAGTGCGTGGTAGGCGTAGGAGCTGGGCGAAGCGGTAGCGAAGAAAAAAAAGGTGGTGATGCAAGTGCGCGGTGAGCGTAGTAGCCCCCTCGGGCATGCTCCTTGCACAACCAAGCGAAGAGCTAGTGATGGCCAGAATGGAATATCGTATTTAGTCTTTTCTCGGATCGGAAGCTCTTGACTCGGATGGGGCGAGGAACGAGTGACCTTCCGCTGAAGCATGCAGTTAGCTCAAAACATGTTCCGTATGTGGCCAAGCGAAGCGCACCTGTGTGAAGCAGCCTAGCATCACATTAACTAGGAGCAGAATGGATTACGGAAGAAAAGTGAGTTCTCCGGATCGATATATCGTACGACGTAATGGAGATCAGAATGGTCTAGATCCGGTTGTTCGCAGAATTCGGGACCTCACGATGTTCGGTTCGTCATAGGAACGGGAGCGGACGATTCCTCGTCTCTCCCTTTTCGGGGAGCAAACCCGTAGTCCAGCGTAGTAGACTTGACGGTCAAGAGCAAGTGATGGAATGAGAACCCCGAAACGAGAAGCAGGTCGTCGGTCTCAAAACCCAACTGCTGGGACTGATCAATAGGAAGAGGAGTTTGAGTAGGGAAACGCAGAAATTAGTTCATGGCACGACGATCTATATGGAAGGGCAGTTTTGTTGACCTTTTTTTAATGAAGAAAACAAGAGAGAATGAAGTGAGCAATGTAGGCTTGCGTAGCAGAGACGCCAAAAGCAGCAGTGCAGCCTTGCGTAGCAGTAGCACAGGCGTCACCATTCTCAGGAAAATTTGGTCACGTAGATCTTCTATTTCGCCGGAATTCGTTGATTGCGGAGTACGAATTTACAATGGAAAAACTCCTGTTCGTTGTCAGATCACCGAAGGAAAGGTTGGTCATAAATTTGGAGAGTTTGCTTCTACACGGAAACGAAGACCTTCGAGAACAAATATTGGACCGGGAAGAAGGGGGAAAAAGTAAAGTCAAAGCGCCATATGGCACGAAAAGGAAATCCAATTTCGGTCAGACTTGATCTGAATCGTAGTTCAGATTCAAGTCGGTTCAGTGAGGGCGACCGCGAAAGTCACCGAAGAGTCCTATACTCTAATAGAAGGCGTGGGAGGACGTTGCAGATGTCCGGGACGGACACGACTTCTTCTAACGCTAGAAGACCACGGGAAGACACCCGGGACCTTAGCATGTCGTGAAAGAAGCACACAGGGCGGGCGTGCTTCGACCGTGTCTCCGGGGCACAGTGGAATGTTTCTATCATGAACGCGAGGTGCAGGATACCAGGCCGATCAACCCGGCCAACAACTCCCCTATGCGCCGATCGCTAGCGCATCCAGGGGCCCGGCGCCCAGCTCCGCTGGAGAGGCCTAGCCTGATCTGAGAAGTGCGTCTTCGGTTCGGAGAGACGGAATTCAAAAACGCCGCCGCCCCTAGCACTAACGCTGAGAGAGTGTTGCCTACGAGCGAAGTTGTAGGAGCGAGTGTTTTGACGAGCAAACTGAGCAACCTTGAGGCCTACGAGCGTAGAGTGACGACTCTTCTTCGAGCCTACAAGTCAGTGCTATGCAAGCTGTAACTGCGAGAAATGTCTGCCCTACTGCTACGCAAGCCTACATACGTTCACTATTGAAACTCGCTCGCTTCGCTTTCTCTTGTAGGCTCGTTCCGACTCTTCGTCTACACTCGTAGCTCGCTGTCTACGGAGCTCGCCTTCACTGGAATCAAGAATCTTTCTCAGTGAAAGAAGATCTGTGAATCAACCAACGTATCAAAACATTGAAAAGCGAGTTCTTTGTCGATTCGCTTTGCGAGTTCCCTTCCTTGAAAGTTGCGAGTGCTTTGTACCAGCGAGCAAAGCCCTCACGCTTCGCTTTGCGAGTGCTTTGACTAATAGCAGTTTCTCGCTCGGCGCCTAAAGCGCACTATGCTCCGCTGCCACAAATGAGAGTTTTCGGTGGAACCGGTGAACCACGCGAGAGCTGGTTAGATGCGTGGGGCAGAGGGCTCGTAGTACCTGCTAGCGCAGCTATGCTGTGGAAGGGAAGGAGCCTAGCCTGACCCCCTTCTTTCTTTTTTTTATTCAAAGAAAAAAAGCAGTCAAAAGAGATTGGACTCTCGGATGAGACTAAGCAGCTACCGTTCCGACGCGCCCCTGACCTATCTTGATTAAGACCGAAAACTCTCTCCAAAGTGGAGCCTAGTTGAAGCTGTCATTCAAATGAGATTCATTTCCAGCCAATAGAAAGAAGAAGAACCGTGCTGTCTTTTTGTTTCTTCGTTTAACGAGGGTTATGGAAGGCTTTCAAGTGGAGCCTTCGGAACGTCGACTCCACAGGGCGATATCGATCTATGGAAAAGCCCCGAGACTATGTCAAATGGGAAAGTTCGTTTGAGGGCGGCGGACCCCTATGAAAGCGCAGAACGATCCAAGCAAGCTCTTTCACTGACTTGAGTGAAGGAAAAGGACGACTCTGATAAGAGAACCGGGTTGCCGTGAGTAGGCAAGGGAAGCTCGCTTTCCAAGCGCTAGCGAAGCTAGTCTACGAAGCTTCGCCAGAAGGGGGAGGAAGCGAAGTGAGTCAGCAAAGCACTGAGCGAGCGAAGCGAAGCAGCCCCGAGACTTGGAAGTGTCCATATCATCATCCGATGATATTCATCTATGAATTCCGCTTCTGCCGGCCGATGAAGAACGAGCTAGGCAGTCAACAAGTGGGTCGGCCTTTTGCTTGCTATGCTATAACTATCAGTAGGCTGATGGTCGGCCTTCCTACCAGCAGAATGCCTCTAGCGTCGCCCGCCAGAAGCTTCGCTTCCGGGAACGAATCTCTCCGCCGATAGGCGACGAAGGGTGACGCTGACTCTCCGCCGGCCGGCGGGCAAAGAAAGGGGGCGGGCGGGGCCTTGGCGAGACGGTTCTTCTTTCGAAGCGTTTTGCCAAGAGAGCGAGCGAGGGCGCCTTTCTGGGAAGACAACCGCTTTTTCCTTCCGCTCCAATCGTTGCACGAAACCAAACCGATCAAACCTCCGTTCTGACCAACCTCCGGTGTGTAATCGAAATGTTGCTAGTTCGGTCGAAGAAGAAGAAACTGGAAGCCTCTGCTGTCATTTTCTTCTTCATTCAGGGCGCTCGGCCGGTGCTCCTTTCTCAAACCAGAACAACTCTGAACGTTAGGGAAGATCAGGGAAGACCACCGGAGCGAACCGACCGAAGGAACGTGACTTATCCGAACCGAACGTTAGCGGCTTCAGCTAAGAAGCCTATCACGAGCTGCGTCGCTGCTTGATCGGCGGGGCATCAAAGGTTGGGGATCAAGCGCTTTGACTTTGTCCCCCGGGATCCACCACAGGTTGGGTTGGAGAGCCGTGTGATGGGTGACTATCCAGCACGGTTCGGAGAGCACTTGTAGTCTGCGCTGGTGAATGGAAGCCCCTCTGAAAGAAGCGGCTCTTCCCACGGCTAACCATTGACTCTCTTTATTATTATGGTAAATCAGTGTATCAAGATGTCAATCTGAGATCTTATTTCGGTTCGATACGTCCACCTACGAGACTCACCTTTGGCTTTCGTCTCGGTAGGTGTATTATTCTACATTTTCCCAAAAGGACATTCATTCATTTCTTTCTTCCCCGTCGACCACGACGACTGAAACGACGCGACAAATCAAGACCCAGAAAGGATTTTGGCCGGTGGTGGGCTTTTGGGAAAGTCGGGCCGATCGGGTGTCTTCATTCAAGCGACGGTACGGAGGAAGAACGAAAGGAAGTGAGAGGCCGGGGGGCAGGGAAAACTTTAGAGTCGAGCAGGCTTGACGACCGGGAGAAGCAAAACGAAAGAAGGATTTGGCCAAAAAGGAGGCAACGCTATGGATACCATGACCGATCACCATCGAGACAGAAGAATCTTTCTAAATCACTTCGGATCAGCGGGGCCTTCAAGCATCCGAAAGACGCCGGGGTTGTCAATGACATAGCATTCCTGATAGAAAATGACGACTCCTTCAGAAAAACGAAGTTCTTCAAGTTCTTTTTCCCGAAGAAGTCCCGCTCCGACGGCCCGACGAGTAATCTACTTATAAGGACCCTCCCTGCTGTGCGCCCTTCCTTGAATTATTTTGTCATGCAATACTTTTTGAAGAAAAAGAACAAAATGCATTTCGACCCCGTCGTAGTTCTCAATCATTTCGTGGCACCGGGCGTGGCTGAACCATCTACGATGGGGGGAGCGAAGGAAAAGGGAGGAAGCGTCGATCAGAGAATACGTTCTCGCATCGGTTTTTTTGTAGAAAGCTCGACCAGCGATCAAAAGTCTTTGGCCGAAGCCAAAAAGAGGTTGACCCACTTCATTCGCCAAGCGAATGATCTTCGCTTCGCGGGAACAACAAAAACCACCATATCGCTCTTTCCTTTCTTCGGTGCTACCTTTTTCTTTCCAAGGGATGGGGTTGGGGTGTCTAATAACCTCATTGAGGATGCCCGGGAACAACTCCTGGGTCAATTAAGGATCAAATTAAGGAACCTCATGGATAAGGAGAAGGTAATGAAATTGATAGAGAAATTCATAGACCTAGGTAGGATAGGAGAATTGATAAAGGGAATAGAGATGATGATAGAGATCATACTGAGAAACAGAAGAATTCCGTACGGGTACAACTCTTATTTGAACGAAGTGCAAAAAATGCGATCTTTGTTGTCTAATAGAACAAACACTAATACCTTAATGGAGTCGGTCAAGATCAAATCTGTTTATCAAAGTGCTTCTCCGATTGCTCAAGACATCTCTTTTCAACCGAGGAACAAAACAAGATCATTTCGTTCCATTTTTAGTCAAATAGTGAAGGATATTCCATTAGTCATGCCCAAAGGGGTGGAGGGGATCCGTATTAGTTGTTCAGGTCGATCAAAAGGTGCAGAAATAGCTAGAACTGAATGCGGAAAGTATGGAAAAACATCTTGTAATGTATTTCACCAGAAAATCGATTATGCTCCTGCGGAAGTATCTACTCGTTACGGAATCTCAGGTGTCAAAGTGCGGATCTCATATAGTCATTCAAGAAAGGGACGTGCTATATCCGAAACGTACTAAATATAGTAAATATCGTAAAGGCAGATGTAGTAGGGGTCGCGAACCGGACGGTACACAACTTGGTTTTGGAAGATATGGCACCAAAAGTTGTGAAGCTGGTCGTCTTTCCTCTCAAGCCATTGAAGCAGCGCGTCGGGCTACAGTCGGACAATTCCATCGTGCTATGAGCGGACAATTCCGAAGAAATGGTAAGATATGGGTCAGAGTTCTCGCGGATCTCCCTATTACCGGGAAACCTACAGAAGTGAGAATGGGAAGAGGAAAAGGAAATCCTACGGGTTGGATTGCTCGTGTGTCCACGGGACAAATCCCATTTGAAATGGATGGTGTGAGTTTGTCAAATGCTCGACAAGCCGCTACATTAGCGGCGCATAAACCATGTTCGTCAACCAAGTTTGTTCAGTGGTCGTAACGTAATTGGTTTTTTTTGAAAAACCTTTTGTCTCTTTTAGTAGACTACACTTGACGGCCGGGACTAACAAGAATTAGGCGAAGTGTTGTGTTTGTTCCATCACGACGGAAGTGAAAAGACACTAAGGGAGAGGGATATACTCCTTTTGAATCGCCGAAATTGTACGACGTTGTTCCAGGCGTACGACCTGGAGACGTTGGTGTATCTATCTTCCGGCCGTCAAGTTCCATCTACTATGCTTGACTACAGGTTTTCAAATAGTAGTCAGAATAAAGAAGAGCTAAGAAAGACGACGACTCAAGAAAGAGTTTGCGTTTTTTTTGTCTCCCCGGCGCCCGGCCTCGTCGTGATTGCCTTCCTGTCGCCGCCCAGCAGAACAAGCGCCCCTTCGGATCATCAGTTCCATGTTGAATGATTTTGAAAGAAATCTCCGGGAAGGGCGGGATCAAAGAGGAAAAGTATGTATCTGGGGGGTGGGGGCTATGTATGTAAAGGGATCCGTCTCTATCCATCCGGATACGTTTGAGGCTGGCTACCAAGTCAGTAAATTCAGGCAGTGTATAAAGCAAAATGAAGCAAGCCAACAAGCTCAAACATTAACAGTTGGTTGGCGAGCTAGCTGCATTTCTTTTGAGTTGACCCGCGCCGGGCAGGCAGCGGAGGTCAGATCGACGCGAGGGCCAGTACATCAGCCGCGTGTGTATGGTGCTGTTAGCAGGTTAGAGGCAGCATAGTTTTTCCTAGTCTCTGTTAGCAGCGAGCCCACGGAGTTCCTCAAAGGGTGGGAACTCATAGGAGCCGGTCACTGAGGTTGGTAAACTCAGGGTGCCTACCGTACTTGTTCCTCTATCCATCCACGGACGGAGGACGGAATTCTGTCTTTCGGGAGGAGGGGGGCACCTGACATTGACCTGGGGGGCGGGCCAACCAACGAAGAAAGAGCTGGC
>prolog/001306747/0_13262
GCTCTTTCTTCGTTGGTTGGCCCGCCCCCCAGGTCAATGTCAGGTGCCCCCCTCCTCCCGAAAGACAGAATTCCGTCCTCCGTCCGTGGATGGATAGAGGAACAAGTACGGTAGGCACCCTGAGTTTACCAACCTCAGTGACCGGCTCCTATGAGTTCCCACCCTTTGAGGAACTCCGTGGGCTCGCTGCTAACAGAGACTAGGAAAAACTATGCTGCTCTAACCTGCTAACAGCACCATACACACGCGGCTGATGTACTGGCCCTCGCGTCGATCTGACCTCCGCTGCCTGCCCGCGCGCGGGTCAACTCAAAAGAAATGCAGCTAGCTCGCCAACCAACTGTTAATGTTTGAGCTTGTTGGCTTGCTTCATTTTGCTTTATACACTGCCTGAATTTACTGACTTGGTAGCCAGCCTCAAACGTATCCGGATGGATAGAGACGGATCCCTTTACATACATAGCCCCCACCCCCCAGATACATACTTTTCCTCTTTGATCCCGCCCTTCCCGGAGATTTCTTTCAAAATCATTCAACATGGAACTGATGATCCGAAGGGGCGCTTGTTCTGCTGGGCGGCGACAGGAAGGCAATCACGACGAGGCCGGGCGCCGGGGAGACAAAAAAAACGCAAACTCTTTCTTGAGTCGTCGTCTTTCTTAGCTCTTCTTTATTCTGACTACTATTTGAAAACCTGTAGTCAAGCATAGTAGATGGAACTTGACGGCCGGAAGATAGATACACCAACGTCTCCAGGTCGTACGCCTGGAACAACGTCGTACAATTTCGGCGATTCAAAAGGAGTATATCCCTCTCCCTTAGTGTCTTTTCACTTCCGTCGTGATGGAACAAACACAACACTTCGCCTAATTCTTGTTAGTCCCGGCCGTCAAGTGTAGTCTACTAAAAGAGACAAAAGGTTTTTCAAAAAAAACCAATTACGTTACGACCACTGAACAAACTTGGTTGACGAACATGGTTTATGCGCCGCTAATGTAGCGGCTTGTCGAGCATTTGACAAACTCACACCATCCATTTCAAATGGGATTTGTCCCGTGGACACACGAGCAATCCAACCCGTAGGATTTCCTTTTCCTCTTCCCATTCTCACTTCTGTAGGTTTCCCGGTAATAGGGAGATCCGCGAGAACTCTGACCCATATCTTACCATTTCTTCGGAATTGTCCGCTCATAGCACGATGGAATTGTCCGACTGTAGCCCGACGCGCTGCTTCAATGGCTTGAGAGGAAAGACGACCAGCTTCACAACTTTTGGTGCCATATCTTCCAAAACCAAGTTGTGTACCGTCCGGTTCGCGACCCCTACTACATCTGCCTTTACGATATTTACTATATTTAGTACGTTTCGGATATAGCACGTCCCTTTCTTGAATGACTATATGAGATCCGCACTTTGACACCTGAGATTCCGTAACGAGTAGATACTTCCGCAGGAGCATAATCGATTTTCTGGTGAAATACATTACAAGATGTTTTTCCATACTTTCCGCATTCAGTTCTAGCTATTTCTGCACCTTTTGATCGACCTGAACAACTAATACGGATCCCCTCCACCCCTTTGGGCATGACTAATGGAATATCCTTCACTATTTGACTAAAAATGGAACGAAATGATCTTGTTTTGTTCCTCGGTTGAAAAGAGATGTCTTGAGCAATCGGAGAAGCACTTTGATAAACAGATTTGATCTTGACCGACTCCATTAAGGTATTAGTGTTTGTTCTATTAGACAACAAAGATCGCATTTTTTGCACTTCGTTCAAATAAGAGTTGTACCCGTACGGAATTCTTCTGTTTCTCAGTATGATCTCTATCATCATCTCTATTCCCTTTATCAATTCTCCTATCCTACCTAGGTCTATGAATTTCTCTATCAATTTCATTACCTTCTCCTTATCCATGAGGTTCCTTAATTTGATCCTTAATTGACCCAGGAGTTGTTCCCGGGCATCCTCAATGAGGTTATTAGACACCCCAACCCCATCCCTTGGAAAGAAAAAGGTAGCACCGAAGAAAGGAAAGAGCGATATGGTGGTTTTTGTTGTTCCCGCGAAGCGAAGATCATTCGCTTGGCGAATGAAGTGGGTCAACCTCTTTTTGGCTTCGGCCAAAGACTTTTGATCGCTGGTCGAGCTTTCTACAAAAAAACCGATGCGAGAACGTATTCTCTGATCGACGCTTCCTCCCTTTTCCTTCGCTCCCCCCATCGTAGATGGTTCAGCCACGCCCGGTGCCACGAAATGATTGAGAACTACGACGGGGTCGAAATGCATTTTGTTCTTTTTCTTCAAAAAGTATTGCATGACAAAATAATTCAAGGAAGGGCGCACAGCAGGGAGGGTCCTTATAAGTAGATTACTCGTCGGGCCGTCGGAGCGGGACTTCTTCGGGAAAAAGAACTTGAAGAACTTCGTTTTTCTGAAGGAGTCGTCATTTTCTATCAGGAATGCTATGTCATTGACAACCCCGGCGTCTTTCGGATGCTTGAAGGCCCCGCTGATCCGAAGTGATTTAGAAAGATTCTTCTGTCTCGATGGTGATCGGTCATGGTATCCATAGCGTTGCCTCCTTTTTGGCCAAATCCTTCTTTCGTTTTGCTTCTCCCGGTCGTCAAGCCTGCTCGACTCTAAAGTTTTCCCTGCCCCCCGGCCTCTCACTTCCTTTCGTTCTTCCTCCGTACCGTCGCTTGAATGAAGACACCCGATCGGCCCGACTTTCCCAAAAGCCCACCACCGGCCAAAATCCTTTCTGGGTCTTGATTTGTCGCGTCGTTTCAGTCGTCGTGGTCGACGGGGAAGAAAGAAATGAATGAATGTCCTTTTGGGAAAATGTAGAATAATACACCTACCGAGACGAAAGCCAAAGGTGAGTCTCGTAGGTGGACGTATCGAACCGAAATAAGATCTCAGATTGACATCTTGATACACTGATTTACCATAATAATAAAGAGAGTCAATGGTTAGCCGTGGGAAGAGCCGCTTCTTTCAGAGGGGCTTCCATTCACCAGCGCAGACTACAAGTGCTCTCCGAACCGTGCTGGATAGTCACCCATCACACGGCTCTCCAACCCAACCTGTGGTGGATCCCGGGGGACAAAGTCAAAGCGCTTGATCCCCAACCTTTGATGCCCCGCCGATCAAGCAGCGACGCAGCTCGTGATAGGCTTCTTAGCTGAAGCCGCTAACGTTCGGTTCGGATAAGTCACGTTCCTTCGGTCGGTTCGCTCCGGTGGTCTTCCCTGATCTTCCCTAACGTTCAGAGTTGTTCTGGTTTGAGAAAGGAGCACCGGCCGAGCGCCCTGAATGAAGAAGAAAATGACAGCAGAGGCTTCCAGTTTCTTCTTCTTCGACCGAACTAGCAACATTTCGATTACACACCGGAGGTTGGTCAGAACGGAGGTTTGATCGGTTTGGTTTCGTGCAACGATTGGAGCGGAAGGAAAAAGCGGTTGTCTTCCCAGAAAGGCGCCCTCGCTCGCTCTCTTGGCAAAACGCTTCGAAAGAAGAACCGTCTCGCCAAGGCCCCGCCCGCCCCCTTTCTTTGCCCGCCGGCCGGCGGAGAGTCAGCGTCACCCTTCGTCGCCTATCGGCGGAGAGATTCGTTCCCGGAAGCGAAGCTTCTGGCGGGCGACGCTAGAGGCATTCTGCTGGTAGGAAGGCCGACCATCAGCCTACTGATAGTTATAGCATAGCAAGCAAAAGGCCGACCCACTTGTTGACTGCCTAGCTCGTTCTTCATCGGCCGGCAGAAGCGGAATTCATAGATGAATATCATCGGATGATGATATGGACACTTCCAAGTCTCGCGGGGCTGCTTCGCTTCGCTCGCTCAGTGCTTTGCTGACTCACTTCGCTTCCTCCCCCTTCTGGCGAAGCTTCGTAGACTAGCTTCGCTAGCGCTTGGAAAGCGAGCTTCCCTTGCCTACTCACGGCAACCCGGTTCTCTTATCAGAGTCGTCCTTTTCCTTCACTCAAGTCAGTGAAAGAGCTTGCTTGGATCGTTCTGCGCTTTCATAGGGGTCCGCCGCCCTCAAACGAACTTTCCCATTTGACATAGTCTCGGGGCTTTTCCATAGATCGATATCGCCCTGTGGAGTCGACGTTCCGAAGGCTCCACTTGAAAGCCTTCCATAACCCTCGTTAAACGAAGAAACAAAAAGACAGCACGGTTCTTCTTCTTTCTATTGGCTGGAAATGAATCTCATTTGAATGACAGCTTCAACTAGGCTCCACTTTGGAGAGAGTTTTCGGTCTTAATCAAGATAGGTCAGGGGCGCGTCGGAACGGTAGCTGCTTAGTCTCATCCGAGAGTCCAATCTCTTTTGACTGCTTTTTTTCTTTGAATAAAAAAAAGAAAGAAGGGGGTCAGGCTAGGCTCCTTCCCTTCCACAGCATAGCTGCGCTAGCAGGTACTACGAGCCCTCTGCCCCACGCATCTAACCAGCTCTCGCGTGGTTCACCGGTTCCACCGAAAACTCTCATTTGTGGCAGCGGAGCATAGTGCGCTTTAGGCGCCGAGCGAGAAACTGCTATTAGTCAAAGCACTCGCAAAGCGAAGCGTGAGGGCTTTGCTCGCTGGTACAAAGCACTCGCAACTTTCAAGGAAGGGAACTCGCAAAGCGAATCGACAAAGAACTCGCTTTTCAATGTTTTGATACGTTGGTTGATTCACAGATCTTCTTTCACTGAGAAAGATTCTTGATTCCAGTGAAGGCGAGCTCCGTAGACAGCGAGCTACGAGTGTAGACGAAGAGTCGGAACGAGCCTACAAGAGAAAGCGAAGCGAGCGAGTTTCAATAGTGAACGTATGTAGGCTTGCGTAGCAGTAGGGCAGACATTTCTCGCAGTTACAGCTTGCATAGCACTGACTTGTAGGCTCGAAGAAGAGTCGTCACTCTACGCTCGTAGGCCTCAAGGTTGCTCAGTTTGCTCGTCAAAACACTCGCTCCTACAACTTCGCTCGTAGGCAACACTCTCTCAGCGTTAGTGCTAGGGGCGGCGGCGTTTTTGAATTCCGTCTCTCCGAACCGAAGACGCACTTCTCAGATCAGGCTAGGCCTCTCCAGCGGAGCTGGGCGCCGGGCCCCTGGATGCGCTAGCGATCGGCGCATAGGGGAGTTGTTGGCCGGGTTGATCGGCCTGGTATCCTGCACCTCGCGTTCATGATAGAAACATTCCACTGTGCCCCGGAGACACGGTCGAAGCACGCCCGCCCTGTGTGCTTCTTTCACGACATGCTAAGGTCCCGGGTGTCTTCCCGTGGTCTTCTAGCGTTAGAAGAAGTCGTGTCCGTCCCGGACATCTGCAACGTCCTCCCACGCCTTCTATTAGAGTATAGGACTCTTCGGTGACTTTCGCGGTCGCCCTCACTGAACCGACTTGAATCTGAACTACGATTCAGATCAAGTCTGACCGAAATTGGATTTCCTTTTCGTGCCATATGGCGCTTTGACTTTACTTTTTCCCCCTTCTTCCCGGTCCAATATTTGTTCTCGAAGGTCTTCGTTTCCGTGTAGAAGCAAACTCTCCAAATTTATGACCAACCTTTCCTTCGGTGATCTGACAACGAACAGGAGTTTTTCCATTGTAAATTCGTACTCCGCAATCAACGAATTCCGGCGAAATAGAAGATCTACGTGACCAAATTTTCCTGAGAATGGTGACGCCTGTGCTACTGCTACGCAAGGCTGCACTGCTGCTTTTGGCGTCTCTGCTACGCAAGCCTACATTGCTCACTTCATTCTCTCTTGTTTCTTCATTAAAAAAAGGTCAACAAAACTGCCCTTCCATATAGATCGTCGTGCCATGAACTAATTTCTGCGTTTCCCTACTCAAACTCCTCTTCCTATTGATCAGTCCCAGCAGTTGGGTTTTGAGACCGACGACCTGCTTCTCGTTTCGGGGTTCTCATTCCATCACTTGCTCTTGACCGTCAAGTCTACTACGCTGGACTACGGGTTTGCTCCCCGAAAAGGGAGAGACGAGGAATCGTCCGCTCCCGTTCCTATGACGAACCGAACATCGTGAGGTCCCGAATTCTGCGAACAACCGGATCTAGACCATTCTGATCTCCATTACGTCGTACGATATATCGATCCGGAGAACTCACTTTTCTTCCGTAATCCATTCTGCTCCTAGTTAATGTGATGCTAGGCTGCTTCACACAGGTGCGCTTCGCTTGGCCACATACGGAACATGTTTTGAGCTAACTGCATGCTTCAGCGGAAGGTCACTCGTTCCTCGCCCCATCCGAGTCAAGAGCTTCCGATCCGAGAAAAGACTAAATACGATATTCCATTCTGGCCATCACTAGCTCTTCGCTTGGTTGTGCAAGGAGCATGCCCGAGGGGGCTACTACGCTCACCGCGCACTTGCATCACCACCTTTTTTTTCTTCGCTACCGCTTCGCCCAGCTCCTACGCCTACCACGCACTTGCATCATCACGTGGCTAAAGCAAGCTTCACACGGCCCTGAGGAAGCCAAAACACCCTCGCCGAAGGCTCCGCTTGACGTTGCTTTTAGATCCCGCCCCTCGCCCATTCTCCCAGAGTTCCGAACCTCTTCCGCAGTCAGAACGGGCAAGAATCGCTTCGGCTGGAGCATCATCGTATCTGGCAGTGGTTCTTCGGATCGATGAAAGATTTTCGGCCCCGTACCACGTACCACTCCAGTTTACCTCTCTCGTTGCCATCCCCCCGTGATGGAGTTGGTAGAGAGCCAACCCTCCTCTTGTGGGGAATCAAGTATCCCTGAGTCCTTCCTCCTTGGCTCAGGTCATCTTCATAAGTAAGAAAGGGGCGACTTCACTTAACAACACGGAACGTCGACTTTTCTGTTACGTCAAACTTCTATCAATGCGACGGTATATAGATAGTTTCTCTCCGATTGCCAAGGTACGCGTTCCAGTTCAAGCAAGCGCCTTCTCAACAAGCAAAGACAACTTCATTCCTCAACTCAAAGAAAGCACAAGGCCTGTTTCCGCCTCTTTTTTTAGATGGAAAAAGGCCCAATTGGCATGGAAGAAAGAACTGTGGAATCCGCGTCTTCCTTTCTCGATCGAGAAGGTGAAAGCTTGTGAAACCGTAGCGAAGCCCTGAAAGTCAAGGTGAACCCGTTGCGTTAGTAGCGAGGAGCGAGTGAAGTATACGTCACGAGCCAGTCAAGATCCTTCACTTCGCATTCACCGACCATATGAAGATCAGAACAGTGAAATGAAAGCTTTTTCATATGATGGCCGCGTATGGTTTCACTTTCACTTTGGTTCACCTTGAGTCGTAGCAGGGAGACGGCCAGATGAACGGAGAGCAGCCTCTTTCTGATACGTGACGTGTCTCCCCCAACACGCACGTGAAACAAAACCCTTTCATGCAATACATAGGGCGCTCCATCTATCGCCCACGAATGCTCCTACCCATCCAATAACGAAAGTGACCGCCAATACGGTCCTCATTGGATTAGTGAAATACGTCCACTTCTGCTGCAAGCACTTGGTGCAGATCGATCCGCATTTCATGCTACCTCTGCCTACCACCCCTCTCGGCATTGCATCGATGTAAAGGAAGGCTGGAAATGGTTCAGATGCGGATGCTGGCTCTTCTGCTGATGCTATTCGAGGTCAGACCCGGGATCTTTAGCCCACCTCAACCCTACTTGATGGTCCGCTTCCCTCCATTAATGCATTCCCTATAGTGGAATTCCCCTGCTCCAGACGCTCAGCCGCTTCCCGCTCTCGGTAGGAGGAGGAGGAGCGTAGCTATCAAACCAATCGACCGACGTCAAAGAAGAATGAATTCGTCGAGAGCAAAGGCGGATGGAAGTGGGATACCATGGTAGAAATCCAAAAGGCATCGATCCCAGTAGCCAAGTGTGACCTTCCCCTCTGCTGGGTTAGGTCAAGTCGGTCAGGTTAGGGCAAGGTGAGGAATGGAAAGGTCAAGGTTCCAGGTTCAAGGTCAGGCTCGGAAGTCAATCAATATCTCTTTCATGCCAGGTCCAGCCCGATCCGTTCTTGCTCAAGCGGAAGGTCTCAACAAATTCCATAAGTACGGTCGGATGTTTAAAGCTGACGATCTCATAGGGTTCCGGTCCGTTCCTTGCCTTGTCCGTCTTGCCTTCCCGGCCTTCAGTCAGTCAAGTCCTTTGATCCTTCCCATAGGTCAGTCAGTGTTGAGGTTGATATCGCACGATAGATACACGCCTCAACAGATAGGAACGGGAACACCACGCCTAAGCAAGCCAAGTAGAAAGTAGACATGTGCTCTAAAGGGTGCGAGTGAGCAGCGCGAACGCTGCAAGAGAGTGTACCAAGGGAAGCGTGAGGAAAGGTGAGTGAACTTCCGCCTACTGCCGCAAGCGAGGTCACGAGCGAGGAGCGAGTGAAGTATACGTCACGAGCCACTAAAGAGAAGAATTTGTTGTCTTTTGGAAAGAAAAGGTCAAGTCCGATCCGTACTCTTGCTCTGGCGGAAGAAAGATCTGATCTGTCTGTCTCATGTAAGGTCTGATTCGTACTAGTGCTGGAGGTATTCCATTCATATCCTGTCCGTGTCCGTCCGATCCGAAAAAAGAAAAGGCGGTAATAAATGAAAGATCCTTGTAGTTCCGATACCAGAGACGGAAAGGAACTTAAGGAAAGGAGATTATGGAAATGATGGAAAAGAAAGGCAATTATGGAAAGGTCAGGATTCTCTGGAAAGGTCAGGACTTTTGATGGAAGGACAGGACCAATTGCAATTGTATGCCATTAGTACTCACCTTATCAAAAAGGTCAAGACTGTCTTTCACAGTCAGGACTGACCTTATCAAAAAGGTCAAGACTGTCTTTCAAAGTCAGGACTAACCTGACCAAAAAGGTCAAGACTGTCTTGAAAGGTCAGGACTTTTGATGGAAGGACAGGACCAATTGCAATTGTATGCCATTAGTACTCACCTGACCAAAAATGGAAAGGTCAAGACTGTCTTGAAAGGTCAGGACTGATTCTTCTTGAAAGGTCAAGACTCTGAAAGGTCAGGACTAATGAGAATGATTGAGGAATGACCATCAAGACTCATTTGTATGTCATCAGTACTCACCTTATCAAAAAGGTCAAGACTGTCTTTCAAAGTCAGGACTAACCTTACCAAAAAGATCAAGACTATCTGATCAGGACTGATTCTTCTGGTCAATACTGTATTTCACAGTCAGGACTGACCTTATCAAAAAGGTCAAGACTGTCTTTCAAAGTCAGGACTAACCTGACCAAAAAGGTCAAGACTGTCTTGAAAGGTCAGGACTTTTGATGGAAGGACAGGACCAATTGCAATTGTATGCCATTAGTACTCACCTGACCAAAAATGGAAAGGTCAAGACTGTCTTGAAAGGTCAGGACTGATTCTTCTTGAAAGGTCAGGACTCATTATGGAAAAGTCAGGAAGGTGAAGACTATTTTGAAAGGTCAGGACTCTGAAAGGTCAGGACTAATGAGAATGATTGAGGAAAAGTCAGATTCCATACAGGACTCTTTTGAAAGGTCAGGACTCATTATGGAAGGACAGGACCAATTGCAATTCAATGCCATTAGTACTCACTTGACAACAAAATGCCATTAGTACTCACTTGACAACAAATTGTATGTCTCTCACTTGACAACAAAATGCCATTAGTACTCACTTGACAAACAAATGCCATTAGTACTCACTGTACAAACAAATGTCATTAGTACTCACCATACCAAAACAGGTCAGGACTCTCTGGAAAGGTCAGGACTAATGAGAATGATTGAGGAATGATTATGGAAGGACAGGACCCTTTTGAAAGGTCAGGACTCTGAAAGGTCAGGACTAATGAGAATGATTGAGGAAAAGTCAGAACTCACCTTATCAAAAAGGTCAAGACTGTCTTTCAAAGTCAGGACTAACCTGACCAAAAAGATCAAGACTGTCTTGAAAGATCAGAACTTCTTCTTCTTAAAAGGACAGGACCCTTTTGAAAGGTCAGGACTCATGACAATTGTATGCCATTAGTACTCACTTGACAAACAAATGCCATTAGTACTCACTTGACAACAAAATGCCATTAGTACTCACTTGACAACAAAATGCCATTAGTACTCACTTGACAAACAAATGCCATTTTCCATCAACAATGAGTACTCACCATACCAAAACAGGTGAGTCGGTCAGGACTCATTCTTCTTGAAAGGTCAGGACTCTGAAAGGTCAGGACTAATGAGAATGATTGAGGAAAAGTCAGAACTCACCTTATCAAAAAGGTCAAGACTGTCTTTCAAAGTCAGGACTAACCTTACCAAAACAAAAAGATCAAGACTGTCTTGAAAGATCAGAACTTCTTCTTCTTAAAAGGACAGGACCCTTTTGAAAGGTCAGGACTCATGACAATTGTATGCCATTAGTACTCACTTGACAAACAAATGCCATTAGTACTCACTTGACAACAAAATGCCATTAGTACTCACTTGACAACAAATTGTATGTCTCTCACTTGACAAACAAATGCCATTAGTACTTTCCATATGCCATTAGTACTCACTGTACAAACACAATGCCATTAGTACTCACTGTACAAACAAATGTCATTAGTGTTGACCATACAACAAATTGTATGCCTTCCATAATTGCAATGAGATGCCATTAATGCTGACCATACAACAAATTGTATGCCATTAGTGCTGACCATATCACAAATTGCAATTAGATGCCATTAGTGCTGACCATACAACAAATTGTATGCCATTAGTACTGACTATCACAAAAATTGAAATGAACTTAGGAAAGAAAGAGAAAACTCTAATGATAACAAACACACACACGCTCTAATCGAATAGCTACAGTGTTTGAGGGTCGAGGGGCTTCCCTTCCTCGAGAGAAGCCGGAACAGGTTGAGGGCAGAACGCGTAGAGGAACCCGAAAGAACCAATGGATACGTTTCAGAATCCCCACCTACGCCTAGTGGATGAAATGCGGGCGGCGAGGGACGATTCACAGCCTGATCACTCACTAGTGGAACTACTGGAATGATGCTCATTTTTTCCGCCCAAGCTTCCAACGAAGCTATTTGAGTCAATTACCATGGCCTGGGATATCCGATGCCAGAGGTCTTCATTGTTGCCCGGTGCAATCGAGTCTGGTGCGATCGAGGTATTTGTGCAAACCGATTCCCCATCTGCTCTGCTAGTTGGTTGGGGGCGGGGACAAGAAGAGAACTATCGGACGTCGGGAGATTCTCATCTCCTTCCGATTCAAAGAATTTCAAGGCTTGGTGGGGAACCCGCAGCGAGATCGGAGTAGGAAGACCATGAGCGGTGAAGGCCCAAGCCTTCAAAGAAACGCCTAGCCTCACTCCATTGGTTCGTTTGCCGCTTCGGAGTGCCAAGGGACATTGTTTCCGATAATGGTCCCTGCTTACTAGGATAGGAAGCCAAAAGTGGTTTTTCAAATGGGAAAGCGTTATGGCATAACCCAGCACCTATTAATCATCTCCCTATTAAAAAAAAAGGCAATGGCCAAGCCGATCAACAAGACTTTGATCCGAATCCTCGAGAGGACGATGGAGTCTGCTTTTTGAGTGGCACGCCTTTACGAGCATATAACTCACTCTTTCTTTCCGCTGTGAAATAGGACTGATCCACTTTCGACTCTTTCGAAGAGTCTTTCGGTTGTTCGACGAATCCAACTGCGGACAGCGAAGAACGGGTTTCTCAGAAAGCAAGCCACGGAGAAAGCCATTTTGTCATAGCCTTGGTTTCTACCTTCAAAACAAAACACTGCCCTCAAAAAAAGCAAGGTTTGATGTGAGTTTCGATCGCCAAGCTGCCCTAACATAGTCTTCTCAATATTCAAAATGAAACCAAAGAAAGAGGGGAAGGAAGCCAAGGAGGTCCAAAAGAAAGTCAACCGGCTTTCTTTCTTGGCAGCCAGGTTCTCAGACGCTTTGGCGTCTATCAAATCGAAGAAGTTCTGCACGGAGATGACCGGCATCAACATCAGTGGCCCTCTGACCTCCGCAATACACCGAGCAAGGCTTATAGAATGAGAATTGGCTCGTCTGGATTGAATGGAACCCTCATTTTCAGAATCTCCGTCCATGAGTCTACCTCTCGCTTCCATGAGACTTTGGAGATCATATTACCAGCCAAGATGAAAGTACCCTCCCTATCCCTGAAGGTGAATCCCTGCCAATACTCCTCGTTTTTAAAAAGGGCATAGATACATAACTTAAACCATCCTGGAATAGGAGGTGCCCAGGTTTGAAAGTCAAGCCATTTAAGATAGGTCGGATCCTACTATCAAAGTGACATTTAAGCAAGAGAATCCGTTCCCGAACAGCCCACAAGATAGCCTCCACCAAACTCTCCACCTGAATCACCTGATTTTTCCGATGTGAAAAGATGGCTGTGTCCAAAATCTTCCAAATGGAGACTTGGGCAGCAAGCTTCCAACCTTGAGATCTCCAAGCGGAGTTAGAATGTATACGAATCCCATTCTGAACTTGACGAGGAAAAGGGACGCCATCCTTCTACTTCTAGATGAAGGCGATCCCATATTGCACGAGCAAACATACAATACACGAGAGGAAGAGCCTCCTGAGACAAGGACACCGACTGACCAACTAGTGAGTGGCCAAGCTTCCTGAGCCTATCCTGGGTTAGTAGCTTGTTGTCGATGGCCAGGCGCTTTTGAGTAGGGCAGCATTGGGAGAGTGCCCTGGGAACCAGATAGGAAGAGCATCAGTGAACTCCCGCCCCTCTCCCTATAAGCATTCCAACCCTCTTTTGCTGAGTCTATTCTATCCTTCTCATGCACCCCAAAAGTAGCCAATCAGGTCGATTATTTAGATGAATGCGCCCGAGAGCCTCTTTCAAAAGAGGGAATTGGCTAGAGTTTTCTGCATTAAGAAGAAAAAGCGAGTCAGAATCCTTTGACATTGCCTCAGATATTTTGAGGCCCGGTGTAATATGTAGATTAGGGTATCTATATTCAGTGAGGAGGCTTTGAAGGCTGTATTGCCCTTTCCAAGGATCAAACCAAAAATCCATACTGCTCCCATCCCCCACTTCCCATCGGGAACCCATCTCAAGAACTCGCATACTCCTGATTCAGCTCTTCCAACCCCAAGAGCCAAGGTGTGGATGCTTAACAAACCATGGGGAAGATTGAAGGAGGTATTGACTATGCAACACCCGAGTCCACAAACTTGAGGAGGTCATCATAATCCCTGCTCTCTTAGCCATCAGTGCAAGATTCCT
>prolog/001321182/0_25439
TGGGCGGCGTCCCTGACTTCGGTTTCTCTCCTCCTCCTTTCTTCTTTCATTCAGAAGGGCTGGTCGCTTGCGTGACATAGCCCCTCGATCTTTGGCGACCTTTTTCTGAGACTTTCGTTTTCCATTCTCTTGTCATTATAAAGAACTTGCGTTTAAACACTGCGCATAGCACCAAAGCCGAAATCGAGTTCCTTTCATTCAGATACATGGTGGAAATACCATAACAAGGGCATCCGGTCGTGAGTGAGCCCTTCACACGCTCTAGTGGTCTGAGCGGTCCAATAATGCGGCAAGAAGTTCCGTGCCGCAAGGTTCGTCGTTCTTCAGCGAACCACACAACCTGTAAACACTGGACCACTGGATCAGAGTAAAAAGCTCGGTCCTGTCAACTGTTCTTTCAGAGGTTTGACCACTTTCCTTCGTTATTGGATGGACCAGCGGGATCGGAATAGATAGATGCGGAACGAAAGGTATCCAGGGATCATAAGTGGGGAGGCCGCGAGTTGGGGCTTCTCTCTAGATGGTGAGTGGTCGAAACCTTGGATCTTCTTCCATATCGACAAGCATATCAAAAGCCGGCCCTTTCGCGAAGCGCGCGAGAAGACCGGGGGTCGCCCCGACTTTGAGGAGAGAACCTTCTTTCGCTGGATAAAGCACTCACTTCGGGAGAACCCCTTCCGAAGGAAGGGTTAGGGTCTATCTACTGGGGATGCGCTACCTGACCTGATACGAAGGAAGGGTGGCCACCTGATGGATCTCTCTCTTCATGGGCGGGCGCTCCAACCCTGATGCGCTACCTTCCCCTATCTTATCTCTCTAGTAAGAGCATAGCGATTACGGAGCTTACTCTACACTCCGCCATAGAATGCGGAACATAGCACTGGTACAGCTTGAAAAGGACGAGTAAGGGGGGCAGGGCAAGGGTCGATTTCCATTCCTATTGGAAAGGGGGCGAGGCAGCAATCTGAAAGGCCTAACGTCACGTTATTAGCAAAGCCCACAAAGCACTCGCAACTTTGAATGCTGAAAGAAGGGATCAAGGTTTGACGGATTGATGGAAAGGAAATGATGGAAAGGTCAGGACTAATGAGAATGATTGAGGAATGATTATGGAAGGACAGGACCCTTTTGAAAGGTCAGGACTCTGAAAGGTCAGGACTAATGAGAATGATTGAGGAAAAGTCAGAACTCACCTTCTCAAAAAGGTCAAGACTGTCTTTCAAAGTCAGGACTAACCTTACCAAAAAGATCAAGACTGTCTTGAAAGATCAGAACTTCTTCTTCTTAAAAGGACAGGACCCTTTTGAAAGGTCAGGACTCATGACAATTGTATGCCATTAGTACTCACTTGACAAACAAATGCCATTAGTACTCACTTGACAACAAAATGCATTAGTACTCACTTGACAACAAAATGCCATTAGTACTCACTTGACAAACAAATGCCATTTTCCATCAACAATGAGTACTCACCTTTTTTGAAAGATCAAGACTATCTTGAAAGATCAGGACTGATTCTTCTGGTCAATACTGTATTTCACAGTCAGGACTGACCTTACCAAAAAGGTCAAGACTGTCTTGAAAGGTCAGGACTGATTTTTCTGGAAAGGTCAAGACTCATTTGTATGTCATCAGTACTCACCTACCAAAAAGGTCAAGACTGTCTTGAAAGGTCAGGACTCATTCTTCTTGAAAGGTCAGGACTGTCTTGAAAGGTCAGGACTCATTGCAATTGTATGCCATTAGTACTCACTTGACCAAAAATGAGATGCCATTAGTACTCACTGTACAAACAAATGTCATTAGTACTCACCATACCAAACAAATGCCATTAGTGCTCAACCATACCCAATTGGAATTGTATGCCATTAGTGCTGACCATAAAAAAAAGGAGATGCCATTATCCATCAACCAAAATTTCATTGATTTTGGTATGGTCAGCACTAATGGCATCTTTCTTGGTATGGAAAATGGCATCTGTTTGGTATAGTGAGTACTCATGTTGGTATGGTGAGCACTAATGGCATTTGTTTGTACAGTGAGTACTAATGGCATTGTTTGTACAGTGAGTACTAATGGCATACAATTGCAATGAGTCTTCATCTTTTTGGTATGGTGAGTACTGATGACATACAAATGAGTCTTGACCGGAAAGTCCTGACCTGTTTGGTATGGTGAGTACTGATGACATACAAATGAGTCTTGACCTTTCAAAACAGTCTTCATCTTTTTGGTATGGTGAGTACTGATGACATACAAATGAGTCTTTTATGGTCAGGTGAGTTCTGACTTTTCCTCAATCATTCTCATTAGTCCTGACCTTTCAGAGTCTTGACCTTTCAATCAAGTCCTGACCTATTTTGGTATGGTGAGTACTAATGACATTTGTTTGTACAGTGAGTACTAATGACATTTGTTTGTCAAGTGAGTACTAATGGCATTTTGTTGTCAAGTGAGAGACATACAATTTGTTGTCAAGTGAGTACTAATGGCATACAATTGCAATGAGTCCTGACCTTTCAAAAGAGTCCTGTATGGAATCTGACTTTTCCTCATCATTCTCATTAGTCCTGACCTTTCAGAGTCCTGACCTTTCAAAAGAGTCCTCACCTGTTTGGTATGGTGAGTACTGATGACATACAAATGAGTCTTGACCTTCCTGACCTTTCCAGAGAGTCCTTCCATAATTGTGCAATTATGGAAGGCATACAATTGTTGTATGGTCAACACTAATGACATTTGTTTGTACAGTGAGTACTAATGGCATTTGTTTGTACAGTGAGTACTAATGGCATATGGAAAGTACTAATGGCATTTGTTTGTCAAGTGAGAGACATACAATTTGTTGTCAAGTGAGTACTAATGGCATACAATTGCAATGAGTCCTGACCTTTCAAAAGAGTCCTGACCTTTCAAAAGAGTCCTGACCTTTCAATCAAGTCCTCACCTGTTTTGGTATGGTGAGTACTCATTGTTGATGGAAAATGGCATTTGTTTCAAGTGAGTACTAATGGCATTTTGTTGTCAAGTGAGTACTAATGGCATTTTGTTGTCAAGTGAGTACTAATGGCATTTGTTTGTCAAGTGAGTACTAATGGCATACAATTGTCATGAGTCCTGACCTTTCAAAAGGGTCCTGTCCTTTTAAGAGAAAAGTTCTGATCTTTCAAGACAGTCTTGATCTTTTTGGTAAGGTTAGTCCTGACTGTGAAAGACAGTCTTGACCTTTTTGAGAAGGTGAGTTCTGACTTTTCCTCAATCATTCTCATTAGTCCTGACCTTTCAGAGTCCTGACCTTTCAAAAGGGTCCTGTCCTTCCATAATCATTCCTCAATCATTCTCATTAGTCCTGACCTTTCCAGAGAGTCCTGACCTGTTTTGGTATGGTGAGTACTAATGACATTTGTTTGTACAGTGAGTACTAATGGCATTTGTTTGTCAAGTGAGTACTAATGGCATTTTGTTGTCAAGTGAGAGACATACAATTTGTTGTCAAGTGAGTACTAATGGCATACAATTGCAATGAGTCCTGACCTTTCAAAAGAGTCCTGACCTTTCAAGAAGAATGAGTCCTTACCTTTCAAAAGAGTCTTCACCTTCCTGACTTTCCATAATGAGTCCTGACCTGTTTGGTATGGTGAGTACTGATGACATACAAATGAGTCTTGACCTTTCAAGACAGTCCTGACCGGAAGGTCACTGATTCAGGTCAGACAAATCCTGAAAAGTACTGACTATACAACAAATTGTATGCCATTCTTGCTTCCAATATGGAAAGGAAAGGTTGCAATTGTATGCCATTAGTGTTCACACAAATGGAAAGGTCAGGACTAATGAGAATGATTGAGGAATGATTATGGAAGGACAGGACCCTTTTGAAAGGTCAGGACTCTGAAAGGTCAGGACTAATGAGAATGATTGAGGAAAAGTCAGAACTCACCTTCTCAAAAAGGTCAAGACTGTCTTTCACAGTCAGGACTAACCTTACCAAAAAGATCAAGACTGTCTTGAAAGATCAGAACTTCTTCTTCTTAAAAGGACAGGACCCTTTTGAAAGGTCAGGACTCATGACAATTGTATGCCATTAGTACTCACTTGACAAACAAATGCCATTAGTACTCACTTGACAACAAAATGCCATTAGTACTCACTTGACAACAAAATGCCATTAGTACTCACTTGACAAACAAATGCCATTTTCCATCAACAATGAGTACTCACCATACCAAGAAAGGTGAGGACTTGATTGAAAGGTCAAGACTCTGAAAGGTCAGGACTAATGAGAATGATTGAGGAATGACCATCAAGACTCATTTGTATGTCATCAGTACTCACCTTATCAAAAAGGTCAAGACTGTCTTTCAAAGTCAGGACTAACCTTACCAAAAAGATCAAGACTATCTGATCAGGACTGATTCTTCTGGTCAATACTGTATTTCAAAGTCAGGACTGACCTTATCAAAAAGGTCAAGACTGTCTTTCAAAGTCAGGACTAACCTGACCAAAAAGGTCAAGACTGTCTTGAAAGGTCAGGACTGATTCTTCTTGAAAGGTCAAGACTGTCTTGAAAGGTCAGGACTGATTATGGAAGGACAGGACCAATTGCAATTGTATGCCATTAGTACTCACCTGACCATACAAGACTCATTTGTATGTCATCAGTACTCACCTTATCAAAAAGGTCAAGACTGTCTTTCAAAGTCAGGACTAACCTTACCAAAAAGATCAAGACTATCTGATCAGGACTGATTCTTCTGGTCAAGACTGTCTTTCACAGTCAGGACTGACCTTACCAAAAAGATCAAGACTGTCTTGAAAGGTCAGGACTTTTGATGGAAGGACAGGACCAATTGCAATTGTATGCCATTAGTACTCACCTGACCAAAAATGGAAAGGTCAAGACTGTCTTGAAAGGTCAGGACTCATTCTTCTTGAAAGGTCAGGACTGATTATGGAAGGACAGGACCAATTGCAATTGTATGCCATTAGTACTCACCTTATCAAAAAGGTCAAGACTGTCTTTCACAGTCAGGACTGACCTTATCAAAAAGTCAAGACTGTCTTTCAAAGTCAGGACTAACCTGACCAAAAAGGTCAAGACTGTCTTGAAAGGTCAGGACTTTTGATGGAAGGACAGGACCAATTGCAATTGTATGCATTAGTACTCACCTGACCAAAAATGGAAAGGTCAAGACTGTCTTGAAAGGTCAGGACTGATTCTTCTTGAAAGGTCAAGACTCTGAAAGGTCAGGACTAATGAGAATGATTGAGGAATGACCATCAAGACTCATTTGTATGTCATCAGTACTCACCTTATCAAAAAGGTCAAGACTGTCTTTCAAAGTCAGGACTAACCTGACCAAAAAGATCAAGACTATCTGATCAGGACTGATTCTTCTGGTCAAGACTGTCTTTCACAGTCAGGACTGACCTTATCAAAAAGGTCAAGACTGTCTTTCACAGTCAGGACTAACCTGACCAAAAAGGTCAAGACTGTCTTGAAAGGTCAGGACTTTTGATGGAAGGACAGGACCAATTGCAATTGTATGCCATTAGTACTCACCTGACCAAAAATGGAAAGGTTAAGACTGTCTTGAAAGGTCAGGACTGATTCTTCTTGAAAGATGAAGACTCATTGCAATTGTATGCCATTAGTACTCACTGTACAAACAAATGCCATTAGTACTCACTGTACAAACAAATGCCATTAGTACTCACTATACCAACATGAGTACTCACCATACCAAAACAATGCCATTAGTGCTCCAATGGCAATTGTATGCCATTTTCCATACAACAAATTGTATGCCATTAGTGAAAAGAATGAAGATCAATGACAATTGTCCATCAATATGAGTTCCCTTCTTGTCTGATAGTCTATCAGAGTGAGTCTGAATCAGCACTCGCAACTTTGAATGACATTAGCTCATGGAAAGGAAAAGGTCAGGACTTTATTGAAAGGTCAGGACTAATGAGAATGATTGAGGAATGATTATGGAAGGACAGGACCCTTTTGAAAGGTCAGGACTCTGAAAGGTCAGGACTAATGAGAATGATTGAGGAAAAGTCAGAACTCACCTTATCAAAAAGGTCAAGACTGTCTTTCAAAGTCAGGACTAACCTGACCAAAAAGATCAAGACTGTCTTGAAAGATCAGAACTTCTTCTTCTTAAAAGGACAGGACCCTTTTGAAAGGTCAGGACTCATGACAATTGTATGCCATTAGTACTCACTTGACAAACAAATGCCATTAGTACTCACTTGACCAAAAATGAGATGCCATTAGTACTCACTTGACAACAAAATGCCATTAGTACTCACTTGACAAACAAATGCCATTTTCCATCAACAATGAGTACTCACCTTATCAAAAAGGTTAAGACTGTCTTTAAATAAGTACTAACCTTACCAAAAAGGTCAATACTGTCTTTAAAGATCAGGACTGATTTTCCTTAAAAGGTGAGGACTGTCTGGAAAGGTCAAGACTCATTTGTATGTCATCAGTACTCACCATACCAAACAGGTCAGGACTCACCTTACCATACAAGACTCATTTGTATGTCCATACCAAACAGGTCAGGACTTTCCGGTCAAGACTCATTTGTATGTCATCAGTACTCACCATACCAAAACAATGCCATTAGTGCTCCCAATGGCAATTGTATGCCATTAGTGTTTCCACAAATCATAAGCACACTCGCTTCGCTTTGGCTCTGCCTATAGTTGTGCACTGACCTTGACCTTTCAATTGCACAAAGCACGCACTCGCAAAGCGTAGGGCTTTGCTCGTGACGTGACATGACGTTGCTTCGCTTTGCGATTGATCACTTGCTTGCTGTTCAGCGAACATCTAGGCGCCCTCCTTATCTATACCTTTCTTGATTGACAGAGAGAGACGGATGTTGAATACCCGAAAGAGTCTCGTTCGATTTATACGATACGAATTGGTTGGATCGGACAGGGACTTATATAAAGAAAGATCTTTCCACTCATTCCACTACTAGAAGTAGAAGTCACGGCATGGGGGCTCGGAATAAGAACGAGAATCGGTGTCGTGGTGGTGCTACGAGATGAGATGGCTTTTCGTATAGAAGAATCGATCCGCGGACCTATTGATTGACCATAGATGCGAACCGATCGACCGCTATCTAATAGAAGAGAAGTAGTTCTTCTATCGTTCAAGGGCAAGGGGAGAACATGTAGCGGCTTGCCTAGAGAAAACACAAACCAATTCTCAAGCAAAGGTTGAGAGAGATCTTTTTCCGTCTCGGGGCAGGGAAAACGAACATAGGACTGATCTTCCTTATGCTACTGAAGTGTCTCAAGCTGCTCAGTACTCCCCTTCCTGAAAGGCCCTCTCTTCTTGTTTCTTCTGTGTCCGGTCTTCTTTTTGAAAGCTTATCCTCTTCTTCTTTCTTTGATAAAGCTGCCGATCTCACATCGAGAGCAGCTCCTTGGGTCATCAGATGCCTCCGACTTCGAGGAATCGGTCCACCGGGGGGCTACCCTTGACTTTACTCACCTCTCTCTCTAAAACCCCTCCCCAGAGGAGAGCAGAAGCTCCAGGACGAGAATGAATCAGGGAATCCTGGACATACTCGTCCTGATCCGGCCTACGGCATTGTTTTCGGAGTCTCCATCCAATTCGTTGAGAGGGCTCGTACTTCTCAAAGAGCACAAGGTGCTGAAGTGGCAGGATAGGTGGGGGGATCCTGAGGTTTTTTTGAAAGGGATGCTCTTCTCATGTTATTGCTGAAAAATCGAATTCCTCTATTGTCGATTCATCCACACTTCCATTCCTTGTAGAGGAAGGCTAACAGCTTGCTGGCTGGGAGCTGTATGAGCGGTAACGTCCACGTACGGCTCCGTGAGAAGGGCGGTGGACGGAAATGGCCTTGTTGTACCTCACTCCCGTCTTCAATGGGTCTGCTCTTTCTTTTTTGGGAGAGTATGCCAATATGATCTTAATGAGGTGCGGGGCTTTGCATCTGACATTCGTTGGGCTTCCCTCTGCAGGAGCCAGCGTCCCGGCGTTGTGCAGTCAACCCCTCCGGCCGAAGGACCTGTGGTAGGTGGTCCCGCGGAGCTTTCGGAGAAGGGTAGCCTAGTGTGTAAGCACAGCAATGAACCGCGGCGAACCCTCAGACGACCTATCTAAGATTAGGGGGAGATCCTCCGTAGTGGTGACCTTGTAACTCTTCCACGGACTTATACATGTACCGAATGCTCATACGGGAAAGTGCACTCCTGGGTCTGGAACCTGGGGGTTGCTCCGAGAAATCCTTTCTTTCTCGTCTACTCCAGGGGGTGCGGACACACCTGCGCGGATGACAGGTGACGGTTACAAGAATGGCGGGGAAGTGAACAGTACCGACGACATTCAGGGATGAATGTAGACCCATCGGGCAGGGATAATCATTCCGGTCCTGGGAGAGGTTACGACACCAGTCTGAGCGAAGTTCTATGAGTCACTGAAACGACGGCAGGAGGCGCACCCGACGCCTAGTTCTCGAAGCTGCTATTGCGGAAAGACCGCTGACCCTGATCTAGGATAAGAAGAAGAATCAATAATACTAGAAAATGGATCAAAAGTTCCCGAAAGAAAGAGGGGGCTGTTCGCCTTTTGTGAAGAAGGGCGGGCTGGGCTGCTCGCCTTCATAGAAAGGCGACCTTCGCCTTTTTATATAAAGGGGGGCTGTTCTCCTTTGTAAACTCCTTGTGTCGTTGACAAAGCCAACCTCTGCCTTTGTCAATCTACAACACGTTGGCCACCGTCACTTTTCCAAAGGCTACCAAAGGAAAGGTTGCGTGAGTGATGAATGAGATTCCCAAGAGCTGATTCGATAGCAGTCAGATCGGTGACGCTTACACTATGGTTCGCGCTAAAAAAGGACCGGGCTTGCGTTAGTTGTAGCCGCCTACCCACCCACCCTCTAAGTGGGTGGGTGGCGGCGGCTTTCATTCTAGAAGCGGTAGCTTCCGCGCCAGAAAAAAGGCCTCCTTCCTTGGCCGCGGAAGCTACACCCGAAGGGTCAGCTTCATGAACTTCTACAAGGAGGCATGATGGGAAGCGAAGCTTAGCGAAGCTTCTAGAATGCAAGGTAGCTTGCTTACTCTCCGTCTAGTGTGCGTTGGCGCAAGGAAGGAGGCATTGGAAAGACTCTACTCTAGTACATGGGCATTCGGTATACTAGACTCTACTAGACTAGACTAACTATAGGACGGAGGCATTCGAGATACTAGTCGCTTCTGGCGAAGCTTCTAGAATGCCGAGAGACTCTTTGAGTAAGCGAAGCTTCTGGCAAAGCAAAGTAGACTCGAAGGGGGGTTTCTAGTCTTAAGCTTCTTCTGTTGTGATAGTCGTCAGGCATGATGGGTTGAATGCCGACCACTACGCCAGTGCAGTGGCTTAGAAAGCGAGCTTCCTAAGAGCAGCGAGTTTCGTAGACTCTTGTAGGCTCGTGTAGACGATCACTCTACGCTCGTTGTTTACTGTCTACTCTCGATACAACGAGCAAAGCACTCGCAAAGCCCTGACGCAATTTGCGAGTGTCCATCACGTCACGTCACGTCAGAGCAAAGCCCTCTTCAAAAGAGGGCTTTGCTCTGACGTGACCTTCATAAGCTTCAACAATTTGAAGTTGCGAGTGCTTTCTGAAAGAAGGGAATGGATGGTCATTGGAATTGTCATTGATCTTCAATGAAACACTAATGGCATTGGTTGATGGATAATGGCATCTCATTGCAATTTGTGATATGGTCAGCACTAATGGCATACAATTGGTTATGGTCAGCATGAATGGCATCTCATTGCAATTATGGACACTAATGGCATACAATTGCCATTGGGAGCACTAATGGCATTGTTTTGGTATGGTGAGTACTCACTTGACAAACCAATGCCATTAGTACTCACTTGACAAACAAATGCCATTTTCCATCAACAATGAGTACTCACCATACCAAGAAAGGTGAGGACTAATTATGGAAGGACAGGACCAATTGCAATTGTATGCCATTAGTACTCACTTGACAAACAAATGCCATTAGTACTCACTATACCAACATGAGTACTCACCATACCAAAACAATGCCATTAGTGCTCCCAATGGCAATTGTATGCCATTTTCCATACAACAAATTGTATGCCATTAGTGAAAAGAATGAAGATCAATGACAATTGTCCATCAATATGAGTTCCCTTCTTGTCTGATAGTCTATCAGAGTGAGTCTGAATCAGCTCACATGCTTTGCGAGTGCTTTGATCACTGGAACTCCCATGCCTTTCTTGGTCGGACCAAGCCAACCGGCTCTTTCCTTTGTCATTTGGAGGAAATACAGGGATGCAAAAAGTGTTGATTACGATTACGCCGAACAGCCCACTGGAGCAATTTGCCATTCCCCCATTTCTGGATATTCATATTGGAAACTTTTCTTTCTCATTCACAAATCCATCTTTGTTCATGCTGCTGACTATCAGTTTGGTCCTGCTTCTGGTTCATTTGGTTACTAAAAACGGAGGAGGAAACTCAGTACCAAATGCTTGGCAATCCTTGGTAGAGCTGATTCATGATTTCGTGCCGAACCCGGTGAACGAACAAATAGGTGGTCTTTCCGGAAATGTTCAACAAAAGTTTTTCCCTCGCATCTCGGTCACTTTTACTTTTTCGTTATTTCGTAATCCCCAGGGTATGATACCTTATAGCTTCACAGTGACAAGTCATTTTATCATTACTTTGGGTCCCTCATTTCCTCTTTTTATTGGCATTACTATAGTGGGATTTCAAAGAAATGGGCTTCATTTTTTAAGCTTCTCATTACCCGCAGGAGTCCCACTGCCGTTAGCACCTTTCTTAGTACTCCTTGAGCCAATCCCTCATTGTTTTCGCGCATTAAGCTCAGGAATACGTTTATTTGCTAATATGATGGCCGGTCATAGTTCAGTCAAGATTTTAAGTGGGTCCGCTTGGACTATGCTATGTATGAATAATCTCTTCTATTTCATAGGAGATCTTGGTCCTTTATTTATAGTTCTTGCATTAACCGGTCCGGAATTAGGTGTAGCTATATCACAAGCTCATGTTTCTACGATCTCAATCTGTATTTACTTGAATGATGCTACAAATCTCCATCAAAGAATAGATGAATTGAATGATTTGTTTATAATTGAACAAAAACACAAAAAAATCTGTTTTGATTTGATTGATGGGACACTATTGGCAGGGCAGAAAAAAAGGCCCTAAGATGGTTTGATCCTTCCCCTCCGGTCATTTTGTCGGAGGTTCCCGCTTCTCATCCCACGCACGGGGGTTCTTCCATCAATCAAGCTCAGTCTCCCCGTCTCTTCAGCAACAACCAATCCCTGGTCTCTTCGCAACAAGTCCTCTCCCCTTTCCCGGAACAAAGGGTCTCTTGGGCGGGCAGGATGGCGCCTAGACTCGGTCAATTGAGTCCACTGCGGGGACTGGCACTGGATCCGGCCGCAGGTGGATTTGCTATTGGTGGCACACGGTCCCTGGATATGGAACTGGTCAGGGAACGAATGGGCGCGGGAGGCAGGACCCTTCGAATGTACTGGAATGGATCTGTCTCTCTAACGGGACTGGAGAAGGATATGCTGGGTCATCAACCGGGACTGGAACGGGCGGAGCAGGATCTCCGTTGGATTGATTGGGCCCCCAACAGGAATGTGGTCGTCTAGGTCGTACCTGCGGAAAGAGACGGTGGACCCCTAACCATCGATTGGACCGAAACCAATCGAAGCCATGCGATCGATCGAGCTACCCACATCCACTTTGACTCAACTCAATTGGAACGTACCAATTCCTACAATCCATAGGACTCCGGTCCGACCGGCCAGAAACTAGCCACTCTTTCTATCCTCTGGCTCCGACCATTTTGCCTACATATCCCCGGGTCTACGTGGATCGGAACTGTATGAAGTGGTGGACCGGGAAAAAGACCCTGCTAGTTCGAACCAGAGCTTGACACGTATTGGGCTAGTCTCGCCGCACCCGGCTTGTTGTTACGGGGGGTCGCGAAGCTTTGGAAAAAGACAAAATGGAAAAGCCCAGAAGCACCAACCAAGGTTTTTGGGATCCAACCGAGCATGAGTGGGGAACTTCACTGAACTCACTATAGATCTTCCTTCCGCTCCGACCCCTTCCATCCTTCCTTCCGAAGGAACGAACGCAGGTTCTCTTGCTTTTTGGGTCAGGCCAAAGCCGCTGTCGCTGTCTCCGGAGTGATGGTCCCAGCTCCCAGCATCGCGTATTCATTCCATTCTATCAATAGAAGGGCCTTCCATCTGACCTTTTTGGATCCTGACTTTTCCATAATGAGTCCTGACCTTTCAAGATAGTCATTGACCCCAAACGCAGTGGTTTGATCGCAAAATGCGTGTGGCAGGTTGCTCGCTTGGCTCACGAAGCCGTTCGAGGTGGAGTGGAGCGGGGCGCTTGAAAGAATCCGTCGATTTCCATATGGAGCGTCCATTAGACGGAGGGACCGGATTCGGGGAATCGAGCAGCAAGCAAGCTCTCAAAAACGTGGCTTGGCATTGTGTTCGGAAGCATTAGTACCTCGTATGCCCACGTGATAGTGGTGTCCCTCTCTGCGGTTCGGCTCTTTCGAAACGAGGAGTTCCTTGCGGCATAGACATACTCCCAGATGGCATATGGCGTGACCGCCTGTGGGGCCATTCGGCACAACGGAGAGTGATGTCTCGAGGACCCTTCCAGAAAACTGGTATTATCAAGGCCATTCTTCTCCCATTGCTTCCGCTGCTGCCTCTCGGTGAGCATAATCATGGAAATCAGACTCGTCCGGTCTTTCTATTCGACTTGTGCCCGATCATTGCTTCAGAGACGATTCAACAACAGATCTGGCTCCGCGGATCTAGCTGGTGTGAGGATGGAAATATACAGGAGTTGGTAGGGGTGGGTGCACCCCCCATCAATCAGACCTCCGCGGCCTCCCCATCTTGATCTATTCCCGTCCCGCCTCCCATATTCACGGGGGCAAGGTCAAGCTCTACGTAACACCCCTATCCGTCCCTTCTTGATGAGTAGCGGATCAATTACTGACCACTAGCCGGCCTCCTTTTTCCTCTCATTAGAAGAAGGATCTATTGACTTGTTTATTGATCTTCTTTCCATAAGAAAAGAAAAACCGACCATCTTCATTCCACCTATCTTCATCCAATCCCACTAGTTCCGGAGGGTCCCAATCCCTTCCTCATCCCCCGGCCGGGGGACAGACATTGGAACATCCACACCCACCATTACCATTCAGAGTACCGCTCGTGCACCCAGCTAATCATACGGAACCCTTCCCTCATCTCTTCGGACGGACCGAGAAAGAACTAGGCTGGACATTTCCAGATGCCCTGGCTCGAACAAAGACGACCTAGGAAGATCGACCGCCTACCTTCGAGCTAGCGACAAACTATGGAAACGGATTTGCTTGCTCGCTCGTTGGTTTCCCTTCCAGAACCATTGATTCATTGCATTTCTCCACTGTCCTCGCTCTTGACCTTCAACACGTCTTGAATGATAGACTGTTGACGGTGGGGAATGGGACCGGCGAGTCAACCTTCCGGTTTCCGTTTCCCTCACACGAGGTGGCCTACCTCGTCTCATTCCTGCCTTGAATCTAAAATGAAGAGGAGGGCGTTCAGGCTTTCCTGGGGCCTCAGGACCGGCGTCAGGACTGGTACTTTCATATGCATGTCAGGAGCGCATTCACGAGCACTAGCTTTCCTGGCTTGGGGGAGTCTTTCAGTAAGCTATCCCACTAATGCAATTCGATGCTTCCTGCGTCGAAGGAAAGTTCCCTCAAAGCCCCTTATCGAGACACTCTTTCTTAGTCCCTTTGCCTTCTCCTTTTCGATGCAATCTCTTTTTTCCCCTTAGATGTCACTTCCTCTATCAAAGAAAAGAGCGTTCCATCAGGAAAGAAAGTCAGCCAAGGAAAGGAAGAACTGCACTTCTAAGCTGGCATAAGGGAACGAGTGAAGCGAAAGCGAAGCGAGTGCGCCAACACAAAGCACTAGGAAGAGAATGCAAGTTGGGAAGGATGATGGAAAGGAAAGGCAAAATGGCAATTCTTTAGGAAAAGTCAGGACTGTTTTTAAGGGTCAAGACTAATGAGAATGATTGAGGAATGATTATGGAAGGACAGGACCCTTTTGAAAGGTCAGGACTCTGACAGGTCAGGACTAATGAGAATGATTGAGGAAAAGTCAGAACTCACCTTATCAAAAAGGTCAAGACTGTCTTTCACAGTCAGGACTAACCTTACCAAAAAGATCAAGACTGTCTTGAAAGATCAGAACTTCTTCTTCTTAAAAGGACAGGACCCTTTTGAAAGGTCAGGACTCATGACAATTGTATGCCATTAGTACTCACTTGACAAACAAATGCCATTAGTACTCACTTGACAACAAAATGCCATTAGTACTCACTTGACAACAAAATGCCATTAGTACTCACTTGACAAACAAATGCCATTTTCCATCAACAATGAGTACTCACCTTATCAAAAAGGTCAAGACTGTCTTTCAAAGTCAGGACTGACCTTATCAAAAAGGTCAAGACTGTCTTTCAAAGTCAGGACTAACCTTACCAAAAAGGTCAAGACTGTCTTGAAAGGTCAGGACTGATTCTTCTGGAAAGGTCAAGACTGTCTTGAAAGGTCAGGACTGATTATGGAAGGACAGGACCAATTGCAATTGTATGCCATTAGTACTCACCTGACCATACAAGACTCATTTGTATGTCATCAGTACTCACCTTATCAAAAAGGTCAAGACTGTCTTTCAAAGTCAGGACTAACCTTACCAAAAAGATCAAGACTATCTGATCAGGACTGATTCTTCTGGTCAAGACTGTATTTCACAGTCAGGACTGACCTTACCAAAAAGATCAAGACTGTCTTGAAAGGTCAGGACTTTTGATGGAAGGACAGGACCAATTGCAATTGTATGCCATTAGTACTCACCTGACCAAAAATGGAAAGGTCAAGACTGTCTTGAAAGGTCAGGACTCATTCTTCTTGAAAGGTCAGGACTTTCCGGTCAGGACTCATTCTTCTTGAAAGGTCAGGACTCTTTTGAAAGGTCAGGACTCATTGCAATTGTATGCCATTAGTACTCACTTGACAACAAATTGTATGTCTCTCACTTGACAACAAAATGCCATTAGTACTTTCCATATGCCATTAGTACTCACTGTACAAAAATATGCCATTTTCCATCAAAAATTAGTACTGACTCTCACAAAAATTGAAAGGAAAGCAAGGCCCTCAGGCTTATGGAATTGATGCTTTCCAGCGCTAGGCCCCTTATGGAAAGGAAATGATGGAAAGGAAAGACAATTATGGAAAGGTCAGGACTCTCTGGAAAGGTCAGGACTAATGAGAATGATTGAGGAATGATTATGGAAGGACAGGACCCTTTTGAAAGGTCAGGACTCTGACAGGTCAGGACTAATGAGAATGATTGAGGAAAAGTCAGAACTCACCTTATCAAAAAGGTCAAGACTGTCTTTCACAGTCAGGACTAACCTTACCAAAAAGATCAAGACTGTCTTGAAAGATCAGAACTTCTTCTTCTTAAAAGGACAGGACCCTTTTGAAAGGTCAGGACTCATGACAATTGTATGCCATTAGTACTCACTTGACAAACAAATGCCATTAGTACTCACTTGACAACAAAATGCCATTAGTACTCACTTGACAAACAAATGCCATTAGTACTCACTTGACAAACAAATGCCATTTTCCATCAACAATGAGTACTCACCATACCAAAACAGGTGAGTCGGTCAAGACTCATTTGTATGTCATCAGTACTCACCATACCAAACAGGTCAGGACTCACCTTACCATACAAGACTCATTTGTATGTCCATACCAAACAGGTCAGGACTTTCCGGTCAAGACTCATTTGTATGTCATCAGTACTCACCATACCAAAAAGATGAAGACTAATTGCAATTGTATGCCATTAGTACTCACTGTACAAACAAATGCCATTAGTACTCACTATACCAACATGAGTACTCACCATACCAAAACAATGCCATTAGTGCTCCCAATGGCAATTGTATGCCATTAGTGTTCACACAAATGGAAAGGAAAAGGTCAGGACTCTCTGGAAAGGTCAGGACTAATGAGAATGATTGAGGAATGATTATGGAAGGACAGGACCCTTTTGAAAGGTCAGGACTCTGAAAGGTCAGGACTAATGAGAATGATTGAGGAAAAGTCAGAACTCACCTTATCAAAAAGGTCAAGACTGTCTTTCACAGTCAGGACTAACCTTACCAAAAAGATCAAGACTGTCTTGAAAGATCAGAACTTCTTCTTCTTAAAAGGACAGGACCCTTTTGAAAGGTCAGGACTCATGACAATTGTATGCCATTAGTACTCACTTGACAAACAAATGCCATTAGTACTCACTTGACAACAAAATGCCATTAGTACTCACTTGACAACAAAATGCCATTAGTACTCACTTGACAAACAAATGCCATTTTCCATCAACAATGAGTACTCACCTTATCAAAAAGGTCAATACTGTATTTCACAGTCAGGACTGACCTTATCAAAAAGGTCAAGACTGTCTTTCAAAGTCAGGACTAACCTGACCAAAAAGGTCAAGACTGTCTTGAAAGGTCAGGACTGATTCTTCTTGAAAGGTCAAGACTGTCTTGAAAGGTCAGGACTGATTATGGAAGGACAGGACCAATTGCAATTGTATGCCATTAGTACTCACCTGACCATACAAGACTCATTTGTATGTCATCAGTACTCACCTTATCAAAAAGGTCAAGACTGTCTTTCAAAGTCAGGACTGACCTTACCAAAAAGATCAAGACTATCTGATCAGGACTGATTCTTCTGGTCAAGACTGTATTTCACAGTCAGGACTGACCTTACCAAAAAGATCAAGACTGTCTTGAAAGGTCAGGACTTTTGATGGAAGGACAGGACCAATTGCAATTGTATGCCATTAGTACTCACCTGACCAAAAATGGAAAGGTCAAGACTGTCTTGAAAGGTCAGGACTCATTCTTCTTGAAAGGTCAGGACTGATTATGGAAGGACAGGACCAATTGCAATTGTATGCCATTAGTACTCACCTTATCAAAAAGGTCAAGACTGTCTTTCACAGTCAGGACTGACCTTACCAAAAAGGTCAAGACTGTCTTGAAAGGTCAGGACTGATTCTTCTTGAAAGGTCAAGACTCTGAAAGGTCAGGACTAATGAGAATGATTGAGGAAAAGTCAGAACTCACCTTACCATACAAGACTCATTTGTATGTCATCAGTACTCACCATACCAAAAAGATGAAGACTGTTTTGAAAGGTCAAGACTCATTTGTATGTCATCAGTACTCACCTTATCAAAAAGGTCAAGACTGTCTTTCAAAGTCAGGACTAACCTTACCAAAAAGATCAAGACTATCTGATCAGGACTGATTCTTCTGGTCAAGACTGTATTTCACAGTCAGGACTGACCTTACCAAAAAGGTCAAGACTGTCTTGAAAGGTCAGGACTCATTCTTCTTGAAAGGTCAGGACTTTCCGGTCAAGACTCATTTGTATGTCATCAGTACTCACCATACCAAACAGGTCAGGACTCTTTTGAAAGGTCAAGACTCATTTGTATGTCATCAGTACTCACCATACCAAACAGGTCAGGACTCATTGCAATTCAATGCCATTAGTACTCACTTGACAAACAAATGCCATTAGTACTCACTGTACAAACAAATGCCATTAGTACTCACTTGACAAACAAATGCCATTAGTACTCACTGTACAAACAAATGCCATTAGTGCTCACCATACCAACATGAGTACTCACCATACCAAAACAGGTGAGGACTAATTGCAATTCAATGCCATTAGTGCTCACCATACCAACATGAGTACTCACTATACCAAAAAGATGCCATTTTCCATACCAAGAAAGATGCCATTCATGCTGACCATCAACCAATTTGGATGGATTTTGGTATGGCTAATGACATTTGTTTGTACAGTGAGTACTAATGGCATATGGTCAAGTGAGTACTAATGGCATTTGTTTGCACAGTGAGTACTAATGGCATTTGTTTGTACAGTGAGTACTAATGGCATTTGTTTGTCAAGTGAGTACTAATGGCATTTGTTTGTCAAGTGAGTACTAATGGCATTGAATTGCAATGAGTCCTGACCTGTTTGGTATGGACATACAAATGAGTCTTGTATGGTAAGGTGAGTCCTGACCTGTTTGGTATGGTGAGTACTGATGACATACAAATGAGTCTTGACCGGAAAGTCCTCACCTTCCTGACTTTTCCATAATGAGTCCTGACCTTTCAAGAAGAATCAGTCCTGACCTTTCAAGACAGTCTTGACCTTTTTGGTAAGGTCAGTCCTGACTTTGAAATACAGTCTTGACCAGAAGAATCAGTCCTGATCAGATAGTCTTGATCTTTTTGGTAAGGTTAGTCCTGACTTTGAAAGACAGTCTTGACCTTTTTGATAAGGTGAGTACTGATGACATACAAATGAGTCTTGACCTTTCAATCAAGTCCTGACCTTTCAAGAAGAATGAGTCCTGACCTTTCAAGACAGTCTTGACCTTTTTGGTAAGGTCAGTCCTGACTGTGAAATACAGTCTTGACCAGAAGAATCAGTCCTGATCAGATAGTCTTGATCTTTTTGGTCAGGTTAGTCCTGACTTTGAAAGACAGTCTTGACCTTTTTGATAAGGTGAGTACTGATGACATACAAATGAGTCTTGACCGGAAAGTCCTGACCTTTCAAAACAGTCCTCACCTTTCAAGAAATGAGTCCTGACCGGAAGGTCACTGATTCAGGTCAGACAAATCCTGACAAGTGCTGACCATATCACAAATTGCAATGAGATGCCATTATCCATCAACCAATTTGGATGGATTTTGGTATGGTCAGCACTAATGACATACAATTCTCATTAGTCCTGACCTTTCCATAAGGTCACTGATTCAGGTCAGACAAATCCTGAAAAGTGCTGACCATATCACAAATGGCAATTGTATGCCATTAGTGTTTACCATAACAAAAAAGGAATTGATAGAGGTTGGATCAATAGCAATAGTTCAGATAGCCACGAATGGGATTGATGCATAGGCTGCAAGGAAGGGAATGCGCAATTAGGACCAATAGGCTTCGACGAATGCCTTTCTTTCGAGAAGATGCTTTGAAGGAGAAGGCAAGCAACTGGCATAGTTCATGTACGAGGGATCCTATTAGAATGAAGCAGGAAAAGCAGAAAGCCCACCTACGAAAGAGGGTGCGCTAACTAGAAGGTATGAGTGAATACCCGGTGAGCCCTGAGGGATCAAAACCTTGGGCGAAGGTAGGAATATGGCATCTAATTAGTACGAATCCATTTTCAAAGGCTAGAAGGGAGAATAGGCGTAGATCTGAGTCAGCAATCCTCGCTAGGAAGACTAACATTAGCAGTCGTTAGGCCTCCCAATAGCTCACGTAAGGCCTCCAATGATGAAATCCCCCAAAAAGGCTATCTCCGACTTCCATTCTGTCTTTTTTTCCTCCAAAAGCATACTCTTTGAGGGAGCCCTCTCTGACTTCTGTATATCAAGAAGAGTTCTGTCTTTCTCGCTACGCCCCTTGAAAACAGACTTTTTGCGATTGACGGGTAGCAAAAAGCGCTAAAGGTCATACATGAGTATGCCTCGAAGATCAAGGAAGAATCATCTATTGTCAATCCCCAGAAGAAAGAAGAGACCGCGCATCCGTGTCGTGTCATTCTTTGAAAGCCTCAATTCCGATTCCGGTCCCTCAAGCTCAAGCCTTGTGGAAGACTTTGCTTCTTTCTTTTGCAACACCATAAGCAGTATTCCCCCCTATGAACCCCGGATCTGCGAAGCGTTTCGGAGATTCCCCTTTCTTTCTCAATCAATCCTTGGCTCAGGTAGTCAGAAGCCTTGGCCGCCATAGCCACTTCGGACCCTCTACTCTAATGGTAGTGCGCATCTCAAACTATGAGGGGCCTTTGAAGCCCGCACCACAAACTGCTACAGCATAAACATGGGCTGGTAGTATGGATTGTTCCGAACTGCAGAAAAGCTGATGTCTTCATATAATATAGGAAGAACCCCCCAATCTCCTAGCCGCTGCATGCAACCTCTGCGAAAATACTGATTTCACCGCTACTGTTTTCTGGAGACTCAACTTCTTCTTTTTTCGTAGCGCCTGATGCAGAGGGACCGCTCTGCAAAGATTCCCCAATACCACTGTCATCAAAATCCTCCGTACGAAAGCCCTGCCCTCTCTAGGCTAGGCTCCTCTGTTGCATCAACTAGATCCACTCCCACCGATCAACAATTCCTTTTTTGACTACTTCTTCGGCCAATCCTAATCTCAAATAAAGCCACTCGAACTCGAATGCCTCATTTCTGTCTCTTCTCTTGCCTTCTTCATTAGTGAAAGGGATCTTCGAGAAAGCTCTTTAGCCAATTCTGTAGAATTCGGGCATATGGCGATGTTCTTTCCAGCCAAACATGCCAAGTTTCTTTCTCATTTGAGATTGTTCTCGCCTGAGTACACTTCTTGCCGCAGAGCTTGCATTGGACATTGGATCAAATCTATCTCATTTTTTTGTGGCAAACTGCCAACAAGGGTCTGTTGGTTTTCTACTCAGTGGATGAGTTGCTGTCTTGAATTGGTTGGGAAAGGGGCTGTTCCAAAAGAGATGTGTTGGTATCAGAGCCTTGATTCTGCCAGCCGTGGGTGTGGGAACCTTTAGGTACATGCCAACTCTTTGACAAAAGGCGCTTTCAAGAAATTGGTGCTCCAGTATGGACGGCTCAATTTGATTTTCATAGTGGGACTCAAAGAGCTTTTAGTTTGAGCTAAGCCTTCGATCTTCTTTGCTTCTCCTTCTCTGTATAGGATCGATCAGTCATATCCGTTTTCCTATTCTATCTTTTCTTCTCGGCTGGTTCTCTAAACACATTTCCAAGGGTCCTTAGCATTCGTAGTTCTGATCTCATCCACTAGAGAGAGAGAGGTGAGTGTCAGAAGCATAAGAATCAGAGTCAGGGGTCCCAGGGGAGCATGGTTTGGCCATAGACGCGGGATTAGGATACCGCTATTTGACGAGTCCTCTTTCCCAGCTCTCAGTCCTGTTCCCATTCACGGAACACTTTCGATATCGGCTTGATTCTCCGATTGCAGCTTACTCTTTGAATGAGTTATTCAACATTCTCTCGACAGGTTTGAGAGCGCAGGGGTAACGGGTTCGCCTCAGAAGGGCAAATGGATCAGGCGTTCAGGCGGCCTTCTCACCCTCGGCCTATCCGGCCTCGTGCGGATTCACACCCTTTCGTTTCTATCGAAGCCAGCCTGACAAAGCATTTGATCGTCGCGGTTTCACCGGTCAGGGTCTAGCACTAGACCTTCCAATAGTTGGGCTGCACTTCACGTTGATGTTGGCTATGCGCCTTTTGCATCCGATGACTCAGTTCAAAGACCTAGTCAGATAAAGGAAGGAGGCGGATGGCCTCCCTCCTCCTAGTACCCTGACTCGGGCTTCGGTTGTCTGTCTTTGAGGCCGAAGAGGGCACCTGATGGGGCAGCGATACACATTCCCAGTGTCTCGATAGCTCATAGGCAGCTCGGACTGAGCCCTATTGAGCTGCGCAATCGCGCTTCTTTCGCCTGACTGACCGCGTATCTCAACGAAGAGATTGAAGAAGTCAAGTGGTTTGGTTGTTGTGCGCGCCGGAGGCCTACGGGGTAGCCGAGTTGCTGACGAGGGGTGCTGTACGCTAACGGTAATGACCTCCCAGGAAGGGGAGCCGCATCAAAAGATACCCTAAACAGACTGTATTAGAGCAGCAGTCGGACTCGTTGCAAGAAAAGGTAGTTGAATGTGTTAGGCGGAGAGAATATAGCACGTAGAAGCTTATAGAGTCGGTAGTTCGACGGCTTCATGCTTGCCAGAGAGAGTTCTATAGCCCTTTTGATAAAGACATGACCATAGGATTTCATAGATCCTCTGAAAGACCCAGCTTCAATACCCAGATTGAGTCTTCATGTCAGGATTTCGCGCTGAGGAGGCCTTCGCTCCGTTGGGACGAGCTGGTCGAGATGTGGTGTCCAGTCACTCACATCGGTGAGGGCTGCGCTATGCCACCCCCTTTGAGTACTGCTTTAGCAAAGCTAACAGTAGGTCAGAAAGGTCTGGGACCATCCTTCCTTTCATAGGCTGGAGCAAACCTTGCGTTTACATAGCTATGCCCTTGAGTTGCATGTTCAACCTAGGCAAGACCCTACTTGCTGGTTGATCCATCATCCAATCCACAACAAATCGGATGAAAGCCTGAGACTTCTCACCTACTCAAACGAGATTGAAAACTACCATTCCGTCGAATCGGAAAAGGTTGAGAAAAGCGCAGAAGGTCAGTTCGGTGGTCAGATCTGAAGGGGTCGGGTCACTTCGGAGGGTGGGGAAGGAAGAGCTGGTGTGGCGCGCAAAAGAAAAAGCTGAGGCAGTACCGCGCGGGTAGTGGGTGGGAAAAGCTCAGTATGGGGGACGAGGACGACGAAACCCTCACTTTGGATCGGGTAGGGCGTCATCTTTCATATCAACGATAGACTTTGCCTCAAGATAGATGTATCCCGTCTCCATCCTTGCCATCTATGGAAAAAGAGAGAATAGAGAAGTCCACATAGGAAGACCTTTTGCCCAAGAAAAAGAGGAGAGGCGGAGGGCATACTCGAGATCAGTGACTATGGACCAGAAGCCAATCACTCACGTTATTAGTTGCCGAAGCGGAAGGCTCTTCCAGAGTGGTTTCCGAACGAGAGCGGGTTGTTGGCTAACGAACATCTGACTGGAGTGACAAAGTTCATCTTCGACAGAGGATAGCGAAGGAGAGGCTGTTGGGGTTTGGGAGTCATCTGCTCTTGCTGCCTCTGACTCCACTACTGCAGTATCTGACACAGGATCTTCATGCTTCAACTACAGAAAAAGAAGACAAAGAAAGGTCTACTTCATCACCAGAATCGACTGCTCCATCTACGGATGCTTCTGAGCTGATGCCCGCGCCTCCGCAACCGGATACGTGAATGGAACGGGTTGGTCATCATCACTCGTAGATGGGACTGGCACGGGAGTAGTGGGACCTAGGGCTGGATCTCTATCACGAACTCGAGCTCCCCTATTCAAGCTCCCGAAAGACAGAATCGGGACCCCGATCACTCATCTGTACGTAGAACTGTTTGTTGTCAATCGAAAGTAGCAGATCAAGGCTGCTTGCTATTGACGATGTACCTACCGATCCGTCTCACCACTCTCCCTGCTTCCGAGGGTGAGGATCCTGGTCGAGACCTTGGCGGTTCCTCCCCTCCCAGACTCGCTCTGGCTTTCCCTACCATCCAATCTGAGTTCGCATTCTTCGGATCGGTTTCGCTGTATACGCCCATCAGACTGCGTCGTTCACCTATCACCCACTCTCTGGGAAAGAACATGCCTGTGTTGACATCTTTCCGCACTTCGGGAGATGTGAGCTTCTGTAAGATGGCATTTGCTTTCCTCCATCCGGAAGACCACAAGCTCCACCAGCTGCCTTTCTCTGACGCAGGTCTCCGGTTGAGCACGTGGAATCCACTCACCATCTTTTTCCAGTCGTGAAAGAGACCTGACAACTGTCCGGTCATTTTCGCTCGGTCCTCTCGTAGCCTTGTAGCATTGGAAGAGGCAGCGTCTTCTTTCATCCGCATCCCTGTGACACACCGGGCACAAATGGTCGGCCCGACCACTCCTTTGGATGGAAATCGCCAGTAGCAGGTTTCCCATGTCAAAACCAGGAATGTCTTTGAAAAACAAAGGGTTGTCCAGATTTCCTGGAACCGGATTGATCCTGTCCCCGCTTTGATCGTTGACCACCAGTGGAAACCTTTCTTGAGAAAGGGGTGAGTTCCTCGTGAGCCGCCCAGACTGACTCCTGTTTTCCAAAAGCTCTCTTCCTCAAGCCATTCCACTCAACTAGAAAGAGTGCTATCTCGCCTATACGGTGAGGAAGGCATGGAATTTCGATCTAGTCTTTCTATGGTTTCTACTAGTGAATAGAAAGAAGTGCGTGGTCAGAAGTCTGACTGAGAGTGGAGTCTAGAGAAAGAAACGTTGAGCCGTTCCGTCTAATGAGTGAGGATTTCGTAGTTCTCATCCACTCATGGTAGATTGCCTATAGAGGGTGAGGAAGCGATCACTCCACCGGTCCGGTGTCTAATTTCACAGACTCCATTCGAGTCTTTTTGTTTTCGACTGCAGCCCACTATCGATCAAGTCTTCGGCAGGCTCCTCCGAGCAATTCCCGTACCGATGGTTGTGTTCGGGTTGTATCGTATTTTCATTTCTGTTCTTCCTCTTCTCGTCTCGCCGGGCCGCATCGGCACGCGGGAAGCAGGTGCTGTATGGTACTCGAAACCATGGTTGTCCGTAGGCCCCTGAGGGGATTTGTTCGCAGGTGTCAGCCACTAGGGGGGCGAACGAATGGTCAGGTAAGCTCTCTAGAAACATCAACAAAAACAGGAGTTGCTTAGCTAGCACTGTCTCGCTACTTCGCCCGCTTAGAAGTGGATTCGAACCACTGACACAAGGATTTTCAGTCCTTTGCTCTAACCAGCTGAGCTACCTGAACCACTTTCCTAAAGACAGATTCATCGAAGAGCGCCTGACCTTATAGTGGTGTTGGATAGCCGGGAGGAGTAAAGAACCGAGAGCCGTCCAGTCCCTGGCCGGAGGGAGCTTGCTTATAGAAAGAAGTGCGGCCGGCCCTCGTTCGGTCAGGTGTTCTTCGCTATAGTATAGACGCCACCAAGGCCGCTCCGTCTCACTAAGTGAAGTGGTGCTATTCCGTCCTGTGCCCGTTGAGCGAAGGGGGCTCAACCAAGAGGTTCTTTCTCTCACGTTCATTCGCCGCGCCCGTTCCACTTCCGTGCCGGAGGAAATTGGATTCGAACCCATCCTTCTTGTATTTCGATTTAGCAAACCAATGCCTTCAGCCACTCAGCCATACCGGAAACCAAGTGGATCGGAATGGGATGTGCCGGGTAGCCCGAAGGGCTATCTGATCCGATCCAAAGCGTCCGGCGAATAGCAAGCGAGAGATTGGAACCGGAGAGCTGTGGTGACTCGAGAGTAGGCAACGCGTTTCGCTTTCTGTTCAAGCTCCACTCGCTGCCTACTCGTCAGTAACCCCGGAACGACGAAGCGGATGGAGGAGCGGAAGGAGGGACTTGAACCCTCAACCTCAGCCTTGGCAAGGCTATGCTCTACCATTAAGCTATTTCCGCCTAGCTCGTGCTGCAAACTCGCTCGCTTCGTCAAGCTCTTTACGAAAAGTGTCGTCTACACTATACGCTCGTGTTTC
>prolog/001362738/0_13454
[truncated: 435,433 more chars]
